# Supplementary material for: Construction of a ferroptosis-based prognostic model for breast cancer helps to discriminate high/low risk groups and treatment priority
Source: Front Immunol. 2023 Dec 13;14:1264206. doi: 10.3389/fimmu.2023.1264206 (PMC10751362; doi:10.3389/fimmu.2023.1264206)
Supplement: Supplementary Figure 1 — Prognostic analysis of the 12-gene model in the TCGA datasets (A) The distribution of risk score in the TCGA datasets. (B) Kaplan-Meier survival analysis of OS between the risk group in the TCGA datasets. [file DataSheet_1.zip]

Archive with 43 entries (42 files):
- Supplementary-/
- Supplementary-/SupplementaryTable 10.csv
- __MACOSX/Supplementary-/._SupplementaryTable 10.csv
- Supplementary-/SupplementaryTable 11.csv
- __MACOSX/Supplementary-/._SupplementaryTable 11.csv
- Supplementary-/SupplementaryTable 13.csv
- __MACOSX/Supplementary-/._SupplementaryTable 13.csv
- Supplementary-/SupplementaryTable 12.csv
- __MACOSX/Supplementary-/._SupplementaryTable 12.csv
- Supplementary-/SupplementaryTable 16.csv
- __MACOSX/Supplementary-/._SupplementaryTable 16.csv
- Supplementary-/SupplementaryTable 15.csv
- __MACOSX/Supplementary-/._SupplementaryTable 15.csv
- Supplementary-/SupplementaryTable 14.csv
- __MACOSX/Supplementary-/._SupplementaryTable 14.csv
- Supplementary-/SupplementaryTable 9.csv
- __MACOSX/Supplementary-/._SupplementaryTable 9.csv
- Supplementary-/SupplementaryTable 8.csv
- __MACOSX/Supplementary-/._SupplementaryTable 8.csv
- Supplementary-/SupplementaryTable 6.csv
- __MACOSX/Supplementary-/._SupplementaryTable 6.csv
- Supplementary-/SupplementaryTable 17.xls
- __MACOSX/Supplementary-/._SupplementaryTable 17.xls
- Supplementary-/SupplementaryTable 7.csv
- __MACOSX/Supplementary-/._SupplementaryTable 7.csv
- Supplementary-/SupplementaryTable 5.csv
- __MACOSX/Supplementary-/._SupplementaryTable 5.csv
- Supplementary-/SupplementaryTable 4.csv
- __MACOSX/Supplementary-/._SupplementaryTable 4.csv
- Supplementary-/SupplementaryTable 1.docx
- __MACOSX/Supplementary-/._SupplementaryTable 1.docx
- Supplementary-/SupplementaryTable 3.csv
- __MACOSX/Supplementary-/._SupplementaryTable 3.csv
- Supplementary-/SupplementaryTable 2.csv
- __MACOSX/Supplementary-/._SupplementaryTable 2.csv
- Supplementary-/Supplementary Figure 1.tif
- __MACOSX/Supplementary-/._Supplementary Figure 1.tif
- Supplementary-/Supplementary Figure 2.tif
- __MACOSX/Supplementary-/._Supplementary Figure 2.tif
- Supplementary-/Supplementary Figure 3.tif
- __MACOSX/Supplementary-/._Supplementary Figure 3.tif
- Supplementary-/Supplementary Figure 4.tif
- __MACOSX/Supplementary-/._Supplementary Figure 4.tif
