# Supplementary material for: Construction of a ferroptosis-based prognostic model for breast cancer helps to discriminate high/low risk groups and treatment priority
Source: Front Immunol. 2023 Dec 13;14:1264206. doi: 10.3389/fimmu.2023.1264206 (PMC10751362; doi:10.3389/fimmu.2023.1264206)
Supplement: Supplementary Figure 1 — Prognostic analysis of the 12-gene model in the TCGA datasets (A) The distribution of risk score in the TCGA datasets. (B) Kaplan-Meier survival analysis of OS between the risk group in the TCGA datasets. [file DataSheet_1.zip › Supplementary-/SupplementaryTable 10.csv]

	ID	Description	GeneRatio	BgRatio	pvalue	p.adjust	qvalue	geneID	Count
hsa04060	hsa04060	Cytokine-cytokine receptor interaction	29/252	295/8081	3.22303363306249e-08	7.60635937402747e-06	6.75140729452037e-06	4804/90865/2920/27190/23495/6363/85480/4050/6358/6366/2688/2662/10913/338376/6372/608/6368/653/1440/2919/2921/6360/3558/10563/5197/55801/6354/6369/26525	29
hsa04061	hsa04061	Viral protein interaction with cytokine and cytokine receptor	14/252	100/8081	2.31094392584992e-06	0.000182247294580155	0.000161762763699603	2920/6363/6358/6366/6372/6368/2919/2921/6360/3558/10563/5197/6354/6369	14
hsa04080	hsa04080	Neuroactive ligand-receptor interaction	28/252	341/8081	2.31670289720536e-06	0.000182247294580155	0.000161762763699603	1908/554/2893/4887/6869/2568/2688/1511/186/2557/2837/6863/1269/153/4889/5179/4852/8001/5697/5020/5539/2890/6750/4161/6866/4922/2691/10022	28
hsa05150	hsa05150	Staphylococcus aureus infection	13/252	96/8081	7.78246974662611e-06	0.000459165715050941	0.000407555652520683	3872/3861/3866/6403/5648/1672/1828/3860/3868/3882/3857/342574/3883	13
hsa00350	hsa00350	Tyrosine metabolism	8/252	36/8081	1.13523463278405e-05	0.000535830746674071	0.000475603561945317	218/126/125/1638/127/5409/6898/124	8
hsa03320	hsa03320	PPAR signaling pathway	11/252	76/8081	2.07531065673479e-05	0.000816288858315684	0.000724538281912672	2173/28965/2167/335/4312/364/33/9370/7350/5105/3158	11
hsa00590	hsa00590	Arachidonic acid metabolism	9/252	61/8081	0.000101501705235458	0.00342205749079545	0.00303741944990319	5730/247/5743/26279/5319/5320/4056/11283/50487	9
hsa04657	hsa04657	IL-17 signaling pathway	11/252	94/8081	0.000152461698271598	0.00449762009901215	0.00399208920474317	2920/27190/5743/6372/1440/4312/2919/4322/2921/5596/6354	11
