# Supplementary material for: Construction of a ferroptosis-based prognostic model for breast cancer helps to discriminate high/low risk groups and treatment priority
Source: Front Immunol. 2023 Dec 13;14:1264206. doi: 10.3389/fimmu.2023.1264206 (PMC10751362; doi:10.3389/fimmu.2023.1264206)
Supplement: Supplementary Figure 1 — Prognostic analysis of the 12-gene model in the TCGA datasets (A) The distribution of risk score in the TCGA datasets. (B) Kaplan-Meier survival analysis of OS between the risk group in the TCGA datasets. [file DataSheet_1.zip › Supplementary-/SupplementaryTable 11.csv]

	ONTOLOGY	ID	Description	GeneRatio	BgRatio	pvalue	p.adjust	qvalue	geneID	Count
GO:0030198	BP	GO:0030198	extracellular matrix organization	48/624	395/18866	6.14218715432426e-15	1.55469088641315e-11	1.22738754190512e-11	COL17A1/HPSE2/MIA/JAM2/SERPINF2/MFAP4/PAPLN/MYH11/FBLN5/LAMC3/ADAMTS8/ANGPTL7/FLRT2/ABI3BP/VIT/COL14A1/LAMA2/PDGFRA/KLK7/KLK5/CMA1/CTSG/TNXB/MMP23B/LOXL4/ADTRP/ADAMTS1/CCDC80/FERMT1/DPT/SERPINB5/IBSP/GPM6B/DCN/PTX3/MMP7/CDH1/LAMB3/SPP1/WT1/ELN/TMPRSS6/LAMA3/COL11A1/FOXC1/MMP3/MMP11/MMP1	48
GO:0043062	BP	GO:0043062	extracellular structure organization	48/624	396/18866	6.77720525899367e-15	1.55469088641315e-11	1.22738754190512e-11	COL17A1/HPSE2/MIA/JAM2/SERPINF2/MFAP4/PAPLN/MYH11/FBLN5/LAMC3/ADAMTS8/ANGPTL7/FLRT2/ABI3BP/VIT/COL14A1/LAMA2/PDGFRA/KLK7/KLK5/CMA1/CTSG/TNXB/MMP23B/LOXL4/ADTRP/ADAMTS1/CCDC80/FERMT1/DPT/SERPINB5/IBSP/GPM6B/DCN/PTX3/MMP7/CDH1/LAMB3/SPP1/WT1/ELN/TMPRSS6/LAMA3/COL11A1/FOXC1/MMP3/MMP11/MMP1	48
GO:0006936	BP	GO:0006936	muscle contraction	37/624	362/18866	1.26296142888579e-09	1.76128974071424e-06	1.39049190056387e-06	EDN3/KCNE1/FXYD1/KIT/STAC2/NPY2R/MYH11/SYNM/TACR1/MYLK/MIR143/ADRB2/SCN2B/SCN4B/SCN7A/ACTG2/DMD/LMOD1/OXTR/CNN1/MYBPC1/TMOD1/PTGS2/ANK2/HSPB6/RGS2/TNNT3/CASQ2/MYL7/CRYAB/ATP1A2/EDN1/JSRP1/KCNH2/DES/TNNT1/KCNJ3	37
GO:0072676	BP	GO:0072676	lymphocyte migration	20/624	117/18866	1.53556211047449e-09	1.76128974071424e-06	1.39049190056387e-06	JAM2/CCL14/APOD/CCL21/CXCL12/CH25H/CCL19/CCR6/CCR2/ADTRP/CCL23/CX3CL1/SAA1/GPR15/XCL1/KLRK1/CCL24/CXCL14/CXCL13/RET	20
GO:0070098	BP	GO:0070098	chemokine-mediated signaling pathway	17/624	88/18866	3.76925351047423e-09	3.45866702121115e-06	2.73052659569301e-06	CCL14/SLIT2/CXCL2/CCL21/CXCL12/CCL19/CCR6/CCR2/CCL23/CX3CL1/CXCL1/CXCL3/EDN1/XCL1/FOXC1/CCL24/CXCL13	17
GO:0003012	BP	GO:0003012	muscle system process	42/624	467/18866	4.64338635035466e-09	3.5506427625712e-06	2.80313902308252e-06	EDN3/KCNE1/FXYD1/KIT/IGF1/STAC2/NPY2R/MYH11/SYNM/TACR1/MYLK/MIR143/ADRB2/SCN2B/SCN4B/SCN7A/ACTG2/DMD/LMOD1/OXTR/CNN1/MYBPC1/TMOD1/PTGS2/ANK2/HSPB6/RGS2/TNNT3/KLF15/CASQ2/MYL7/MYOC/PI16/CRYAB/ATP1A2/EDN1/JSRP1/KCNH2/DES/LEP/TNNT1/KCNJ3	42
GO:0006959	BP	GO:0006959	humoral immune response	36/624	377/18866	1.28843939258827e-08	8.44479990456427e-06	6.66694729307706e-06	RNASE7/PROS1/C7/MFAP4/CXCL2/MASP1/KLK7/KLK5/CFI/POU2AF1/CTSG/CCR6/CFP/CCR2/IGLL5/EXO1/C1S/KLK3/FCER2/CXCL1/TF/CXCL3/MS4A1/IGHD/TREM1/DEFB1/CD19/MUC7/CR2/FCN1/CXCL14/PI3/CXCL13/IGHV1-18/SLPI/LTF	36
GO:1990868	BP	GO:1990868	response to chemokine	17/624	97/18866	1.76138756424611e-08	8.97916238306794e-06	7.08881240768522e-06	CCL14/SLIT2/CXCL2/CCL21/CXCL12/CCL19/CCR6/CCR2/CCL23/CX3CL1/CXCL1/CXCL3/EDN1/XCL1/FOXC1/CCL24/CXCL13	17
GO:1990869	BP	GO:1990869	cellular response to chemokine	17/624	97/18866	1.76138756424611e-08	8.97916238306794e-06	7.08881240768522e-06	CCL14/SLIT2/CXCL2/CCL21/CXCL12/CCL19/CCR6/CCR2/CCL23/CX3CL1/CXCL1/CXCL3/EDN1/XCL1/FOXC1/CCL24/CXCL13	17
GO:0001503	BP	GO:0001503	ossification	37/624	412/18866	4.06874683646223e-08	1.86674104856887e-05	1.47374293308069e-05	TP63/PTN/OSR1/SFRP1/IGSF10/IGF1/FAT4/GLI1/ADRB2/TAC1/ID4/BMP6/HOXA2/GDF10/TNN/CHRDL1/TMEM119/PTGS2/EGR2/TWIST2/IBSP/GPM6B/IGF2/MYOC/ZBTB16/EGFR/SPP1/PENK/COL11A1/ISG15/FOXC1/GPC3/AREG/CLEC3A/LEP/BMPR1B/LTF	37
GO:0001655	BP	GO:0001655	urogenital system development	32/624	330/18866	5.84006323637121e-08	2.43583728440646e-05	1.92302943505773e-05	TP63/ALOX15B/OSR1/IRX1/SFRP1/SLIT2/ALDH1A2/SPRY1/FAT4/GLI1/ID4/BMP6/PDGFRA/EGR1/ADAMTS1/KLF15/SERPINB5/DCN/MME/BMPER/ZBTB16/HPGD/WNT6/WT1/FOXC1/WNK4/GPC3/TFAP2B/PROM1/RBP4/RET/ADIPOQ	32
GO:0002685	BP	GO:0002685	regulation of leukocyte migration	24/624	212/18866	1.58089186210832e-07	5.96879876974128e-05	4.71220955505891e-05	EDN3/PTN/IL33/JAM2/SLIT2/APOD/SELP/CCL21/CXCL12/IL34/CCL19/CCR6/CCR2/ADTRP/HOXA7/CX3CL1/EDN1/CCL28/XCL1/KLRK1/CCL24/THBS4/CXCL14/CXCL13	24
GO:0048247	BP	GO:0048247	lymphocyte chemotaxis	13/624	65/18866	1.69124638201039e-07	5.96879876974128e-05	4.71220955505891e-05	CCL14/CCL21/CH25H/CCL19/CCR2/CCL23/CX3CL1/SAA1/XCL1/KLRK1/CCL24/CXCL14/CXCL13	13
GO:0032355	BP	GO:0032355	response to estradiol	19/624	141/18866	2.07017484144222e-07	6.78425869466922e-05	5.3559937063178e-05	PTN/TXNIP/SFRP1/PTGFR/ALDH1A2/ADCYAP1R1/SOCS2/SSTR1/OXTR/TFPI/PTGS2/CCNA2/EGFR/CRYAB/HPGD/PENK/AREG/LEP/SLC6A4	19
GO:0030595	BP	GO:0030595	leukocyte chemotaxis	25/624	232/18866	2.27685363521711e-07	6.96413631891741e-05	5.49800235704006e-05	EDN3/PTN/KIT/CCL14/SLIT2/CXCL2/CCL21/CXCL12/CH25H/IL34/CCL19/CCR6/CCR2/CCL23/CX3CL1/CXCL1/CXCL3/SAA1/EDN1/XCL1/KLRK1/CCL24/THBS4/CXCL14/CXCL13	25
GO:0030593	BP	GO:0030593	neutrophil chemotaxis	16/624	103/18866	2.63463950622284e-07	7.55482878409398e-05	5.96433851375841e-05	EDN3/CCL14/SLIT2/CXCL2/CCL21/CCL19/CCL23/CX3CL1/CXCL1/CXCL3/SAA1/EDN1/XCL1/CCL24/THBS4/CXCL13	16
GO:0050890	BP	GO:0050890	cognition	29/624	302/18866	3.00475292088363e-07	8.10929788294947e-05	6.40207727601274e-05	PTN/NRXN2/RELN/KIT/TAC1/SLC17A7/MEIS2/FAM107A/CLDN5/KLK8/OXTR/NTF4/MGAT3/PTGS2/CHL1/S100B/EGR2/PTPRZ1/BRINP1/MAPK8IP2/MME/SLC7A11/EGFR/ATP1A2/GPR88/FOS/SLC6A4/GRPR/PPP1R1B	29
GO:0140014	BP	GO:0140014	mitotic nuclear division	28/624	286/18866	3.23626959810539e-07	8.24889162005975e-05	6.51228285794191e-05	EDN3/IGF1/CCDC8/PRC1/KIF4A/NEK2/CDK1/NUSAP1/ANLN/CDT1/KIF14/NCAPH/BUB1/SPAG5/TPX2/PKMYT1/MKI67/NUF2/AURKA/CCNB2/UBE2C/DLGAP5/CDC6/PLK1/IGF2/BIRC5/EDN1/MYBL2	28
GO:0007611	BP	GO:0007611	learning or memory	26/624	260/18866	5.66642769680141e-07	0.00013682931722592	0.000108023145178358	PTN/NRXN2/RELN/KIT/TAC1/SLC17A7/MEIS2/CLDN5/KLK8/OXTR/NTF4/PTGS2/S100B/EGR2/PTPRZ1/BRINP1/MAPK8IP2/MME/SLC7A11/EGFR/ATP1A2/GPR88/FOS/SLC6A4/GRPR/PPP1R1B	26
GO:0070268	BP	GO:0070268	cornification	16/624	113/18866	9.57755198998753e-07	0.000216233195706662	0.000170710417663154	KRT14/KRT5/KRT17/DSC3/DSG3/KLK5/KRT6B/DSG1/KRT80/KRT15/PKP1/KLK13/CASP14/PI3/KLK14/KRT81	16
GO:0071621	BP	GO:0071621	granulocyte chemotaxis	17/624	127/18866	9.89733458988643e-07	0.000216233195706662	0.000170710417663154	EDN3/CCL14/SLIT2/CXCL2/CCL21/IL34/CCL19/CCL23/CX3CL1/CXCL1/CXCL3/SAA1/EDN1/XCL1/CCL24/THBS4/CXCL13	17
GO:0003018	BP	GO:0003018	vascular process in circulatory system	21/624	190/18866	1.38750973529184e-06	0.000289358848432681	0.000228441196131064	EDN3/ABCB1/KCNMB1/SERPINF2/AVPR2/SLIT2/ADRB2/UTS2R/BMP6/CLDN5/OXTR/AKAP12/PTGS2/RGS2/EGFR/ATP1A2/EDN1/FOXC1/CD36/LEP/SLC6A4	21
GO:0008544	BP	GO:0008544	epidermis development	37/624	477/18866	1.54018422636421e-06	0.000306043858174333	0.000241613572242894	TP63/COL17A1/ALOX15B/KRT14/NGFR/KRT5/TXNIP/ALX4/KRT17/DSC3/PTCH2/DSG3/SOSTDC1/GLI1/SVEP1/KLK7/KLK5/NTF4/KRT6B/FGF7/DSG1/HOXA7/FERMT1/WNT10A/EGFR/LAMB3/KRT80/KRT15/LAMA3/FOXC1/PKP1/CRABP2/KLK13/CASP14/PI3/KLK14/KRT81	37
GO:0072001	BP	GO:0072001	renal system development	27/624	292/18866	1.60092689541935e-06	0.000306043858174333	0.000241613572242894	OSR1/IRX1/SFRP1/SLIT2/ALDH1A2/SPRY1/FAT4/BMP6/PDGFRA/EGR1/ADAMTS1/KLF15/DCN/MME/BMPER/ZBTB16/HPGD/WNT6/WT1/FOXC1/WNK4/GPC3/TFAP2B/PROM1/RBP4/RET/ADIPOQ	27
GO:0060326	BP	GO:0060326	cell chemotaxis	28/624	311/18866	1.74390538579779e-06	0.00032004151640161	0.000252664355053903	EDN3/PTN/KIT/CCL14/SLIT2/CXCL2/CCL21/PDGFRA/CXCL12/CH25H/IL34/CCL19/CCR6/CCR2/CCL23/MET/CX3CL1/CXCL1/CXCL3/SAA1/EDN1/CCL28/XCL1/KLRK1/CCL24/THBS4/CXCL14/CXCL13	28
GO:0034764	BP	GO:0034764	positive regulation of transmembrane transport	22/624	210/18866	1.93190267653842e-06	0.000340906518459934	0.000269136725099948	EDN3/ABCB1/KCNE1/FXYD1/KCNMB1/RELN/IGF1/STAC2/ADRB2/TESC/ATP1B2/DMD/CCR2/ANK2/KLF15/CX3CL1/XCL1/CD19/WNK4/KCNH2/GPC3/ADIPOQ	22
GO:0042698	BP	GO:0042698	ovulation cycle	12/624	69/18866	2.42499180861572e-06	0.000397692613929395	0.000313967853102154	PTN/SLIT2/PDGFRA/OXTR/EGR1/ADAMTS1/PTX3/EGFR/MMP7/AFP/LEP/BMPR1B	12
GO:0045785	BP	GO:0045785	positive regulation of cell adhesion	34/624	428/18866	2.42706913470424e-06	0.000397692613929395	0.000313967853102154	PTN/SFRP1/SERPINF2/IGF1/NPY2R/PAK3/SELP/CCL21/ABI3BP/VIT/CXCL12/CCL19/CCR2/CCDC80/CD27/FERMT1/CD40LG/IBSP/CX3CL1/IGF2/SAA1/MYOC/ZBTB16/OLFM4/CCL28/XCL1/IL7R/CD3E/KLRK1/CXCL13/CD36/VTCN1/LEP/RET	34
GO:1990266	BP	GO:1990266	neutrophil migration	16/624	122/18866	2.7014586152713e-06	0.000413535613161665	0.000326475484074998	EDN3/CCL14/SLIT2/CXCL2/CCL21/CCL19/CCL23/CX3CL1/CXCL1/CXCL3/SAA1/EDN1/XCL1/CCL24/THBS4/CXCL13	16
GO:0034765	BP	GO:0034765	regulation of ion transmembrane transport	37/624	489/18866	2.75769754461965e-06	0.000413535613161665	0.000326475484074998	EDN3/ABCB1/GRIA4/KCNE1/OSR1/FXYD1/SCN3A/KCNMB1/RELN/STAC2/KCNJ16/ADRB2/SCN2B/SCN4B/GEM/SCN7A/TESC/ATP1B2/DMD/KCNS3/CCR2/ANK2/RGS2/CASQ2/CX3CL1/MAPK8IP2/RRAD/ATP1A2/XCL1/JSRP1/CD19/WNK4/KCNH2/KCNF1/CLIC6/GRIA2/KCNJ3	37
GO:0001822	BP	GO:0001822	kidney development	26/624	283/18866	2.80614178351806e-06	0.000413535613161665	0.000326475484074998	OSR1/IRX1/SFRP1/SLIT2/ALDH1A2/SPRY1/FAT4/BMP6/PDGFRA/EGR1/ADAMTS1/KLF15/DCN/MME/BMPER/ZBTB16/HPGD/WNT6/WT1/FOXC1/WNK4/GPC3/TFAP2B/PROM1/RET/ADIPOQ	26
GO:0043270	BP	GO:0043270	positive regulation of ion transport	26/624	284/18866	2.9947417863858e-06	0.000413535613161665	0.000326475484074998	EDN3/ABCB1/KCNE1/FXYD1/KCNMB1/RELN/STAC2/NPY2R/ADCYAP1R1/MYLK/ADRB2/SCN4B/TESC/ATP1B2/DMD/CXCL12/CCR2/ANK2/CX3CL1/EDN1/XCL1/CD19/WNK4/KCNH2/LEP/SLC6A4	26
GO:0070169	BP	GO:0070169	positive regulation of biomineral tissue development	10/624	48/18866	3.06456208533056e-06	0.000413535613161665	0.000326475484074998	PTN/OSR1/ADRB2/BMP6/TMEM119/GPM6B/WNT6/ISG15/BMPR1B/LTF	10
GO:0110151	BP	GO:0110151	positive regulation of biomineralization	10/624	48/18866	3.06456208533056e-06	0.000413535613161665	0.000326475484074998	PTN/OSR1/ADRB2/BMP6/TMEM119/GPM6B/WNT6/ISG15/BMPR1B/LTF	10
GO:0007178	BP	GO:0007178	transmembrane receptor protein serine/threonine kinase signaling pathway	30/624	359/18866	3.46850162232376e-06	0.000454671012663469	0.000358950799471159	SFRP1/SPRY2/ATOH8/SOSTDC1/CDKN1C/SPRY1/GREM2/SMAD9/BMP6/RGMA/GDF10/CLDN5/LEFTY2/TMEM100/CHRDL1/EGR1/FERMT1/TF/BMPER/HPGD/FOS/TMPRSS6/GPC3/FOLR1/TFAP2B/AFP/CILP/CIDEA/PEG10/BMPR1B	30
GO:0002687	BP	GO:0002687	positive regulation of leukocyte migration	17/624	142/18866	4.71793109825444e-06	0.000573789793358392	0.000452991942125047	EDN3/PTN/JAM2/SELP/CCL21/CXCL12/IL34/CCL19/CCR6/CCR2/CX3CL1/EDN1/XCL1/CCL24/THBS4/CXCL14/CXCL13	17
GO:0072073	BP	GO:0072073	kidney epithelium development	17/624	142/18866	4.71793109825444e-06	0.000573789793358392	0.000452991942125047	OSR1/IRX1/SFRP1/SLIT2/SPRY1/FAT4/KLF15/BMPER/WNT6/WT1/FOXC1/WNK4/GPC3/TFAP2B/PROM1/RET/ADIPOQ	17
GO:0048545	BP	GO:0048545	response to steroid hormone	29/624	346/18866	4.75240020654292e-06	0.000573789793358392	0.000452991942125047	TP63/PTN/SOX10/TXNIP/SFRP1/SLIT2/NTRK3/AQP1/BMP6/FAM107A/NR3C2/OXTR/TFPI/PTGS2/ADTRP/S100B/DSG1/CDO1/EGFR/ATP1A2/EDN1/SPP1/FOS/AREG/MAOB/FOSB/TAT/ADIPOQ/SCGB2A2	29
GO:0030501	BP	GO:0030501	positive regulation of bone mineralization	9/624	40/18866	4.88236129455703e-06	0.000574365990241735	0.00045344683440137	PTN/OSR1/ADRB2/BMP6/TMEM119/GPM6B/ISG15/BMPR1B/LTF	9
GO:1901342	BP	GO:1901342	regulation of vasculature development	34/624	444/18866	5.4051940529323e-06	0.000619975757871335	0.000489454545687896	NGFR/PTN/SFRP1/SPRY2/KIT/FBLN5/MEOX2/MIR143/ANGPTL7/AQP1/ENPP2/CLDN5/HOXA5/TMEM100/CMA1/PPP1R16B/PTGS2/CCR2/EGR1/HSPB6/ADAMTS1/KLK3/CX3CL1/DCN/ISM1/BMPER/WT1/FOXC1/CCL24/CHI3L1/THBS4/CXCL13/MIR205/LEP	34
GO:1904062	BP	GO:1904062	regulation of cation transmembrane transport	29/624	349/18866	5.62183865757001e-06	0.000623823714725019	0.000492492406361857	EDN3/GRIA4/KCNE1/OSR1/FXYD1/KCNMB1/RELN/STAC2/ADRB2/SCN2B/SCN4B/GEM/TESC/ATP1B2/DMD/CCR2/ANK2/RGS2/CASQ2/CX3CL1/MAPK8IP2/RRAD/ATP1A2/XCL1/JSRP1/CD19/WNK4/KCNH2/GRIA2	29
GO:0050921	BP	GO:0050921	positive regulation of chemotaxis	17/624	144/18866	5.71067916705554e-06	0.000623823714725019	0.000492492406361857	EDN3/PTN/SLIT2/NTRK3/CCL21/CXCL12/IL34/CCL19/CCR6/CCR2/MET/EDN1/XCL1/TUBB2B/THBS4/CXCL14/CXCL13	17
GO:0061844	BP	GO:0061844	antimicrobial humoral immune response mediated by antimicrobial peptide	12/624	75/18866	5.99805758981535e-06	0.000639978795862158	0.000505246417785914	RNASE7/CXCL2/KLK7/KLK5/KLK3/CXCL1/CXCL3/DEFB1/MUC7/CXCL14/CXCL13/LTF	12
GO:0034767	BP	GO:0034767	positive regulation of ion transmembrane transport	18/624	161/18866	6.62446313834563e-06	0.000690750838152949	0.000545329609068117	EDN3/ABCB1/KCNE1/FXYD1/KCNMB1/RELN/STAC2/ADRB2/TESC/ATP1B2/DMD/CCR2/ANK2/CX3CL1/XCL1/CD19/WNK4/KCNH2	18
GO:2000401	BP	GO:2000401	regulation of lymphocyte migration	11/624	64/18866	7.17156431254758e-06	0.000728336042104111	0.000575002138503246	JAM2/APOD/CCL21/CXCL12/CCR6/CCR2/ADTRP/XCL1/KLRK1/CXCL14/CXCL13	11
GO:0051897	BP	GO:0051897	positive regulation of protein kinase B signaling	19/624	178/18866	7.30241018674566e-06	0.000728336042104111	0.000575002138503246	SPRY2/KIT/F10/MIR143/CCL21/PDGFRA/NRG2/CCL19/FGF7/MET/CX3CL1/IGF2/MYOC/EGFR/CD19/CHI3L1/AREG/LEP/RET	19
GO:1904064	BP	GO:1904064	positive regulation of cation transmembrane transport	17/624	147/18866	7.55284966387244e-06	0.000729630954151951	0.000576024437488383	EDN3/KCNE1/FXYD1/KCNMB1/RELN/STAC2/ADRB2/TESC/ATP1B2/DMD/CCR2/ANK2/CX3CL1/XCL1/CD19/WNK4/KCNH2	17
GO:0072224	BP	GO:0072224	metanephric glomerulus development	6/624	16/18866	7.70942253290838e-06	0.000729630954151951	0.000576024437488383	OSR1/PDGFRA/EGR1/WT1/RET/ADIPOQ	6
GO:0003002	BP	GO:0003002	regionalization	29/624	355/18866	7.81267789408511e-06	0.000729630954151951	0.000576024437488383	TP63/OSR1/IRX1/SFRP1/ALX4/HOXA4/RELN/MEOX1/ALDH1A2/SOSTDC1/SPRY1/MEOX2/GLI1/GREM2/HOXA2/HOXA5/NTF4/HOXA3/HOXA7/HOXA6/EGR2/AURKA/ZBTB16/EDN1/WT1/HOXA9/FOXC1/GPC3/BMPR1B	29
GO:0030278	BP	GO:0030278	regulation of ossification	21/624	212/18866	7.95151432162109e-06	0.000729630954151951	0.000576024437488383	TP63/PTN/OSR1/SFRP1/IGF1/GLI1/ADRB2/TAC1/BMP6/HOXA2/GDF10/TNN/TMEM119/EGR2/TWIST2/GPM6B/ZBTB16/ISG15/AREG/BMPR1B/LTF	21
GO:0006940	BP	GO:0006940	regulation of smooth muscle contraction	11/624	65/18866	8.3777897750419e-06	0.000753672538978279	0.000595004636035484	KIT/NPY2R/TACR1/MIR143/ADRB2/OXTR/CNN1/PTGS2/RGS2/ATP1A2/EDN1	11
GO:0046660	BP	GO:0046660	female sex differentiation	15/624	119/18866	9.02853877779717e-06	0.000796594921394874	0.000628890727417006	TP63/SFRP1/KIT/SLIT2/ADCYAP1R1/PDGFRA/ADAMTS1/PTX3/WT1/VGF/FOXC1/AFP/RBP4/LEP/BMPR1B	15
GO:0031589	BP	GO:0031589	cell-substrate adhesion	29/624	359/18866	9.68074512213567e-06	0.000832545326684564	0.000657272626329919	COL17A1/FREM1/FAT2/PTN/SFRP1/NPY2R/FBLN5/APOD/LAMC3/CCL21/ABI3BP/VIT/ATP1B2/FAM107A/TNN/KIF14/HOXA7/CCDC80/FERMT1/GPM6B/CX3CL1/TTYH1/MYOC/LAMB3/OLFM4/CCL28/CD3E/LYVE1/CD36	29
GO:0097530	BP	GO:0097530	granulocyte migration	17/624	150/18866	9.91045016091163e-06	0.000832545326684564	0.000657272626329919	EDN3/CCL14/SLIT2/CXCL2/CCL21/IL34/CCL19/CCL23/CX3CL1/CXCL1/CXCL3/SAA1/EDN1/XCL1/CCL24/THBS4/CXCL13	17
GO:0007204	BP	GO:0007204	positive regulation of cytosolic calcium ion concentration	27/624	322/18866	9.98038207664582e-06	0.000832545326684564	0.000657272626329919	PTGFR/NPY2R/ADCYAP1R1/TACR1/TAC1/CCL21/PDGFRA/DMD/OXTR/CCL19/F2RL2/CCR6/CCR2/ANK2/CASQ2/CX3CL1/SAA1/MS4A1/ATP1A2/EDN1/CCL28/XCL1/GPR174/JSRP1/CD19/CXCL13/CD36	27
GO:0097305	BP	GO:0097305	response to alcohol	22/624	234/18866	1.12398257681122e-05	0.000911899177707128	0.000719920403452996	SFRP1/KCNMB1/PTGFR/SLIT2/ADCYAP1R1/NTRK3/CCL21/CCL19/CDK1/RGS2/CD27/CDO1/CDH1/HPGD/PENK/FOS/CA3/MAOB/FOSB/RBP4/LEP/ADIPOQ	22
GO:0071300	BP	GO:0071300	cellular response to retinoic acid	11/624	67/18866	1.13291746140598e-05	0.000911899177707128	0.000719920403452996	OSR1/ALDH1A2/NTRK3/AQP1/TESC/HOXA2/BRINP1/WNT6/LEP/RET/SLC6A4	11
GO:0071695	BP	GO:0071695	anatomical structure maturation	22/624	235/18866	1.20242686033431e-05	0.00093931776442178	0.000741566656122458	SOX10/IGF1/ALDH1A2/FAT4/CCL21/BCL11A/LHX6/HOXA5/CCL19/CCR6/KIF14/FERMT1/AURKA/SLC26A3/CX3CL1/MYOC/ROPN1/DEFB1/ROPN1B/LEP/RET/LTF	22
GO:0042063	BP	GO:0042063	gliogenesis	26/624	307/18866	1.21902969071457e-05	0.00093931776442178	0.000741566656122458	PTN/IL33/SOX10/RELN/LEPR/LAMC3/ID4/NTRK3/ATP1B2/LAMA2/MATN2/IL34/E2F1/PLP1/CDK1/CCR2/NFIB/S100B/EGR2/KLF15/PTPRZ1/CX3CL1/MYOC/EGFR/PENK/AREG	26
GO:0019730	BP	GO:0019730	antimicrobial humoral response	16/624	137/18866	1.22840160996745e-05	0.00093931776442178	0.000741566656122458	RNASE7/CXCL2/KLK7/KLK5/CTSG/KLK3/CXCL1/TF/CXCL3/DEFB1/MUC7/CXCL14/PI3/CXCL13/SLPI/LTF	16
GO:0045778	BP	GO:0045778	positive regulation of ossification	13/624	94/18866	1.2890154575815e-05	0.000942197475897255	0.000743840112550465	TP63/PTN/OSR1/IGF1/ADRB2/TAC1/BMP6/TMEM119/GPM6B/ZBTB16/ISG15/BMPR1B/LTF	13
GO:0032526	BP	GO:0032526	response to retinoic acid	14/624	108/18866	1.29153414569821e-05	0.000942197475897255	0.000743840112550465	OSR1/ALDH1A2/NTRK3/AQP1/TESC/BMP6/HOXA2/BRINP1/WNT6/HSD17B2/RBP4/LEP/RET/SLC6A4	14
GO:0001654	BP	GO:0001654	eye development	30/624	384/18866	1.30815276543729e-05	0.000942197475897255	0.000743840112550465	MAB21L1/PTN/SPRY2/ALDH1A2/SPRY1/LAMC3/ANGPTL7/NTRK3/SLC17A7/MEIS2/BMP6/PDGFRA/TMOD1/CHRDL1/ABCB5/DIO3/SLC7A11/EGFR/CRYAB/SDK2/WNT6/WT1/GPM6A/FOXC1/KERA/TFAP2B/PROM1/RBP4/RET/BMPR1B	30
GO:0042391	BP	GO:0042391	regulation of membrane potential	33/624	443/18866	1.31431208494822e-05	0.000942197475897255	0.000743840112550465	CLDN19/KCNE1/PTN/FXYD1/SCN3A/RELN/NPY2R/ADRB2/TAC1/SCN2B/NTRK3/SCN4B/SLC17A7/SCN7A/GABRP/ATP1B2/DMD/ANK2/ABCB5/SLC26A3/CASQ2/DCN/MAPK8IP2/MYOC/ATP1A2/EDN1/GPR88/IFI6/KCNH2/CD36/TCL1A/GLRA3/KCNJ3	33
GO:0043588	BP	GO:0043588	skin development	32/624	425/18866	1.43222948523485e-05	0.000973529079501313	0.000768575589079984	TP63/ALOX15B/KRT14/NGFR/KRT5/TXNIP/ALX4/KRT17/DSC3/PTCH2/DSG3/SOSTDC1/KLK5/KRT6B/FGF7/DSG1/HOXA7/FERMT1/MET/WNT10A/EGFR/KRT80/KRT15/FOXC1/PKP1/KLK13/LTB/CASP14/TFAP2B/PI3/KLK14/KRT81	32
GO:0006939	BP	GO:0006939	smooth muscle contraction	14/624	109/18866	1.43760378010644e-05	0.000973529079501313	0.000768575589079984	EDN3/KIT/NPY2R/MYH11/TACR1/MYLK/MIR143/ADRB2/OXTR/CNN1/PTGS2/RGS2/ATP1A2/EDN1	14
GO:0007272	BP	GO:0007272	ensheathment of neurons	16/624	139/18866	1.47731443137498e-05	0.000973529079501313	0.000768575589079984	CLDN11/PTN/SOX10/JAM2/ID4/NTRK3/KLK8/PLP1/ANK2/KIF14/S100B/EGR2/KLK6/MAL/PTPRZ1/MYOC	16
GO:0008366	BP	GO:0008366	axon ensheathment	16/624	139/18866	1.47731443137498e-05	0.000973529079501313	0.000768575589079984	CLDN11/PTN/SOX10/JAM2/ID4/NTRK3/KLK8/PLP1/ANK2/KIF14/S100B/EGR2/KLK6/MAL/PTPRZ1/MYOC	16
GO:0008217	BP	GO:0008217	regulation of blood pressure	19/624	187/18866	1.48598460224706e-05	0.000973529079501313	0.000768575589079984	EDN3/SERPINF2/AVPR2/ADRB2/TAC1/UTS2R/ACSM3/CMA1/OXTR/CTSG/PTGS2/KLK1/KLK3/MME/ATP1A2/EDN1/LEP/ADIPOQ/CARTPT	19
GO:0002688	BP	GO:0002688	regulation of leukocyte chemotaxis	15/624	124/18866	1.4944080539942e-05	0.000973529079501313	0.000768575589079984	EDN3/PTN/SLIT2/CCL21/CXCL12/IL34/CCL19/CCR6/CCR2/EDN1/XCL1/KLRK1/THBS4/CXCL14/CXCL13	15
GO:0042445	BP	GO:0042445	hormone metabolic process	21/624	221/18866	1.50655110384902e-05	0.000973529079501313	0.000768575589079984	ALDH1A1/ADH1C/ALDH1A2/BMP6/PDGFRA/CMA1/CTSG/EGR1/DIO3/KLK6/CHST9/MME/ADH1A/ADH1B/SPP1/HSD17B2/CRABP2/AFP/RBP4/LEP/CGA	21
GO:0150063	BP	GO:0150063	visual system development	30/624	388/18866	1.59644036236138e-05	0.00101728727534917	0.000803121533170398	MAB21L1/PTN/SPRY2/ALDH1A2/SPRY1/LAMC3/ANGPTL7/NTRK3/SLC17A7/MEIS2/BMP6/PDGFRA/TMOD1/CHRDL1/ABCB5/DIO3/SLC7A11/EGFR/CRYAB/SDK2/WNT6/WT1/GPM6A/FOXC1/KERA/TFAP2B/PROM1/RBP4/RET/BMPR1B	30
GO:0002690	BP	GO:0002690	positive regulation of leukocyte chemotaxis	13/624	96/18866	1.62600839360057e-05	0.00102193513833417	0.00080679089868487	EDN3/PTN/CCL21/CXCL12/IL34/CCL19/CCR6/CCR2/EDN1/XCL1/THBS4/CXCL14/CXCL13	13
GO:0098742	BP	GO:0098742	cell-cell adhesion via plasma-membrane adhesion molecules	24/624	277/18866	1.80037789096576e-05	0.00111623429239877	0.000881237599262188	CLDN19/FAT2/CLDN11/LRFN5/DSC3/LRRC4B/TENM2/PCDH18/CADM3/DSG3/CDH22/FAT4/SELP/SPARCL1/CLDN5/DSG1/CX3CL1/CLDN8/CDH1/SDK2/LGALS7B/CEACAM5/RET/ADIPOQ	24
GO:0051346	BP	GO:0051346	negative regulation of hydrolase activity	34/624	473/18866	2.04806261693352e-05	0.00125286817153213	0.000989106451209576	NGFR/PTN/SPRY2/SERPINF2/PROS1/SLIT2/PAPLN/LEPR/SPRY1/CCDC8/AQP1/ANXA8/TFPI/PTGS2/ITIH5/PKMYT1/RGS2/CD27/SERPINB5/PTX3/BIRC5/PI16/CRYAB/SMR3B/IFI6/KLRK1/GPC3/TFAP2B/PI3/PPP1R14C/CST5/SLPI/PPP1R1B/LTF	34
GO:0019731	BP	GO:0019731	antibacterial humoral response	10/624	59/18866	2.12225047742027e-05	0.00127420758312083	0.00100595335509539	RNASE7/KLK7/KLK5/CTSG/KLK3/TF/DEFB1/PI3/SLPI/LTF	10
GO:0048880	BP	GO:0048880	sensory system development	30/624	394/18866	2.13849136661517e-05	0.00127420758312083	0.00100595335509539	MAB21L1/PTN/SPRY2/ALDH1A2/SPRY1/LAMC3/ANGPTL7/NTRK3/SLC17A7/MEIS2/BMP6/PDGFRA/TMOD1/CHRDL1/ABCB5/DIO3/SLC7A11/EGFR/CRYAB/SDK2/WNT6/WT1/GPM6A/FOXC1/KERA/TFAP2B/PROM1/RBP4/RET/BMPR1B	30
GO:0007389	BP	GO:0007389	pattern specification process	33/624	455/18866	2.26116062998415e-05	0.00133002627825222	0.00105002074598859	TP63/OSR1/IRX1/SFRP1/ALX4/HOXA4/RELN/MEOX1/ALDH1A2/SOSTDC1/SPRY1/MEOX2/GLI1/GREM2/MEIS2/HOXA2/HOXA5/NTF4/HOXA3/HOXA7/HOXA6/EGR2/AURKA/ZBTB16/EDN1/WNT6/WT1/HOXA9/FOXC1/GPC3/IRX4/FOLR1/BMPR1B	33
GO:0031581	BP	GO:0031581	hemidesmosome assembly	5/624	12/18866	2.54330013889985e-05	0.00147704570092057	0.00116608871125308	COL17A1/KRT14/KRT5/LAMB3/LAMA3	5
GO:0032412	BP	GO:0032412	regulation of ion transmembrane transporter activity	23/624	265/18866	2.60611969126015e-05	0.0014946096429377	0.0011799549812666	ABCB1/GRIA4/KCNE1/OSR1/FXYD1/RELN/STAC2/ADRB2/SCN2B/SCN4B/GEM/TESC/ATP1B2/DMD/CCR2/ANK2/CASQ2/MAPK8IP2/RRAD/ATP1A2/JSRP1/WNK4/GRIA2	23
GO:0002686	BP	GO:0002686	negative regulation of leukocyte migration	9/624	49/18866	2.81315216487579e-05	0.00159342495462347	0.00125796706943958	IL33/SLIT2/APOD/CCL21/CXCL12/ADTRP/HOXA7/CCL28/KLRK1	9
GO:0007088	BP	GO:0007088	regulation of mitotic nuclear division	17/624	163/18866	2.95772893032675e-05	0.00164796825977987	0.00130102757351043	EDN3/IGF1/CCDC8/NEK2/NUSAP1/ANLN/CDT1/BUB1/PKMYT1/MKI67/AURKA/UBE2C/DLGAP5/CDC6/PLK1/IGF2/EDN1	17
GO:0051384	BP	GO:0051384	response to glucocorticoid	16/624	147/18866	2.98128521276656e-05	0.00164796825977987	0.00130102757351043	SLIT2/NTRK3/AQP1/BMP6/FAM107A/PTGS2/S100B/CDO1/EGFR/EDN1/FOS/AREG/MAOB/FOSB/TAT/ADIPOQ	16
GO:0048511	BP	GO:0048511	rhythmic process	25/624	305/18866	3.09070634777965e-05	0.00166122133910983	0.00131149053087618	NGFR/PTN/PTGDS/HLF/SLIT2/NPY2R/ID4/NTRK3/PDGFRA/OXTR/CDK1/DTL/EGR1/ADAMTS1/EGR2/TOP2A/PTX3/EGFR/MMP7/AFP/LEP/ADIPOQ/SLC6A4/BMPR1B/CARTPT	25
GO:0051051	BP	GO:0051051	negative regulation of transport	34/624	483/18866	3.13782558510185e-05	0.00166122133910983	0.00131149053087618	PROM2/KCNE1/OSR1/IL33/SFRP1/AVPR2/NPY2R/APOD/MIR143/GEM/OXTR/PTGS2/CCR2/ADTRP/RGS2/FERMT1/CASQ2/GPM6B/RRAD/PKIA/FAM3D/CRYAB/ATP1A2/EDN1/VSNL1/WNK4/KCNH2/MAOB/CD36/MIR205/LEP/CIDEA/ADIPOQ/CARTPT	34
GO:0021700	BP	GO:0021700	developmental maturation	24/624	287/18866	3.21294905248901e-05	0.00166122133910983	0.00131149053087618	SOX10/RELN/IGF1/ALDH1A2/FAT4/CCL21/SLC17A7/BCL11A/LHX6/HOXA5/CCL19/CCR6/KIF14/FERMT1/AURKA/SLC26A3/CX3CL1/MYOC/ROPN1/DEFB1/ROPN1B/LEP/RET/LTF	24
GO:0030282	BP	GO:0030282	bone mineralization	14/624	117/18866	3.23557603965144e-05	0.00166122133910983	0.00131149053087618	PTN/OSR1/IGF1/ADRB2/BMP6/TMEM119/PTGS2/IBSP/GPM6B/ISG15/GPC3/LEP/BMPR1B/LTF	14
GO:0048608	BP	GO:0048608	reproductive structure development	32/624	443/18866	3.2477729242425e-05	0.00166122133910983	0.00131149053087618	TP63/ALOX15B/PTN/OSR1/SFRP1/KIT/PHLDA2/RSPO3/SLIT2/GLI1/ID4/BMP6/PDGFRA/PTGS2/ADAMTS1/ASPM/SERPINB5/DCN/PTX3/IGF2/MME/EGFR/SPP1/WT1/HOXA9/VGF/HSD17B2/FOXC1/AFP/RBP4/LEP/BMPR1B	32
GO:0048732	BP	GO:0048732	gland development	32/624	443/18866	3.2477729242425e-05	0.00166122133910983	0.00131149053087618	TP63/ALOX15B/PTN/SOX10/SFRP1/ALDH1A2/SOSTDC1/GLI1/ID4/SOCS2/PDGFRA/HOXA5/OXTR/FRZB/IQGAP3/NFIB/FGF7/HOXA3/AURKA/CDO1/CCNB2/SERPINB5/MET/WNT10A/IGF2/EGFR/CDH1/WT1/HOXA9/FOXC1/AREG/ELF5	32
GO:0003044	BP	GO:0003044	regulation of systemic arterial blood pressure mediated by a chemical signal	9/624	50/18866	3.33113258932225e-05	0.00166122133910983	0.00131149053087618	EDN3/SERPINF2/AVPR2/ADRB2/CMA1/OXTR/CTSG/MME/EDN1	9
GO:0014009	BP	GO:0014009	glial cell proliferation	9/624	50/18866	3.33113258932225e-05	0.00166122133910983	0.00131149053087618	PTN/IL33/SOX10/LEPR/IL34/E2F1/CX3CL1/PENK/AREG	9
GO:0046850	BP	GO:0046850	regulation of bone remodeling	9/624	50/18866	3.33113258932225e-05	0.00166122133910983	0.00131149053087618	SFRP1/LEPR/TMEM119/TF/EGFR/SPP1/PDK4/LEP/CARTPT	9
GO:0050901	BP	GO:0050901	leukocyte tethering or rolling	7/624	29/18866	3.46321366042652e-05	0.00170851873914375	0.00134883058353454	JAM2/SELP/CCL21/CXCL12/CCR2/CCL28/LEP	7
GO:0045444	BP	GO:0045444	fat cell differentiation	21/624	235/18866	3.77797526391533e-05	0.00182826660676522	0.00144336837376202	DLK2/SFRP1/RUNX1T1/WIF1/ADRB2/ID4/GDF10/E2F1/FRZB/PTGS2/RGS2/EGR2/PLAC8/ZBTB16/LAMB3/KLF5/MMP11/TFAP2B/FABP4/LEP/ADIPOQ	21
GO:1901654	BP	GO:1901654	response to ketone	19/624	200/18866	3.81061616735278e-05	0.00182826660676522	0.00144336837376202	PTN/SOX10/TXNIP/SFRP1/PTGFR/SLIT2/NTRK3/AQP1/CCL21/OXTR/CCL19/DSG1/EGFR/EDN1/SPP1/FOS/MAOB/FOSB/CA9	19
GO:0033555	BP	GO:0033555	multicellular organismal response to stress	11/624	76/18866	3.85803385989653e-05	0.00182826660676522	0.00144336837376202	RELN/NPY2R/ADCYAP1R1/TACR1/TAC1/BRINP1/MAPK8IP2/ATP1A2/PENK/THBS4/RET	11
GO:0061458	BP	GO:0061458	reproductive system development	32/624	447/18866	3.86534134385847e-05	0.00182826660676522	0.00144336837376202	TP63/ALOX15B/PTN/OSR1/SFRP1/KIT/PHLDA2/RSPO3/SLIT2/GLI1/ID4/BMP6/PDGFRA/PTGS2/ADAMTS1/ASPM/SERPINB5/DCN/PTX3/IGF2/MME/EGFR/SPP1/WT1/HOXA9/VGF/HSD17B2/FOXC1/AFP/RBP4/LEP/BMPR1B	32
GO:1903236	BP	GO:1903236	regulation of leukocyte tethering or rolling	5/624	13/18866	4.02044328687083e-05	0.0018754345700379	0.00148060623950361	SELP/CCL21/CXCL12/CCR2/CCL28	5
GO:0031099	BP	GO:0031099	regeneration	19/624	201/18866	4.08137139923502e-05	0.0018754345700379	0.00148060623950361	PTN/IGF1/APOD/GLI1/NTRK3/RGMA/CXCL12/KLK8/MATN2/CDK1/CCNA2/LGR6/KLK6/AURKA/MUSTN1/EGFR/KLF5/SPP1/FOLR1	19
GO:0001990	BP	GO:0001990	regulation of systemic arterial blood pressure by hormone	8/624	40/18866	4.12857217902852e-05	0.0018754345700379	0.00148060623950361	EDN3/SERPINF2/AVPR2/CMA1/OXTR/CTSG/MME/EDN1	8
GO:0072210	BP	GO:0072210	metanephric nephron development	8/624	40/18866	4.12857217902852e-05	0.0018754345700379	0.00148060623950361	OSR1/IRX1/PDGFRA/EGR1/WT1/TFAP2B/RET/ADIPOQ	8
GO:0046545	BP	GO:0046545	development of primary female sexual characteristics	13/624	105/18866	4.28666942652303e-05	0.0019281607185184	0.00152223214619873	SFRP1/KIT/SLIT2/ADCYAP1R1/PDGFRA/ADAMTS1/PTX3/WT1/VGF/FOXC1/AFP/LEP/BMPR1B	13
GO:0030728	BP	GO:0030728	ovulation	6/624	21/18866	4.53503035064782e-05	0.00202006982997788	0.00159479197103517	PTGS2/RGS2/ADAMTS1/HPGD/AFP/LEP	6
GO:0043010	BP	GO:0043010	camera-type eye development	26/624	332/18866	4.68623176762628e-05	0.00206734916825667	0.00163211776441316	MAB21L1/PTN/SPRY2/ALDH1A2/SPRY1/LAMC3/ANGPTL7/NTRK3/SLC17A7/PDGFRA/TMOD1/DIO3/SLC7A11/EGFR/CRYAB/SDK2/WNT6/WT1/GPM6A/FOXC1/KERA/TFAP2B/PROM1/RBP4/RET/BMPR1B	26
GO:0042552	BP	GO:0042552	myelination	15/624	137/18866	4.8989307493363e-05	0.00213198702560853	0.00168314765179621	PTN/SOX10/JAM2/ID4/NTRK3/KLK8/PLP1/ANK2/KIF14/S100B/EGR2/KLK6/MAL/PTPRZ1/MYOC	15
GO:0022898	BP	GO:0022898	regulation of transmembrane transporter activity	23/624	276/18866	4.92568929194648e-05	0.00213198702560853	0.00168314765179621	ABCB1/GRIA4/KCNE1/OSR1/FXYD1/RELN/STAC2/ADRB2/SCN2B/SCN4B/GEM/TESC/ATP1B2/DMD/CCR2/ANK2/CASQ2/MAPK8IP2/RRAD/ATP1A2/JSRP1/WNK4/GRIA2	23
GO:0035136	BP	GO:0035136	forelimb morphogenesis	8/624	41/18866	4.98220167869174e-05	0.002136293579611	0.00168654756285079	TP63/OSR1/ALX4/ALDH1A2/ZBTB16/HOXA9/CRABP2/TFAP2B	8
GO:0097529	BP	GO:0097529	myeloid leukocyte migration	20/624	222/18866	5.12462151105507e-05	0.00215708646999711	0.0017029630026293	EDN3/KIT/CCL14/SLIT2/CXCL2/CCL21/CXCL12/IL34/CCL19/CCR2/CCL23/CX3CL1/CXCL1/CXCL3/SAA1/EDN1/XCL1/CCL24/THBS4/CXCL13	20
GO:0010811	BP	GO:0010811	positive regulation of cell-substrate adhesion	14/624	122/18866	5.17174175457023e-05	0.00215708646999711	0.0017029630026293	PTN/SFRP1/NPY2R/CCL21/ABI3BP/VIT/CCDC80/FERMT1/CX3CL1/MYOC/OLFM4/CCL28/CD3E/CD36	14
GO:0045471	BP	GO:0045471	response to ethanol	14/624	122/18866	5.17174175457023e-05	0.00215708646999711	0.0017029630026293	KCNMB1/ADCYAP1R1/NTRK3/CDK1/RGS2/CD27/CDO1/HPGD/PENK/CA3/MAOB/RBP4/LEP/ADIPOQ	14
GO:0001508	BP	GO:0001508	action potential	15/624	138/18866	5.33200107594184e-05	0.00220389377805596	0.0017399161405705	CLDN19/KCNE1/SCN3A/TAC1/SCN2B/NTRK3/SCN4B/SCN7A/DMD/ANK2/ATP1A2/GPR88/KCNH2/CD36/KCNJ3	15
GO:0043491	BP	GO:0043491	protein kinase B signaling	23/624	278/18866	5.50616724754125e-05	0.00225556208318922	0.00178070690778096	SPRY2/KIT/F10/IGF1/MIR143/NTRK3/CCL21/PDGFRA/NRG2/TMEM100/CCL19/ADTRP/FGF7/MET/CX3CL1/IGF2/MYOC/EGFR/CD19/CHI3L1/AREG/LEP/RET	23
GO:0001894	BP	GO:0001894	tissue homeostasis	22/624	261/18866	6.02561009437556e-05	0.00244650434628275	0.00193145079969691	JAM2/ADRB2/ATP1B2/LAMA2/DMD/CLDN5/CYTL1/TMEM119/PTGS2/CCR2/PIGR/TF/EGFR/SPP1/PDK4/FOXC1/PROM1/ALB/RBP4/PRR4/CARTPT/LTF	22
GO:0051480	BP	GO:0051480	regulation of cytosolic calcium ion concentration	27/624	357/18866	6.13311699330361e-05	0.00246831059344535	0.00194866625798317	PTGFR/NPY2R/ADCYAP1R1/TACR1/TAC1/CCL21/PDGFRA/DMD/OXTR/CCL19/F2RL2/CCR6/CCR2/ANK2/CASQ2/CX3CL1/SAA1/MS4A1/ATP1A2/EDN1/CCL28/XCL1/GPR174/JSRP1/CD19/CXCL13/CD36	27
GO:0051591	BP	GO:0051591	response to cAMP	12/624	94/18866	6.19412837777199e-05	0.00247118791280155	0.00195093782589596	KCNE1/AQP1/CDO1/SLC26A3/WT1/PENK/FOS/VGF/AREG/FOSB/GPD1/ADIPOQ	12
GO:0006937	BP	GO:0006937	regulation of muscle contraction	17/624	173/18866	6.31534052852498e-05	0.00249782606421316	0.00197196794543144	KIT/NPY2R/TACR1/MIR143/ADRB2/DMD/OXTR/CNN1/PTGS2/ANK2/HSPB6/RGS2/TNNT3/CASQ2/ATP1A2/EDN1/TNNT1	17
GO:0002548	BP	GO:0002548	monocyte chemotaxis	10/624	67/18866	6.60699624864552e-05	0.00259084605032356	0.00204540477657123	CCL14/SLIT2/CCL21/CXCL12/CCL19/CCR2/CCL23/CX3CL1/XCL1/CCL24	10
GO:0048730	BP	GO:0048730	epidermis morphogenesis	7/624	32/18866	6.85153475722696e-05	0.00266396961577604	0.00210313390719161	TP63/NGFR/KRT17/SOSTDC1/FGF7/WNT10A/KLK14	7
GO:0009612	BP	GO:0009612	response to mechanical stimulus	19/624	209/18866	6.94146184465234e-05	0.00267625436498025	0.00211283239340546	PTN/TXNIP/NRXN2/KIT/AQP1/MEIS2/BMP6/DMD/CXCL12/PTGS2/DCN/EGFR/MMP7/ATP1A2/EDN1/FOS/COL11A1/CHI3L1/FOSB	19
GO:0007292	BP	GO:0007292	female gamete generation	15/624	142/18866	7.41845879822272e-05	0.00283632408052049	0.00223920322146354	PTN/IGF1/PTGS2/NCAPH/RGS2/ADAMTS1/AURKA/TOP2A/ASPM/PLK1/PTX3/HPGD/AFP/LEP/BMPR1B	15
GO:0035296	BP	GO:0035296	regulation of tube diameter	15/624	143/18866	8.04015497831861e-05	0.00299904317402649	0.00236766566370512	EDN3/KCNMB1/SERPINF2/AVPR2/ADRB2/UTS2R/OXTR/PTGS2/RGS2/EGFR/ATP1A2/EDN1/FOXC1/LEP/SLC6A4	15
GO:0072006	BP	GO:0072006	nephron development	15/624	143/18866	8.04015497831861e-05	0.00299904317402649	0.00236766566370512	OSR1/IRX1/FAT4/PDGFRA/EGR1/KLF15/WNT6/WT1/FOXC1/WNK4/GPC3/TFAP2B/PROM1/RET/ADIPOQ	15
GO:0097746	BP	GO:0097746	regulation of blood vessel diameter	15/624	143/18866	8.04015497831861e-05	0.00299904317402649	0.00236766566370512	EDN3/KCNMB1/SERPINF2/AVPR2/ADRB2/UTS2R/OXTR/PTGS2/RGS2/EGFR/ATP1A2/EDN1/FOXC1/LEP/SLC6A4	15
GO:0030324	BP	GO:0030324	lung development	17/624	177/18866	8.40244820392596e-05	0.0031089058354526	0.00245439934377837	PTN/SPRY2/ALDH1A2/SPRY1/GLI1/PDGFRA/HOXA5/NFIB/FGF7/HSD11B1/MME/SLC7A11/EGFR/CHI3L1/GPC3/RBP4/AARD	17
GO:0035150	BP	GO:0035150	regulation of tube size	15/624	144/18866	8.70690563515884e-05	0.00317041929000863	0.00250296259737524	EDN3/KCNMB1/SERPINF2/AVPR2/ADRB2/UTS2R/OXTR/PTGS2/RGS2/EGFR/ATP1A2/EDN1/FOXC1/LEP/SLC6A4	15
GO:1902850	BP	GO:1902850	microtubule cytoskeleton organization involved in mitosis	15/624	144/18866	8.70690563515884e-05	0.00317041929000863	0.00250296259737524	SPRY2/SPRY1/PRC1/SPC25/KIF4A/NEK2/NUSAP1/TPX2/NUF2/AURKA/DLGAP5/PLK1/BIRC5/CENPA/MYBL2	15
GO:0048771	BP	GO:0048771	tissue remodeling	17/624	178/18866	9.01065489840251e-05	0.00325518776959612	0.00256988508126009	PTN/SFRP1/RSPO3/LEPR/MIR143/ADRB2/TMEM119/CCR2/HOXA3/TF/EGFR/SPP1/PDK4/FOXC1/THBS4/LEP/CARTPT	17
GO:0055074	BP	GO:0055074	calcium ion homeostasis	32/624	468/18866	9.22699571469249e-05	0.00330730127648509	0.00261102732354086	EDN3/PTGFR/CCL14/NPY2R/ADCYAP1R1/TACR1/TAC1/CCL21/PDGFRA/DMD/CXCL12/OXTR/CCL19/F2RL2/CCR6/CCR2/ANK2/CASQ2/CCL23/CX3CL1/SAA1/MS4A1/ATP1A2/EDN1/CCL28/XCL1/GPR174/JSRP1/CD19/TFAP2B/CXCL13/CD36	32
GO:0045840	BP	GO:0045840	positive regulation of mitotic nuclear division	9/624	57/18866	9.73616873165284e-05	0.00345172819856907	0.00272504857781769	EDN3/IGF1/NUSAP1/CDT1/AURKA/UBE2C/DLGAP5/IGF2/EDN1	9
GO:0000280	BP	GO:0000280	nuclear division	30/624	428/18866	9.79490446190731e-05	0.00345172819856907	0.00272504857781769	EDN3/IGF1/CCDC8/PRC1/KIF4A/NEK2/CDK1/NUSAP1/ANLN/CDT1/KIF14/NCAPH/BUB1/SPAG5/TPX2/PKMYT1/MKI67/NUF2/AURKA/CCNB2/TOP2A/UBE2C/DLGAP5/CDC6/ASPM/PLK1/IGF2/BIRC5/EDN1/MYBL2	30
GO:0050886	BP	GO:0050886	endocrine process	11/624	84/18866	9.85563195319416e-05	0.00345172819856907	0.00272504857781769	EDN3/SERPINF2/AVPR2/TAC1/BMP6/CMA1/OXTR/CTSG/MME/EDN1/LEP	11
GO:0033622	BP	GO:0033622	integrin activation	6/624	24/18866	0.000103355492086536	0.00356979119989208	0.00281825621044112	SELP/CXCL12/KIF14/CX3CL1/MZB1/CXCL13	6
GO:0031214	BP	GO:0031214	biomineral tissue development	16/624	163/18866	0.000104261556404869	0.00356979119989208	0.00281825621044112	PTN/OSR1/IGF1/ADRB2/BMP6/TMEM119/PTGS2/IBSP/GPM6B/WNT6/SPP1/ISG15/GPC3/LEP/BMPR1B/LTF	16
GO:0110148	BP	GO:0110148	biomineralization	16/624	163/18866	0.000104261556404869	0.00356979119989208	0.00281825621044112	PTN/OSR1/IGF1/ADRB2/BMP6/TMEM119/PTGS2/IBSP/GPM6B/WNT6/SPP1/ISG15/GPC3/LEP/BMPR1B/LTF	16
GO:0055123	BP	GO:0055123	digestive system development	15/624	147/18866	0.000110053864143739	0.00368160450204035	0.00290652987003186	TP63/SOX10/SFRP1/ALX4/KIT/ALDH1A2/FAT4/GLI1/PDGFRA/HOXA5/OXTR/IGF2/EGFR/KLF5/RET	15
GO:0032409	BP	GO:0032409	regulation of transporter activity	23/624	291/18866	0.000110178082745641	0.00368160450204035	0.00290652987003186	ABCB1/GRIA4/KCNE1/OSR1/FXYD1/RELN/STAC2/ADRB2/SCN2B/SCN4B/GEM/TESC/ATP1B2/DMD/CCR2/ANK2/CASQ2/MAPK8IP2/RRAD/ATP1A2/JSRP1/WNK4/GRIA2	23
GO:0010466	BP	GO:0010466	negative regulation of peptidase activity	22/624	272/18866	0.00011063493807707	0.00368160450204035	0.00290652987003186	NGFR/SERPINF2/PROS1/PAPLN/AQP1/ANXA8/TFPI/PTGS2/ITIH5/CD27/SERPINB5/BIRC5/PI16/CRYAB/SMR3B/IFI6/GPC3/TFAP2B/PI3/CST5/SLPI/LTF	22
GO:0030323	BP	GO:0030323	respiratory tube development	17/624	181/18866	0.000110737014228764	0.00368160450204035	0.00290652987003186	PTN/SPRY2/ALDH1A2/SPRY1/GLI1/PDGFRA/HOXA5/NFIB/FGF7/HSD11B1/MME/SLC7A11/EGFR/CHI3L1/GPC3/RBP4/AARD	17
GO:0031960	BP	GO:0031960	response to corticosteroid	16/624	164/18866	0.000112073061211604	0.00369921730099886	0.00292043471131489	SLIT2/NTRK3/AQP1/BMP6/FAM107A/PTGS2/S100B/CDO1/EGFR/EDN1/FOS/AREG/MAOB/FOSB/TAT/ADIPOQ	16
GO:0008585	BP	GO:0008585	female gonad development	12/624	100/18866	0.000113820016273354	0.00373004453330107	0.00294477199997453	SFRP1/KIT/SLIT2/PDGFRA/ADAMTS1/PTX3/WT1/VGF/FOXC1/AFP/LEP/BMPR1B	12
GO:0050673	BP	GO:0050673	epithelial cell proliferation	31/624	453/18866	0.000116558431122819	0.00379269561696095	0.00299423338181128	TP63/NGFR/PTN/OSR1/SFRP1/KIT/ATOH8/IGF1/ALDH1A2/CDKN1C/GLI1/BMP6/CXCL12/KLK8/HOXA5/PPP1R16B/IQGAP3/NFIB/FGF7/UHRF1/FERMT1/FABP7/SERPINB5/IGF2/BMPER/EGFR/CCL24/GPC3/THBS4/AREG/LEP	31
GO:0031641	BP	GO:0031641	regulation of myelination	8/624	46/18866	0.000117641776252327	0.00380098922144844	0.0030007809643014	PTN/SOX10/JAM2/KLK8/KIF14/S100B/EGR2/PTPRZ1	8
GO:0007379	BP	GO:0007379	segment specification	5/624	16/18866	0.000125633399583106	0.00400331479782629	0.00316051168249444	OSR1/IRX1/MEOX1/MEOX2/HOXA2	5
GO:0070661	BP	GO:0070661	leukocyte proliferation	24/624	313/18866	0.000125648938728637	0.00400331479782629	0.00316051168249444	IL33/KIT/IGF1/TAC1/TNFRSF13B/IL34/CCL19/CCR2/CD79A/CD40LG/CX3CL1/BLK/IGF2/MS4A1/XCL1/LGALS7B/IL7R/CD3E/CD19/CR2/MZB1/PLA2G2D/VTCN1/LEP	24
GO:1903034	BP	GO:1903034	regulation of response to wounding	17/624	183/18866	0.00012669240654244	0.00400872249114976	0.0031647809140656	CLDN19/PTN/SERPINF2/PROS1/MYLK/SELP/NTRK3/RGMA/PDGFRA/KLK8/TFPI/ADTRP/BLK/EDN1/SPP1/TSPAN8/CD36	17
GO:0014074	BP	GO:0014074	response to purine-containing compound	15/624	149/18866	0.000128164610298597	0.00402752898664357	0.00317962814735019	KCNE1/AQP1/PTGS2/CDO1/SLC26A3/CASQ2/WT1/PENK/FOS/VGF/AREG/FOSB/GPD1/ADIPOQ/SLC6A4	15
GO:0006874	BP	GO:0006874	cellular calcium ion homeostasis	31/624	456/18866	0.000131254980614356	0.00409658402080724	0.00323414527958467	EDN3/PTGFR/CCL14/NPY2R/ADCYAP1R1/TACR1/TAC1/CCL21/PDGFRA/DMD/CXCL12/OXTR/CCL19/F2RL2/CCR6/CCR2/ANK2/CASQ2/CCL23/CX3CL1/SAA1/MS4A1/ATP1A2/EDN1/CCL28/XCL1/GPR174/JSRP1/CD19/CXCL13/CD36	31
GO:0010959	BP	GO:0010959	regulation of metal ion transport	28/624	396/18866	0.000143258161845239	0.00442787021497002	0.00349568701181844	EDN3/KCNE1/OSR1/FXYD1/KCNMB1/STAC2/ADCYAP1R1/MYLK/ADRB2/SCN2B/SCN4B/GEM/TESC/ATP1B2/DMD/CXCL12/PTGS2/ANK2/CASQ2/CX3CL1/RRAD/TF/ATP1A2/XCL1/JSRP1/CD19/WNK4/KCNH2	28
GO:0046683	BP	GO:0046683	response to organophosphorus	14/624	134/18866	0.000143799621192357	0.00442787021497002	0.00349568701181844	KCNE1/AQP1/PTGS2/CDO1/SLC26A3/WT1/PENK/FOS/VGF/AREG/FOSB/GPD1/ADIPOQ/SLC6A4	14
GO:0045931	BP	GO:0045931	positive regulation of mitotic cell cycle	16/624	168/18866	0.000148668422949125	0.0045472714966039	0.00358995118152939	EDN3/IGF1/MEIS2/CDK1/NUSAP1/DTL/CDT1/CDC45/ADAMTS1/AURKA/UBE2C/DLGAP5/CDC6/IGF2/EGFR/EDN1	16
GO:0001823	BP	GO:0001823	mesonephros development	12/624	103/18866	0.00015145576693937	0.00460184807097901	0.00363303795077291	OSR1/SFRP1/SLIT2/SPRY1/FAT4/BMPER/ZBTB16/WNT6/WT1/FOXC1/GPC3/RET	12
GO:0048565	BP	GO:0048565	digestive tract development	14/624	135/18866	0.000155665538116389	0.004679441374852	0.00369429582225158	TP63/SOX10/SFRP1/ALX4/KIT/ALDH1A2/FAT4/GLI1/PDGFRA/HOXA5/OXTR/EGFR/KLF5/RET	14
GO:0060541	BP	GO:0060541	respiratory system development	18/624	204/18866	0.0001560493745319	0.004679441374852	0.00369429582225158	PTN/SPRY2/ALDH1A2/SPRY1/GLI1/PDGFRA/HOXA5/NFIB/FGF7/HSD11B1/MME/SLC7A11/EGFR/WT1/CHI3L1/GPC3/RBP4/AARD	18
GO:0051783	BP	GO:0051783	regulation of nuclear division	17/624	188/18866	0.000175688084277063	0.00523413591339718	0.0041322125632083	EDN3/IGF1/CCDC8/NEK2/NUSAP1/ANLN/CDT1/BUB1/PKMYT1/MKI67/AURKA/UBE2C/DLGAP5/CDC6/PLK1/IGF2/EDN1	17
GO:0086010	BP	GO:0086010	membrane depolarization during action potential	7/624	37/18866	0.000181574197945532	0.00536936742579601	0.00423897428352316	SCN3A/SCN2B/SCN4B/SCN7A/ANK2/ATP1A2/KCNH2	7
GO:0030856	BP	GO:0030856	regulation of epithelial cell differentiation	16/624	171/18866	0.000182567854931163	0.00536936742579601	0.00423897428352316	TP63/ALOX15B/OSR1/SPRY2/PTCH2/ATOH8/SPRY1/FAT4/BMP6/CLDN5/TMEM100/FRZB/HOXA7/FOXC1/PROM1/ADIPOQ	16
GO:0086009	BP	GO:0086009	membrane repolarization	8/624	49/18866	0.000186359405525528	0.00544596785064409	0.00429944830314007	KCNE1/SCN4B/ATP1B2/ANK2/CASQ2/ATP1A2/KCNH2/KCNJ3	8
GO:0045765	BP	GO:0045765	regulation of angiogenesis	28/624	403/18866	0.000191759758372104	0.00556831500893173	0.00439603816494611	NGFR/PTN/SFRP1/SPRY2/FBLN5/MEOX2/MIR143/AQP1/ENPP2/CLDN5/HOXA5/CMA1/PPP1R16B/PTGS2/CCR2/HSPB6/ADAMTS1/KLK3/CX3CL1/DCN/ISM1/BMPER/FOXC1/CCL24/CHI3L1/THBS4/CXCL13/LEP	28
GO:0030509	BP	GO:0030509	BMP signaling pathway	15/624	155/18866	0.00019891686743534	0.00573826096193564	0.00453020602258077	SFRP1/SOSTDC1/GREM2/SMAD9/BMP6/RGMA/LEFTY2/TMEM100/CHRDL1/EGR1/BMPER/TMPRSS6/GPC3/TFAP2B/BMPR1B	15
GO:0001656	BP	GO:0001656	metanephros development	11/624	91/18866	0.000203865853704339	0.00573826096193564	0.00453020602258077	OSR1/IRX1/SPRY1/FAT4/PDGFRA/EGR1/WT1/GPC3/TFAP2B/RET/ADIPOQ	11
GO:0034103	BP	GO:0034103	regulation of tissue remodeling	11/624	91/18866	0.000203865853704339	0.00573826096193564	0.00453020602258077	SFRP1/LEPR/MIR143/TMEM119/TF/EGFR/SPP1/PDK4/THBS4/LEP/CARTPT	11
GO:0046849	BP	GO:0046849	bone remodeling	11/624	91/18866	0.000203865853704339	0.00573826096193564	0.00453020602258077	PTN/SFRP1/LEPR/ADRB2/TMEM119/TF/EGFR/SPP1/PDK4/LEP/CARTPT	11
GO:0051899	BP	GO:0051899	membrane depolarization	11/624	91/18866	0.000203865853704339	0.00573826096193564	0.00453020602258077	SCN3A/SCN2B/SCN4B/SCN7A/ANK2/DCN/MYOC/ATP1A2/EDN1/IFI6/KCNH2	11
GO:0048799	BP	GO:0048799	animal organ maturation	6/624	27/18866	0.000208886452847374	0.0058083093676591	0.00458550739552034	IGF1/ALDH1A2/FAT4/LEP/RET/LTF	6
GO:1901623	BP	GO:1901623	regulation of lymphocyte chemotaxis	6/624	27/18866	0.000208886452847374	0.0058083093676591	0.00458550739552034	CCL21/CCR2/XCL1/KLRK1/CXCL14/CXCL13	6
GO:0048251	BP	GO:0048251	elastic fiber assembly	4/624	10/18866	0.00021229783966023	0.00583246999018643	0.00460458157119982	MFAP4/MYH11/FBLN5/TNXB	4
GO:0072203	BP	GO:0072203	cell proliferation involved in metanephros development	4/624	10/18866	0.00021229783966023	0.00583246999018643	0.00460458157119982	OSR1/EGR1/WT1/GPC3	4
GO:0050873	BP	GO:0050873	brown fat cell differentiation	8/624	50/18866	0.000215511420693586	0.00587184821220767	0.00463566964121658	ADRB2/PTGS2/RGS2/PLAC8/LAMB3/FABP4/LEP/ADIPOQ	8
GO:2000403	BP	GO:2000403	positive regulation of lymphocyte migration	7/624	38/18866	0.00021629083432064	0.00587184821220767	0.00463566964121658	JAM2/CCL21/CXCL12/CCR2/XCL1/CXCL14/CXCL13	7
GO:0070252	BP	GO:0070252	actin-mediated cell contraction	13/624	123/18866	0.000219334873707906	0.00591946117983455	0.00467325882618517	KCNE1/SCN2B/SCN4B/DMD/MYBPC1/TMOD1/ANK2/TNNT3/ATP1A2/KCNH2/DES/TNNT1/KCNJ3	13
GO:0071902	BP	GO:0071902	positive regulation of protein serine/threonine kinase activity	25/624	345/18866	0.000220843794022794	0.00592532939752385	0.00467789162962409	EDN3/SPRY2/KIT/IGF1/PAK3/ADRB2/NTRK3/IGFBP6/IL34/CCL19/IQGAP3/PBK/CDK1/CD40LG/CDC6/TF/IGF2/SAA1/EGFR/EDN1/TCL1A/RET/ADIPOQ/CARTPT/LTF	25
GO:0072503	BP	GO:0072503	cellular divalent inorganic cation homeostasis	32/624	492/18866	0.000229367391863478	0.00611265400109056	0.00482577947454518	EDN3/PTGFR/CCL14/NPY2R/ADCYAP1R1/TACR1/TAC1/CCL21/PDGFRA/DMD/CXCL12/OXTR/CCL19/F2RL2/CCR6/CCR2/ANK2/MT1M/CASQ2/CCL23/CX3CL1/SAA1/MS4A1/ATP1A2/EDN1/CCL28/XCL1/GPR174/JSRP1/CD19/CXCL13/CD36	32
GO:0050920	BP	GO:0050920	regulation of chemotaxis	19/624	229/18866	0.000230490222796135	0.00611265400109056	0.00482577947454518	EDN3/PTN/SLIT2/NTRK3/CCL21/PDGFRA/CXCL12/IL34/CCL19/CCR6/CCR2/MET/EDN1/XCL1/TUBB2B/KLRK1/THBS4/CXCL14/CXCL13	19
GO:0032835	BP	GO:0032835	glomerulus development	9/624	64/18866	0.000242723444892015	0.00640008715611819	0.0050527003864091	OSR1/PDGFRA/EGR1/KLF15/WT1/FOXC1/PROM1/RET/ADIPOQ	9
GO:1903035	BP	GO:1903035	negative regulation of response to wounding	11/624	93/18866	0.00024744720296968	0.00647271304113055	0.00511003661141886	CLDN19/SERPINF2/PROS1/RGMA/PDGFRA/KLK8/TFPI/ADTRP/EDN1/SPP1/TSPAN8	11
GO:0048146	BP	GO:0048146	positive regulation of fibroblast proliferation	8/624	51/18866	0.000248299366878591	0.00647271304113055	0.00511003661141886	NGFR/IGF1/AQP1/PDGFRA/E2F1/CCNA2/CDC6/EGFR	8
GO:0001649	BP	GO:0001649	osteoblast differentiation	19/624	231/18866	0.000257528096367639	0.00666242266380512	0.00525980736616194	TP63/SFRP1/IGF1/GLI1/ID4/BMP6/HOXA2/GDF10/TNN/TMEM119/TWIST2/IBSP/IGF2/MYOC/SPP1/PENK/AREG/BMPR1B/LTF	19
GO:0031069	BP	GO:0031069	hair follicle morphogenesis	6/624	28/18866	0.000258481088526005	0.00666242266380512	0.00525980736616194	TP63/NGFR/KRT17/SOSTDC1/FGF7/WNT10A	6
GO:1902305	BP	GO:1902305	regulation of sodium ion transmembrane transport	9/624	65/18866	0.000273599571295031	0.00701270856481343	0.00553634886695797	OSR1/FXYD1/SCN2B/SCN4B/TESC/ATP1B2/DMD/ATP1A2/WNK4	9
GO:0048285	BP	GO:0048285	organelle fission	31/624	476/18866	0.000279568393862733	0.00712588772801234	0.00562570083790448	EDN3/IGF1/CCDC8/PRC1/KIF4A/NEK2/CDK1/NUSAP1/ANLN/CDT1/KIF14/NCAPH/BUB1/SPAG5/TPX2/PKMYT1/MKI67/NUF2/AURKA/CCNB2/TOP2A/UBE2C/DLGAP5/CDC6/ASPM/PLK1/DCN/IGF2/BIRC5/EDN1/MYBL2	31
GO:0072009	BP	GO:0072009	nephron epithelium development	12/624	110/18866	0.000282560584789756	0.00716236443654917	0.00565449823938093	OSR1/IRX1/FAT4/KLF15/WNT6/WT1/FOXC1/WNK4/GPC3/TFAP2B/PROM1/ADIPOQ	12
GO:0055078	BP	GO:0055078	sodium ion homeostasis	8/624	52/18866	0.000285059325644163	0.00716522287052889	0.00565675489778596	C7/AVPR2/TAC1/SCN7A/ATP1B2/ATP1A2/EDN1/TFAP2B	8
GO:0034329	BP	GO:0034329	cell junction assembly	29/624	434/18866	0.000285796814582996	0.00716522287052889	0.00565675489778596	COL17A1/CLDN19/KRT14/CLDN11/KRT5/LRFN5/SFRP1/NRXN2/LRRC4B/CDH22/APOD/NTRK3/FLRT2/FAM107A/CLDN5/OXTR/ANK2/DSG1/LRRN3/GPM6B/CLDN8/MYOC/CDH1/LAMB3/SDK2/LAMA3/GPM6A/PKP1/LRTM2	29
GO:0003073	BP	GO:0003073	regulation of systemic arterial blood pressure	11/624	95/18866	0.000298645844515235	0.0074466692099777	0.00587894937629818	EDN3/SERPINF2/AVPR2/ADRB2/CMA1/OXTR/CTSG/KLK1/KLK3/MME/EDN1	11
GO:1901381	BP	GO:1901381	positive regulation of potassium ion transmembrane transport	7/624	40/18866	0.000301746482903083	0.00745830811273015	0.00588813798373433	EDN3/KCNE1/KCNMB1/ATP1B2/ANK2/WNK4/KCNH2	7
GO:0051896	BP	GO:0051896	regulation of protein kinase B signaling	20/624	253/18866	0.000302363842407979	0.00745830811273015	0.00588813798373433	SPRY2/KIT/F10/MIR143/NTRK3/CCL21/PDGFRA/NRG2/CCL19/FGF7/MET/CX3CL1/IGF2/MYOC/EGFR/CD19/CHI3L1/AREG/LEP/RET	20
GO:0042303	BP	GO:0042303	molting cycle	12/624	111/18866	0.000307482361856426	0.00746982126679991	0.00589722731589467	TP63/KRT14/NGFR/ALX4/KRT17/PTCH2/SOSTDC1/PTGS2/FGF7/FERMT1/WNT10A/EGFR	12
GO:0042633	BP	GO:0042633	hair cycle	12/624	111/18866	0.000307482361856426	0.00746982126679991	0.00589722731589467	TP63/KRT14/NGFR/ALX4/KRT17/PTCH2/SOSTDC1/PTGS2/FGF7/FERMT1/WNT10A/EGFR	12
GO:0048469	BP	GO:0048469	cell maturation	16/624	179/18866	0.000307714956282734	0.00746982126679991	0.00589722731589467	SOX10/CCL21/BCL11A/LHX6/HOXA5/CCL19/CCR6/KIF14/AURKA/SLC26A3/CX3CL1/MYOC/ROPN1/DEFB1/ROPN1B/RET	16
GO:0097048	BP	GO:0097048	dendritic cell apoptotic process	4/624	11/18866	0.000324895978935716	0.00780430759872809	0.00616129547268007	CCL21/CXCL12/CCL19/BLK	4
GO:2000668	BP	GO:2000668	regulation of dendritic cell apoptotic process	4/624	11/18866	0.000324895978935716	0.00780430759872809	0.00616129547268007	CCL21/CXCL12/CCL19/BLK	4
GO:0007612	BP	GO:0007612	learning	14/624	145/18866	0.000329044599353259	0.00786279490537891	0.00620746966214124	PTN/NRXN2/RELN/KIT/TAC1/MEIS2/CLDN5/PTGS2/MAPK8IP2/SLC7A11/ATP1A2/GPR88/FOS/PPP1R1B	14
GO:0032496	BP	GO:0032496	response to lipopolysaccharide	24/624	334/18866	0.000331468668524219	0.0078796800579747	0.0062208000457695	PTGFR/SELP/TAC1/CXCL2/BMP6/AKAP12/CTSG/TFPI/PTGS2/FMO1/CX3CL1/DCN/CXCL1/CXCL3/HPGD/EDN1/PENK/FOS/KLRK1/MAOB/CXCL13/CD36/SLPI/LTF	24
GO:0010810	BP	GO:0010810	regulation of cell-substrate adhesion	18/624	217/18866	0.000334674525841603	0.00791488002351173	0.00624858949224611	PTN/SFRP1/NPY2R/APOD/CCL21/ABI3BP/VIT/FAM107A/HOXA7/CCDC80/FERMT1/GPM6B/CX3CL1/MYOC/OLFM4/CCL28/CD3E/CD36	18
GO:0006026	BP	GO:0006026	aminoglycan catabolic process	9/624	67/18866	0.000345145159419316	0.00807921424191745	0.00637832703309272	HPSE2/PRELP/OGN/DCN/CHI3L1/KERA/GPC3/LYVE1/CHIT1	9
GO:0030239	BP	GO:0030239	myofibril assembly	9/624	67/18866	0.000345145159419316	0.00807921424191745	0.00637832703309272	MYH11/PGM5/PDGFRA/LMOD1/TMOD1/TNNT3/CASQ2/EDN1/TNNT1	9
GO:0051146	BP	GO:0051146	striated muscle cell differentiation	22/624	295/18866	0.00034903026837963	0.008128684626019	0.00641738259948869	JAM2/SMYD1/IGF1/MYH11/PGM5/PDGFRA/DMD/LMOD1/CDK1/TMOD1/TMEM119/RGS2/TNNT3/CASQ2/IGF2/PI16/EDN1/KLF5/WT1/CEACAM5/SCGB3A1/TNNT1	22
GO:0007618	BP	GO:0007618	mating	7/624	41/18866	0.00035361328475053	0.00818282197940031	0.00646012261531604	TAC1/OXTR/MAPK8IP2/PI3/KLK14/SLC6A4/PPP1R1B	7
GO:0048704	BP	GO:0048704	embryonic skeletal system morphogenesis	11/624	97/18866	0.000358488931529961	0.00818282197940031	0.00646012261531604	OSR1/ALX4/HOXA4/HOXA2/PDGFRA/HOXA5/HOXA3/HOXA7/HOXA6/HOXA9/COL11A1	11
GO:0071674	BP	GO:0071674	mononuclear cell migration	11/624	97/18866	0.000358488931529961	0.00818282197940031	0.00646012261531604	CCL14/SLIT2/CCL21/CXCL12/IL34/CCL19/CCR2/CCL23/CX3CL1/XCL1/CCL24	11
GO:0120162	BP	GO:0120162	positive regulation of cold-induced thermogenesis	11/624	97/18866	0.000358488931529961	0.00818282197940031	0.00646012261531604	LEPR/ADRB2/OXTR/CCR2/IRF4/PLAC8/ACADL/FABP4/CD36/LEP/ADIPOQ	11
GO:0031032	BP	GO:0031032	actomyosin structure organization	17/624	200/18866	0.000365569393568868	0.00826664914425791	0.00652630195599309	SFRP1/SERPINF2/MYH11/TAC1/PGM5/PDGFRA/LMOD1/CNN1/TMOD1/ANLN/TNNT3/CASQ2/MET/MYOC/EDN1/ELN/TNNT1	17
GO:0030193	BP	GO:0030193	regulation of blood coagulation	10/624	82/18866	0.000365764990471743	0.00826664914425791	0.00652630195599309	SERPINF2/PROS1/SELP/PDGFRA/TFPI/ADTRP/BLK/EDN1/TSPAN8/CD36	10
GO:0009952	BP	GO:0009952	anterior/posterior pattern specification	18/624	219/18866	0.00037395781521814	0.00841038458931777	0.00663977730735613	OSR1/SFRP1/ALX4/HOXA4/MEOX1/ALDH1A2/MEOX2/HOXA2/HOXA5/HOXA3/HOXA7/HOXA6/AURKA/ZBTB16/WT1/HOXA9/FOXC1/GPC3	18
GO:0001763	BP	GO:0001763	morphogenesis of a branching structure	17/624	201/18866	0.000387385613336163	0.0086698789950552	0.00684464131188569	TP63/SOX10/SFRP1/SPRY2/RSPO3/SLIT2/SPRY1/FAT4/BCL11A/HOXA5/FGF7/MET/EDN1/WNT6/WT1/GPC3/AREG	17
GO:0010951	BP	GO:0010951	negative regulation of endopeptidase activity	20/624	258/18866	0.000389696212556687	0.00867925351072854	0.006852042245312	NGFR/SERPINF2/PROS1/PAPLN/AQP1/ANXA8/TFPI/PTGS2/ITIH5/CD27/SERPINB5/BIRC5/CRYAB/SMR3B/IFI6/TFAP2B/PI3/CST5/SLPI/LTF	20
GO:0001657	BP	GO:0001657	ureteric bud development	11/624	98/18866	0.00039199872267292	0.00868835816243167	0.00685923012823553	OSR1/SFRP1/SLIT2/SPRY1/FAT4/BMPER/WNT6/WT1/FOXC1/GPC3/RET	11
GO:0007620	BP	GO:0007620	copulation	5/624	20/18866	0.000399552382789168	0.00881320352036876	0.00695779225292271	TAC1/OXTR/PI3/KLK14/SLC6A4	5
GO:1900046	BP	GO:1900046	regulation of hemostasis	10/624	83/18866	0.000403781896026462	0.0088638820046383	0.00699780158260919	SERPINF2/PROS1/SELP/PDGFRA/TFPI/ADTRP/BLK/EDN1/TSPAN8/CD36	10
GO:0045667	BP	GO:0045667	regulation of osteoblast differentiation	13/624	131/18866	0.000407910107800511	0.00891186464089878	0.00703568261123588	TP63/SFRP1/IGF1/GLI1/BMP6/HOXA2/GDF10/TNN/TMEM119/TWIST2/AREG/BMPR1B/LTF	13
GO:0001954	BP	GO:0001954	positive regulation of cell-matrix adhesion	8/624	55/18866	0.000422823218220462	0.00910757241875812	0.00719018875165115	SFRP1/CCL21/FERMT1/CX3CL1/MYOC/CCL28/CD3E/CD36	8
GO:0030199	BP	GO:0030199	collagen fibril organization	8/624	55/18866	0.000422823218220462	0.00910757241875812	0.00719018875165115	SERPINF2/COL14A1/TNXB/LOXL4/DPT/COL11A1/FOXC1/MMP11	8
GO:2000649	BP	GO:2000649	regulation of sodium ion transmembrane transporter activity	8/624	55/18866	0.000422823218220462	0.00910757241875812	0.00719018875165115	OSR1/FXYD1/SCN2B/SCN4B/TESC/DMD/ATP1A2/WNK4	8
GO:0072163	BP	GO:0072163	mesonephric epithelium development	11/624	99/18866	0.000428097574020256	0.00913540311444156	0.0072121603535065	OSR1/SFRP1/SLIT2/SPRY1/FAT4/BMPER/WNT6/WT1/FOXC1/GPC3/RET	11
GO:0072164	BP	GO:0072164	mesonephric tubule development	11/624	99/18866	0.000428097574020256	0.00913540311444156	0.0072121603535065	OSR1/SFRP1/SLIT2/SPRY1/FAT4/BMPER/WNT6/WT1/FOXC1/GPC3/RET	11
GO:0015844	BP	GO:0015844	monoamine transport	10/624	84/18866	0.000445028595552747	0.00945273702035187	0.00746268712133043	NPY2R/CXCL12/OXTR/SYT8/SLC22A3/GPM6B/SYT13/MAOB/SLC6A4/CARTPT	10
GO:0006069	BP	GO:0006069	ethanol oxidation	4/624	12/18866	0.000474627467709076	0.00990826738880613	0.00782231635958379	ALDH1A1/ADH1C/ADH1A/ADH1B	4
GO:0007320	BP	GO:0007320	insemination	4/624	12/18866	0.000474627467709076	0.00990826738880613	0.00782231635958379	TAC1/OXTR/KLK14/SLC6A4	4
GO:0071772	BP	GO:0071772	response to BMP	15/624	168/18866	0.000475113083159841	0.00990826738880613	0.00782231635958379	SFRP1/SOSTDC1/GREM2/SMAD9/BMP6/RGMA/LEFTY2/TMEM100/CHRDL1/EGR1/BMPER/TMPRSS6/GPC3/TFAP2B/BMPR1B	15
GO:0071773	BP	GO:0071773	cellular response to BMP stimulus	15/624	168/18866	0.000475113083159841	0.00990826738880613	0.00782231635958379	SFRP1/SOSTDC1/GREM2/SMAD9/BMP6/RGMA/LEFTY2/TMEM100/CHRDL1/EGR1/BMPER/TMPRSS6/GPC3/TFAP2B/BMPR1B	15
GO:0010721	BP	GO:0010721	negative regulation of cell development	24/624	343/18866	0.000486642718825382	0.010102790922945	0.00797588757074608	NGFR/PTN/SOX10/NR2F1/IGF1/SLIT2/ID4/NTRK3/RGMA/ATP1B2/HOXA2/KLK8/BCL11A/TNN/FRZB/RGS2/DIO3/BRINP1/ASPM/CX3CL1/PI16/SPP1/SLC6A4/LTF	24
GO:0061138	BP	GO:0061138	morphogenesis of a branching epithelium	16/624	187/18866	0.000500989231781486	0.0102965695816324	0.00812887072234134	TP63/SOX10/SFRP1/SPRY2/RSPO3/SLIT2/SPRY1/FAT4/HOXA5/FGF7/MET/EDN1/WNT6/WT1/GPC3/AREG	16
GO:0034754	BP	GO:0034754	cellular hormone metabolic process	13/624	134/18866	0.000507584164270862	0.0102965695816324	0.00812887072234134	ALDH1A1/ADH1C/ALDH1A2/BMP6/PDGFRA/EGR1/ADH1A/ADH1B/SPP1/HSD17B2/CRABP2/AFP/RBP4	13
GO:0033630	BP	GO:0033630	positive regulation of cell adhesion mediated by integrin	5/624	21/18866	0.000510240532565009	0.0102965695816324	0.00812887072234134	CCL21/FERMT1/CD3E/CXCL13/RET	5
GO:0140131	BP	GO:0140131	positive regulation of lymphocyte chemotaxis	5/624	21/18866	0.000510240532565009	0.0102965695816324	0.00812887072234134	CCL21/CCR2/XCL1/CXCL14/CXCL13	5
GO:1902307	BP	GO:1902307	positive regulation of sodium ion transmembrane transport	5/624	21/18866	0.000510240532565009	0.0102965695816324	0.00812887072234134	FXYD1/TESC/ATP1B2/DMD/WNK4	5
GO:0033002	BP	GO:0033002	muscle cell proliferation	19/624	244/18866	0.000510798580648049	0.0102965695816324	0.00812887072234134	SERPINF2/IGF1/APOD/PDE1A/MIR143/GLI1/CNN1/CDK1/PTGS2/ADAMTS1/OGN/CX3CL1/EGFR/HPGD/EDN1/ELN/FOXC1/RBP4/ADIPOQ	19
GO:0007517	BP	GO:0007517	muscle organ development	27/624	407/18866	0.000511686544161329	0.0102965695816324	0.00812887072234134	ALX4/HLF/SMYD1/IGF1/MYLK/MEOX2/MIR143/GLI1/LAMA2/DMD/CDK1/EGR1/S100B/RGS2/EGR2/DCN/PI16/CRYAB/EDN1/KLF5/WT1/ELN/FOS/COL11A1/FOXC1/CNTFR/RBP4	27
GO:0048863	BP	GO:0048863	stem cell differentiation	20/624	264/18866	0.0005228403063017	0.0104750712895729	0.00826979312334704	TP63/EDN3/PTN/OSR1/SOX10/SFRP1/MEOX1/KIT/ALDH1A2/PDGFRA/FRZB/NTF4/HOXA7/WNT10A/EDN1/GPM6A/FOXC1/SHC4/FOLR1/RET	20
GO:0010038	BP	GO:0010038	response to metal ion	25/624	366/18866	0.000533819096792583	0.0106218361600017	0.00838566012631711	KRT14/TXNIP/KCNMB1/KIT/HAAO/AQP1/BMP6/RASGRP2/CDK1/PTGS2/SYT8/MT1M/SOD3/CASQ2/TF/EGFR/CDH1/EDN1/PENK/FOS/SYT13/MAOB/FOSB/FABP4/TAT	25
GO:0051785	BP	GO:0051785	positive regulation of nuclear division	9/624	71/18866	0.000534796022877155	0.0106218361600017	0.00838566012631711	EDN3/IGF1/NUSAP1/CDT1/AURKA/UBE2C/DLGAP5/IGF2/EDN1	9
GO:0070371	BP	GO:0070371	ERK1 and ERK2 cascade	23/624	325/18866	0.000541167561131272	0.0107001830578913	0.00844751294044051	SPRY2/SERPINF2/CCL14/IGF1/SPRY1/CCL21/PDGFRA/OXTR/CCL19/AKAP12/IQGAP3/FAM83D/CCL23/CX3CL1/TF/BMPER/EGFR/SLAMF1/XCL1/CCL24/CHI3L1/CD36/ADIPOQ	23
GO:1901343	BP	GO:1901343	negative regulation of vasculature development	17/624	207/18866	0.000543405111701978	0.0107001830578913	0.00844751294044051	NGFR/PTN/SPRY2/FBLN5/MEOX2/MIR143/ANGPTL7/CLDN5/HOXA5/CCR2/ADAMTS1/KLK3/DCN/ISM1/WT1/FOXC1/THBS4	17
GO:0060537	BP	GO:0060537	muscle tissue development	27/624	409/18866	0.000551578850959146	0.0108010453985471	0.00852714110411617	OSR1/HLF/SMYD1/IGF1/ALDH1A2/MYH11/MYLK/MEOX2/MIR143/GLI1/PGM5/PDGFRA/CDK1/EGR1/S100B/RGS2/EGR2/DCN/PI16/EDN1/KLF5/WT1/ELN/FOS/COL11A1/FOXC1/RBP4	27
GO:2000404	BP	GO:2000404	regulation of T cell migration	7/624	44/18866	0.000553235760387659	0.0108010453985471	0.00852714110411617	APOD/CCL21/CXCL12/CCR6/CCR2/XCL1/CXCL13	7
GO:0030098	BP	GO:0030098	lymphocyte differentiation	25/624	368/18866	0.000577896683473205	0.0112347033210808	0.00886950262190589	ITM2A/SFRP1/KIT/LEPR/HMGB3/CD79B/CCL19/POU2AF1/CCR6/CCR2/CD79A/EGR1/CD27/LY9/CD40LG/IRF4/ZBTB16/MS4A1/IL7R/CD3E/CD19/CD3D/CR2/PLA2G2D/LEP	25
GO:0050804	BP	GO:0050804	modulation of chemical synaptic transmission	29/624	454/18866	0.000593941306110737	0.0114979017402365	0.00907729084755517	NSG1/PTN/RELN/KIT/SNCAIP/NPY2R/ADRB2/TAC1/FAM107A/LAMA2/OXTR/AKAP12/NTF4/PTGS2/CCR2/S100B/EGR2/CX3CL1/MAPK8IP2/MME/SLC7A11/EGFR/CDH1/ATP1A2/EDN1/TUBB2B/VGF/ADIPOQ/SLC6A4	29
GO:0051048	BP	GO:0051048	negative regulation of secretion	16/624	190/18866	0.000596495212109746	0.0114988236687375	0.00907801868584536	IL33/SFRP1/AVPR2/NPY2R/OXTR/CCR2/ADTRP/FAM3D/EDN1/VSNL1/WNK4/MAOB/LEP/CIDEA/ADIPOQ/CARTPT	16
GO:0048705	BP	GO:0048705	skeletal system morphogenesis	18/624	228/18866	0.000604287139874381	0.0115894713837334	0.00914958267136847	FREM1/OSR1/SFRP1/ALX4/HOXA4/BMP6/HOXA2/PDGFRA/HOXA5/TMEM119/HOXA3/HOXA7/HOXA6/HOXA9/COL11A1/FOXC1/BMPR1B/LTF	18
GO:0014065	BP	GO:0014065	phosphatidylinositol 3-kinase signaling	14/624	154/18866	0.000606249592871843	0.0115894713837334	0.00914958267136847	RELN/KIT/IGF1/SELP/NTRK3/PDGFRA/PPP1R16B/PIK3C2G/CEP55/DCN/MYOC/EGFR/EDN1/LEP	14
GO:0099177	BP	GO:0099177	regulation of trans-synaptic signaling	29/624	455/18866	0.000615078378669824	0.0117094589267102	0.00924430967898172	NSG1/PTN/RELN/KIT/SNCAIP/NPY2R/ADRB2/TAC1/FAM107A/LAMA2/OXTR/AKAP12/NTF4/PTGS2/CCR2/S100B/EGR2/CX3CL1/MAPK8IP2/MME/SLC7A11/EGFR/CDH1/ATP1A2/EDN1/TUBB2B/VGF/ADIPOQ/SLC6A4	29
GO:0002460	BP	GO:0002460	adaptive immune response based on somatic recombination of immune receptors built from immunoglobulin superfamily domains	25/624	370/18866	0.000625125095455748	0.0118515451981445	0.00935648305116673	IL33/C7/CD1C/BACH2/CFI/CCL19/CCR6/CD1E/CCR2/IGLL5/EXO1/C1S/CD27/LY9/CD40LG/IRF4/FCER2/IGHD/XCL1/IL7R/GZMM/CD19/CR2/CXCL13/IGHV1-18	25
GO:0015850	BP	GO:0015850	organic hydroxy compound transport	20/624	268/18866	0.000632108316605092	0.0119346212205109	0.00942206938461391	NPY2R/TAC1/AQP1/BMP6/CXCL12/OXTR/SYT8/SLC22A3/GPM6B/SPP1/SYT13/MAOB/CD36/AQP7/RBP4/LEP/ADIPOQ/SLC6A4/SLC5A8/CARTPT	20
GO:0043090	BP	GO:0043090	amino acid import	7/624	45/18866	0.000636717642444352	0.0119628195543827	0.00944433122714425	SLC7A3/SLC7A5/SLC17A7/RGS2/SLC7A11/ATP1A2/SLC6A14	7
GO:0006067	BP	GO:0006067	ethanol metabolic process	5/624	22/18866	0.000642481715509785	0.0119628195543827	0.00944433122714425	ALDH1A1/ADH1C/SULT1C4/ADH1A/ADH1B	5
GO:0048660	BP	GO:0048660	regulation of smooth muscle cell proliferation	15/624	173/18866	0.000646530737702055	0.0119628195543827	0.00944433122714425	SERPINF2/IGF1/APOD/PDE1A/MIR143/CNN1/PTGS2/ADAMTS1/OGN/CX3CL1/EGFR/HPGD/EDN1/ELN/ADIPOQ	15
GO:0002028	BP	GO:0002028	regulation of sodium ion transport	10/624	88/18866	0.000646638894831498	0.0119628195543827	0.00944433122714425	OSR1/FXYD1/ADRB2/SCN2B/SCN4B/TESC/ATP1B2/DMD/ATP1A2/WNK4	10
GO:0050818	BP	GO:0050818	regulation of coagulation	10/624	88/18866	0.000646638894831498	0.0119628195543827	0.00944433122714425	SERPINF2/PROS1/SELP/PDGFRA/TFPI/ADTRP/BLK/EDN1/TSPAN8/CD36	10
GO:0002027	BP	GO:0002027	regulation of heart rate	11/624	104/18866	0.000653087741001401	0.0120134418004504	0.00948429615825029	EDN3/KCNE1/TAC1/SCN2B/SCN4B/DMD/ANK2/CASQ2/EDN1/KCNH2/KCNJ3	11
GO:0009954	BP	GO:0009954	proximal/distal pattern formation	6/624	33/18866	0.000660378112616541	0.0120134418004504	0.00948429615825029	TP63/OSR1/IRX1/ALDH1A2/GLI1/HOXA9	6
GO:0035115	BP	GO:0035115	embryonic forelimb morphogenesis	6/624	33/18866	0.000660378112616541	0.0120134418004504	0.00948429615825029	TP63/OSR1/ALX4/ALDH1A2/HOXA9/CRABP2	6
GO:0090022	BP	GO:0090022	regulation of neutrophil chemotaxis	6/624	33/18866	0.000660378112616541	0.0120134418004504	0.00948429615825029	SLIT2/CCL21/CCL19/EDN1/XCL1/THBS4	6
GO:0033605	BP	GO:0033605	positive regulation of catecholamine secretion	4/624	13/18866	0.000667704372082573	0.0120134418004504	0.00948429615825029	NPY2R/CXCL12/OXTR/CARTPT	4
GO:0042308	BP	GO:0042308	negative regulation of protein import into nucleus	4/624	13/18866	0.000667704372082573	0.0120134418004504	0.00948429615825029	APOD/FERMT1/PKIA/CD36	4
GO:1904590	BP	GO:1904590	negative regulation of protein import	4/624	13/18866	0.000667704372082573	0.0120134418004504	0.00948429615825029	APOD/FERMT1/PKIA/CD36	4
GO:0007613	BP	GO:0007613	memory	12/624	121/18866	0.000677043162041421	0.0121138488286147	0.00956356486469579	PTN/RELN/TAC1/SLC17A7/KLK8/OXTR/NTF4/PTGS2/S100B/BRINP1/SLC6A4/PPP1R1B	12
GO:0031102	BP	GO:0031102	neuron projection regeneration	8/624	59/18866	0.000685931197132048	0.0121138488286147	0.00956356486469579	PTN/APOD/NTRK3/RGMA/KLK8/MATN2/SPP1/FOLR1	8
GO:0042306	BP	GO:0042306	regulation of protein import into nucleus	8/624	59/18866	0.000685931197132048	0.0121138488286147	0.00956356486469579	APOD/CDK1/PTGS2/FERMT1/PKIA/CDH1/CD36/LEP	8
GO:0001659	BP	GO:0001659	temperature homeostasis	15/624	174/18866	0.000686486638064476	0.0121138488286147	0.00956356486469579	ALDH1A1/LEPR/ADRB2/OXTR/PTGS2/CCR2/EGR1/IRF4/PLAC8/ACADL/FABP4/CD36/LEP/CIDEA/ADIPOQ	15
GO:0035725	BP	GO:0035725	sodium ion transmembrane transport	15/624	174/18866	0.000686486638064476	0.0121138488286147	0.00956356486469579	OSR1/FXYD1/SCN3A/SCN2B/SCN4B/SLC17A7/SCN7A/TESC/ATP1B2/DMD/ATP1A2/WNK4/SLC6A14/SLC34A2/SLC6A4	15
GO:0014033	BP	GO:0014033	neural crest cell differentiation	10/624	89/18866	0.000707357127930725	0.0124343084404068	0.00981655929505797	EDN3/SOX10/SFRP1/ALDH1A2/FRZB/WNT10A/EDN1/FOXC1/FOLR1/RET	10
GO:0050678	BP	GO:0050678	regulation of epithelial cell proliferation	26/624	395/18866	0.00072386778988634	0.0126759748854906	0.0100073485938083	TP63/NGFR/PTN/OSR1/SFRP1/ATOH8/IGF1/ALDH1A2/CDKN1C/GLI1/BMP6/CXCL12/HOXA5/PPP1R16B/IQGAP3/NFIB/FGF7/UHRF1/SERPINB5/IGF2/EGFR/CCL24/GPC3/THBS4/AREG/LEP	26
GO:0048659	BP	GO:0048659	smooth muscle cell proliferation	15/624	175/18866	0.000728522978159212	0.0126845184262311	0.010014093494393	SERPINF2/IGF1/APOD/PDE1A/MIR143/CNN1/PTGS2/ADAMTS1/OGN/CX3CL1/EGFR/HPGD/EDN1/ELN/ADIPOQ	15
GO:0032570	BP	GO:0032570	response to progesterone	7/624	46/18866	0.000729885105607021	0.0126845184262311	0.010014093494393	PTN/SOX10/TXNIP/OXTR/DSG1/FOS/FOSB	7
GO:0022407	BP	GO:0022407	regulation of cell-cell adhesion	28/624	439/18866	0.000750418999509086	0.0129921598858403	0.0102569683309266	SERPINF2/IGF1/PAK3/SELP/CCL21/BMP6/CXCL12/CCL19/CCR2/ADTRP/CD27/CD40LG/CX3CL1/BLK/IGF2/ZBTB16/CDH1/CCL28/XCL1/LGALS7B/IL7R/CD3E/KLRK1/CXCL13/PLA2G2D/VTCN1/LEP/ADIPOQ	28
GO:0071560	BP	GO:0071560	cellular response to transforming growth factor beta stimulus	19/624	252/18866	0.00075621109666294	0.0130432199680059	0.0102972789221099	SFRP1/SPRY2/CDKN1C/SPRY1/SMAD9/GDF10/CLDN5/LEFTY2/FERMT1/WNT10A/HPGD/EDN1/XCL1/PENK/FOS/FOLR1/CILP/CIDEA/PEG10	19
GO:0019229	BP	GO:0019229	regulation of vasoconstriction	8/624	60/18866	0.000768920631528511	0.0132127635110592	0.0104311290876783	EDN3/AVPR2/OXTR/PTGS2/EGFR/ATP1A2/EDN1/LEP	8
GO:0070542	BP	GO:0070542	response to fatty acid	10/624	90/18866	0.000772697337250988	0.0132281171018938	0.0104432503436004	SFRP1/PTGFR/CCL21/CCL19/E2F1/PTGS2/EDN1/PDK4/CD36/ADIPOQ	10
GO:0010765	BP	GO:0010765	positive regulation of sodium ion transport	6/624	34/18866	0.00077973105196488	0.0132989073100924	0.010499137350073	FXYD1/SCN4B/TESC/ATP1B2/DMD/WNK4	6
GO:0016338	BP	GO:0016338	calcium-independent cell-cell adhesion via plasma membrane cell-adhesion molecules	5/624	23/18866	0.000798800562362628	0.0134738859563226	0.0106372783865704	CLDN19/CLDN11/CLDN5/CX3CL1/CLDN8	5
GO:0072010	BP	GO:0072010	glomerular epithelium development	5/624	23/18866	0.000798800562362628	0.0134738859563226	0.0106372783865704	KLF15/WT1/FOXC1/PROM1/ADIPOQ	5
GO:0072215	BP	GO:0072215	regulation of metanephros development	5/624	23/18866	0.000798800562362628	0.0134738859563226	0.0106372783865704	FAT4/EGR1/WT1/RET/ADIPOQ	5
GO:0030858	BP	GO:0030858	positive regulation of epithelial cell differentiation	9/624	75/18866	0.000802474511074687	0.0134862749333724	0.0106470591579256	ALOX15B/PTCH2/ATOH8/BMP6/CLDN5/TMEM100/FOXC1/PROM1/ADIPOQ	9
GO:0002683	BP	GO:0002683	negative regulation of immune system process	29/624	463/18866	0.000809359165726281	0.0135523352275627	0.01069921202176	IL33/LRFN5/SFRP1/SLIT2/APOD/HMGB3/CCL21/MEIS2/TNFRSF13B/CXCL12/HOXA5/CCR2/ADTRP/HOXA7/CX3CL1/BLK/ZBTB16/CCL28/XCL1/LGALS7B/IL7R/HLA-DOB/HOXA9/KLRK1/PLA2G2D/VTCN1/ADIPOQ/CARTPT/LTF	29
GO:0002237	BP	GO:0002237	response to molecule of bacterial origin	24/624	356/18866	0.000821788796247337	0.0137066927007409	0.0108210731847954	PTGFR/SELP/TAC1/CXCL2/BMP6/AKAP12/CTSG/TFPI/PTGS2/FMO1/CX3CL1/DCN/CXCL1/CXCL3/HPGD/EDN1/PENK/FOS/KLRK1/MAOB/CXCL13/CD36/SLPI/LTF	24
GO:0090092	BP	GO:0090092	regulation of transmembrane receptor protein serine/threonine kinase signaling pathway	19/624	254/18866	0.000831445852722302	0.0137066927007409	0.0108210731847954	SFRP1/SPRY2/SOSTDC1/CDKN1C/SPRY1/GREM2/BMP6/GDF10/LEFTY2/CHRDL1/FERMT1/BMPER/TMPRSS6/GPC3/FOLR1/TFAP2B/CILP/CIDEA/PEG10	19
GO:0022602	BP	GO:0022602	ovulation cycle process	7/624	47/18866	0.000833515096666674	0.0137066927007409	0.0108210731847954	SLIT2/PDGFRA/ADAMTS1/PTX3/AFP/LEP/BMPR1B	7
GO:0030574	BP	GO:0030574	collagen catabolic process	7/624	47/18866	0.000833515096666674	0.0137066927007409	0.0108210731847954	MMP23B/KLK6/MMP7/TMPRSS6/MMP3/MMP11/MMP1	7
GO:0043268	BP	GO:0043268	positive regulation of potassium ion transport	7/624	47/18866	0.000833515096666674	0.0137066927007409	0.0108210731847954	EDN3/KCNE1/KCNMB1/ATP1B2/ANK2/WNK4/KCNH2	7
GO:0006941	BP	GO:0006941	striated muscle contraction	15/624	178/18866	0.000867988534067003	0.0142226121224979	0.0112283779914457	KCNE1/STAC2/SYNM/SCN2B/SCN4B/DMD/ANK2/RGS2/TNNT3/CASQ2/ATP1A2/JSRP1/KCNH2/TNNT1/KCNJ3	15
GO:0001952	BP	GO:0001952	regulation of cell-matrix adhesion	12/624	125/18866	0.000904568511489486	0.0147692538459564	0.0116599372468077	SFRP1/APOD/CCL21/FAM107A/HOXA7/FERMT1/GPM6B/CX3CL1/MYOC/CCL28/CD3E/CD36	12
GO:0072216	BP	GO:0072216	positive regulation of metanephros development	4/624	14/18866	0.000910449959345846	0.0148019050897443	0.011685714544535	EGR1/WT1/RET/ADIPOQ	4
GO:0090257	BP	GO:0090257	regulation of muscle system process	19/624	256/18866	0.000913020736791117	0.0148019050897443	0.011685714544535	KIT/IGF1/NPY2R/TACR1/MIR143/ADRB2/DMD/OXTR/CNN1/PTGS2/ANK2/HSPB6/RGS2/TNNT3/CASQ2/PI16/ATP1A2/EDN1/TNNT1	19
GO:0071356	BP	GO:0071356	cellular response to tumor necrosis factor	21/624	297/18866	0.00093818534899559	0.0150875310425001	0.0119112087177632	SFRP1/CCL14/TNFRSF17/CCL21/TNFRSF13B/CCL19/AKAP12/CD27/CD40LG/CCL23/CX3CL1/EDN1/XCL1/TNFRSF6B/CCL24/CHI3L1/LTB/FABP4/TCL1A/GPD1/ADIPOQ	21
GO:0045598	BP	GO:0045598	regulation of fat cell differentiation	13/624	143/18866	0.000938395795951355	0.0150875310425001	0.0119112087177632	DLK2/SFRP1/RUNX1T1/WIF1/ID4/E2F1/FRZB/PTGS2/ZBTB16/KLF5/MMP11/LEP/ADIPOQ	13
GO:0000070	BP	GO:0000070	mitotic sister chromatid segregation	14/624	161/18866	0.00094050433264059	0.0150875310425001	0.0119112087177632	PRC1/KIF4A/NEK2/NUSAP1/CDT1/KIF14/NCAPH/BUB1/SPAG5/NUF2/UBE2C/DLGAP5/CDC6/PLK1	14
GO:1904589	BP	GO:1904589	regulation of protein import	8/624	62/18866	0.000959083660010812	0.0153319715405213	0.0121041880583063	APOD/CDK1/PTGS2/FERMT1/PKIA/CDH1/CD36/LEP	8
GO:0030500	BP	GO:0030500	regulation of bone mineralization	9/624	77/18866	0.000972337563639183	0.0154898775763075	0.0122288507181375	PTN/OSR1/ADRB2/BMP6/TMEM119/GPM6B/ISG15/BMPR1B/LTF	9
GO:0032753	BP	GO:0032753	positive regulation of interleukin-4 production	5/624	24/18866	0.000981812422961598	0.0155866968738679	0.0123052870056852	IL33/SLC7A5/CD40LG/IRF4/CD3E	5
GO:0106106	BP	GO:0106106	cold-induced thermogenesis	13/624	144/18866	0.00100111578063172	0.0157337619739337	0.0124213910320529	ALDH1A1/LEPR/ADRB2/OXTR/CCR2/IRF4/PLAC8/ACADL/FABP4/CD36/LEP/CIDEA/ADIPOQ	13
GO:0120161	BP	GO:0120161	regulation of cold-induced thermogenesis	13/624	144/18866	0.00100111578063172	0.0157337619739337	0.0124213910320529	ALDH1A1/LEPR/ADRB2/OXTR/CCR2/IRF4/PLAC8/ACADL/FABP4/CD36/LEP/CIDEA/ADIPOQ	13
GO:0071559	BP	GO:0071559	response to transforming growth factor beta	19/624	258/18866	0.0010013641012181	0.0157337619739337	0.0124213910320529	SFRP1/SPRY2/CDKN1C/SPRY1/SMAD9/GDF10/CLDN5/LEFTY2/FERMT1/WNT10A/HPGD/EDN1/XCL1/PENK/FOS/FOLR1/CILP/CIDEA/PEG10	19
GO:0034612	BP	GO:0034612	response to tumor necrosis factor	22/624	320/18866	0.00103526652872862	0.0162109311734024	0.0127981035579493	SFRP1/CCL14/TNFRSF17/CCL21/TNFRSF13B/CCL19/AKAP12/PTGS2/CD27/CD40LG/CCL23/CX3CL1/EDN1/XCL1/TNFRSF6B/CCL24/CHI3L1/LTB/FABP4/TCL1A/GPD1/ADIPOQ	22
GO:0014066	BP	GO:0014066	regulation of phosphatidylinositol 3-kinase signaling	12/624	127/18866	0.00104028648918074	0.0162341306542899	0.0128164189375973	RELN/KIT/IGF1/SELP/NTRK3/PDGFRA/PPP1R16B/CEP55/DCN/MYOC/EGFR/LEP	12
GO:1901989	BP	GO:1901989	positive regulation of cell cycle phase transition	11/624	110/18866	0.00104509378326039	0.0162538653477921	0.0128319989587832	GLI1/CDK1/DTL/CDT1/CDC45/ADAMTS1/FAM83D/UBE2C/DLGAP5/CDC6/EGFR	11
GO:0042310	BP	GO:0042310	vasoconstriction	9/624	78/18866	0.00106758511597707	0.0164918535761036	0.0130198844021871	EDN3/AVPR2/OXTR/PTGS2/EGFR/ATP1A2/EDN1/LEP/SLC6A4	9
GO:0060395	BP	GO:0060395	SMAD protein signal transduction	9/624	78/18866	0.00106758511597707	0.0164918535761036	0.0130198844021871	ATOH8/SMAD9/BMP6/GDF10/LEFTY2/TF/FOS/AFP/CILP	9
GO:0043405	BP	GO:0043405	regulation of MAP kinase activity	23/624	342/18866	0.00108052509284572	0.016613142921864	0.01311563914884	EDN3/SFRP1/SPRY2/KIT/IGF1/PAK3/SPRY1/NTRK3/IGFBP6/IL34/CCL19/IQGAP3/PBK/CDK1/RGS2/CD40LG/TF/SAA1/EGFR/EDN1/RET/ADIPOQ/CARTPT	23
GO:0034308	BP	GO:0034308	primary alcohol metabolic process	10/624	94/18866	0.00108569517866075	0.016613142921864	0.01311563914884	ALDH1A1/IGF1/ADH1C/ALDH1A2/SULT1C4/BMP6/ADH1A/ADH1B/RBP4/GPD1	10
GO:0007548	BP	GO:0007548	sex differentiation	20/624	280/18866	0.001086299667951	0.016613142921864	0.01311563914884	TP63/OSR1/SFRP1/KIT/SLIT2/ADCYAP1R1/BMP6/PDGFRA/ADAMTS1/ASPM/PTX3/WT1/HOXA9/VGF/FOXC1/CNTFR/AFP/RBP4/LEP/BMPR1B	20
GO:0014013	BP	GO:0014013	regulation of gliogenesis	12/624	128/18866	0.00111424286513584	0.0169838746353596	0.013408322080547	PTN/SOX10/ID4/NTRK3/ATP1B2/IL34/E2F1/CDK1/CCR2/EGR2/PTPRZ1/CX3CL1	12
GO:0001764	BP	GO:0001764	neuron migration	14/624	164/18866	0.0011252130742321	0.0170942966376717	0.0134954973455303	IGSF10/RELN/ASTN1/NTRK3/FLRT2/CXCL12/LHX6/MATN2/TNN/CHL1/ASPM/CX3CL1/TUBB2B/GPM6A	14
GO:0055001	BP	GO:0055001	muscle cell development	15/624	183/18866	0.00115057550590085	0.0174219155810993	0.0137541438798152	IGF1/MYH11/PGM5/PDGFRA/DMD/LMOD1/CDK1/TMOD1/ANK2/RGS2/TNNT3/CASQ2/PI16/EDN1/TNNT1	15
GO:0045638	BP	GO:0045638	negative regulation of myeloid cell differentiation	10/624	95/18866	0.00117828921797198	0.017666637032861	0.0139473450259429	SFRP1/HMGB3/MEIS2/HOXA5/HOXA7/ZBTB16/HOXA9/ADIPOQ/CARTPT/LTF	10
GO:0070167	BP	GO:0070167	regulation of biomineral tissue development	10/624	95/18866	0.00117828921797198	0.017666637032861	0.0139473450259429	PTN/OSR1/ADRB2/BMP6/TMEM119/GPM6B/WNT6/ISG15/BMPR1B/LTF	10
GO:0110149	BP	GO:0110149	regulation of biomineralization	10/624	95/18866	0.00117828921797198	0.017666637032861	0.0139473450259429	PTN/OSR1/ADRB2/BMP6/TMEM119/GPM6B/WNT6/ISG15/BMPR1B/LTF	10
GO:0002576	BP	GO:0002576	platelet degranulation	12/624	129/18866	0.00119250982602247	0.0177891039169258	0.0140440294080993	SERPINF2/PROS1/IGF1/SELP/MMRN1/LEFTY2/BLK/TF/IGF2/ALB/CD36/ORM1	12
GO:0045109	BP	GO:0045109	intermediate filament organization	5/624	25/18866	0.00119421185841612	0.0177891039169258	0.0140440294080993	KRT14/KRT17/GFAP/PKP1/DES	5
GO:1903522	BP	GO:1903522	regulation of blood circulation	21/624	303/18866	0.00120614329061879	0.0178391803745732	0.0140835634536104	EDN3/KCNE1/FXYD1/AVPR2/TAC1/SCN2B/SCN4B/ATP1B2/DMD/OXTR/PTGS2/ANK2/RGS2/CASQ2/EGFR/ATP1A2/EDN1/KCNH2/DES/LEP/KCNJ3	21
GO:0044849	BP	GO:0044849	estrous cycle	4/624	15/18866	0.0012092382511971	0.0178391803745732	0.0140835634536104	PTN/OXTR/EGR1/MMP7	4
GO:0090192	BP	GO:0090192	regulation of glomerulus development	4/624	15/18866	0.0012092382511971	0.0178391803745732	0.0140835634536104	EGR1/WT1/RET/ADIPOQ	4
GO:0030195	BP	GO:0030195	negative regulation of blood coagulation	7/624	50/18866	0.00121541092704212	0.0178727735040682	0.014110084345317	SERPINF2/PROS1/PDGFRA/TFPI/ADTRP/EDN1/TSPAN8	7
GO:0046651	BP	GO:0046651	lymphocyte proliferation	20/624	283/18866	0.00123605232504305	0.0180506207126096	0.0142504900362707	IGF1/TAC1/TNFRSF13B/CCL19/CCR2/CD79A/CD40LG/BLK/IGF2/MS4A1/XCL1/LGALS7B/IL7R/CD3E/CD19/CR2/MZB1/PLA2G2D/VTCN1/LEP	20
GO:0035137	BP	GO:0035137	hindlimb morphogenesis	6/624	37/18866	0.00123930809164604	0.0180506207126096	0.0142504900362707	TP63/OSR1/ALX4/ZBTB16/GPC3/TFAP2B	6
GO:0090218	BP	GO:0090218	positive regulation of lipid kinase activity	6/624	37/18866	0.00123930809164604	0.0180506207126096	0.0142504900362707	KIT/CCL21/PDGFRA/CCL19/EEF1A2/CD19	6
GO:0048706	BP	GO:0048706	embryonic skeletal system development	12/624	130/18866	0.00127527814445117	0.018477965237613	0.0145878672928523	OSR1/ALX4/HOXA4/HOXA2/PDGFRA/HOXA5/HOXA3/HOXA7/HOXA6/HOXA9/COL11A1/RBP4	12
GO:0035249	BP	GO:0035249	synaptic transmission, glutamatergic	10/624	96/18866	0.00127722761460716	0.018477965237613	0.0145878672928523	RELN/NPY2R/SLC17A7/OXTR/PTGS2/CCR2/MAPK8IP2/EGFR/ATP1A2/GRIA2	10
GO:0048678	BP	GO:0048678	response to axon injury	9/624	80/18866	0.00128073080766367	0.018477965237613	0.0145878672928523	PTN/APOD/NTRK3/RGMA/KLK8/MATN2/CDK1/SPP1/FOLR1	9
GO:0042692	BP	GO:0042692	muscle cell differentiation	25/624	390/18866	0.0013161034671585	0.0189287859163736	0.0149437783550318	BOC/JAM2/KIT/SMYD1/IGF1/MYH11/PGM5/PDGFRA/DMD/LMOD1/CDK1/TMOD1/TMEM119/ANK2/RGS2/TNNT3/CASQ2/IGF2/PI16/EDN1/KLF5/WT1/CEACAM5/SCGB3A1/TNNT1	25
GO:0030216	BP	GO:0030216	keratinocyte differentiation	21/624	306/18866	0.00136309810457288	0.0195099653818506	0.0154026042488294	TP63/ALOX15B/KRT14/KRT5/TXNIP/KRT17/DSC3/DSG3/KLK5/KRT6B/DSG1/HOXA7/KRT80/KRT15/FOXC1/PKP1/KLK13/CASP14/PI3/KLK14/KRT81	21
GO:1900047	BP	GO:1900047	negative regulation of hemostasis	7/624	51/18866	0.00136926958434087	0.0195099653818506	0.0154026042488294	SERPINF2/PROS1/PDGFRA/TFPI/ADTRP/EDN1/TSPAN8	7
GO:1902893	BP	GO:1902893	regulation of pri-miRNA transcription by RNA polymerase II	7/624	51/18866	0.00136926958434087	0.0195099653818506	0.0154026042488294	NGFR/ATOH8/NFIB/EGR1/KLF5/WT1/FOS	7
GO:0032943	BP	GO:0032943	mononuclear cell proliferation	20/624	286/18866	0.00140310932892259	0.0199302340591233	0.0157343953098342	IGF1/TAC1/TNFRSF13B/CCL19/CCR2/CD79A/CD40LG/BLK/IGF2/MS4A1/XCL1/LGALS7B/IL7R/CD3E/CD19/CR2/MZB1/PLA2G2D/VTCN1/LEP	20
GO:0035637	BP	GO:0035637	multicellular organismal signaling	16/624	206/18866	0.00141163477164484	0.0199894454700819	0.015781141160591	CLDN19/KCNE1/FXYD1/SCN3A/SCN2B/NTRK3/SCN4B/SCN7A/ATP1B2/ANK2/CASQ2/ATP1A2/GPR88/KCNH2/KCNJ3/CARTPT	16
GO:0090023	BP	GO:0090023	positive regulation of neutrophil chemotaxis	5/624	26/18866	0.00143876101241741	0.0202696757287101	0.0160023755752974	CCL21/CCL19/EDN1/XCL1/THBS4	5
GO:0044706	BP	GO:0044706	multi-multicellular organism process	17/624	226/18866	0.00144026030679152	0.0202696757287101	0.0160023755752974	PTN/PTGFR/TAC1/OXTR/PTGS2/RGS2/DSG1/MMP7/HPGD/EDN1/SPP1/FOS/FOSB/KLK14/EPYC/LEP/SLC6A4	17
GO:0030336	BP	GO:0030336	negative regulation of cell migration	23/624	350/18866	0.00146476715613044	0.0205515342884601	0.0162248954908896	CLDN19/ALOX15B/PTN/IL33/SFRP1/SLIT2/APOD/MEOX2/CCL21/ATP1B2/CXCL12/CLDN5/TNN/ADTRP/HOXA7/CX3CL1/DCN/PODN/CDH1/CCL28/KLRK1/CXCL13/ADIPOQ	23
GO:0055002	BP	GO:0055002	striated muscle cell development	14/624	169/18866	0.00150039793266215	0.020979584855505	0.0165628301490829	IGF1/MYH11/PGM5/PDGFRA/DMD/LMOD1/CDK1/TMOD1/RGS2/TNNT3/CASQ2/PI16/EDN1/TNNT1	14
GO:0051225	BP	GO:0051225	spindle assembly	11/624	115/18866	0.00150442097154777	0.020979584855505	0.0165628301490829	PRC1/CCDC69/KIF4A/NEK2/SPAG5/TPX2/AURKA/ASPM/PLK1/BIRC5/MYBL2	11
GO:0022617	BP	GO:0022617	extracellular matrix disassembly	9/624	82/18866	0.00152691873671537	0.0212287974668186	0.0167595769474883	KLK7/KLK5/CMA1/CTSG/MMP7/TMPRSS6/MMP3/MMP11/MMP1	9
GO:0031103	BP	GO:0031103	axon regeneration	7/624	52/18866	0.00153792451347146	0.0212530050235153	0.0167786881764594	PTN/APOD/NTRK3/RGMA/KLK8/SPP1/FOLR1	7
GO:0071622	BP	GO:0071622	regulation of granulocyte chemotaxis	7/624	52/18866	0.00153792451347146	0.0212530050235153	0.0167786881764594	SLIT2/CCL21/IL34/CCL19/EDN1/XCL1/THBS4	7
GO:0007567	BP	GO:0007567	parturition	4/624	16/18866	0.00157043986840176	0.0215723895695427	0.0170308338706916	PTGFR/OXTR/HPGD/EDN1	4
GO:0010820	BP	GO:0010820	positive regulation of T cell chemotaxis	4/624	16/18866	0.00157043986840176	0.0215723895695427	0.0170308338706916	CCL21/CCR2/XCL1/CXCL13	4
GO:0045123	BP	GO:0045123	cellular extravasation	8/624	67/18866	0.0016018128467747	0.0218676019368958	0.0172638962659704	JAM2/SELP/CCL21/CXCL12/CCR2/CX3CL1/CCL28/LEP	8
GO:0072678	BP	GO:0072678	T cell migration	8/624	67/18866	0.0016018128467747	0.0218676019368958	0.0172638962659704	APOD/CCL21/CXCL12/CCR6/CCR2/GPR15/XCL1/CXCL13	8
GO:0018108	BP	GO:0018108	peptidyl-tyrosine phosphorylation	24/624	374/18866	0.00160622969763162	0.0218676019368958	0.0172638962659704	TSLP/SFRP1/RELN/KIT/IGF1/NTRK3/BMX/BMP6/PDGFRA/ENPP2/IL34/FGF7/MELK/MET/BLK/IGF2/EGFR/CD3E/THBS4/AREG/CD36/LEP/RET/ADIPOQ	24
GO:0007044	BP	GO:0007044	cell-substrate junction assembly	10/624	99/18866	0.00161534853820057	0.0219266837078824	0.0173105397693808	COL17A1/KRT14/KRT5/SFRP1/APOD/FAM107A/GPM6B/MYOC/LAMB3/LAMA3	10
GO:0048638	BP	GO:0048638	regulation of developmental growth	23/624	353/18866	0.00163639779208589	0.0220646921116951	0.0174194937723908	SFRP1/PHLDA2/IGF1/GLI1/ADRB2/NTRK3/SOCS2/CXCL12/BCL11A/CDK1/RGS2/DIO3/PLAC8/IGF2/PI16/EDN1/SPP1/WT1/FOXC1/CRABP2/RBP4/LEP/SLC6A4	23
GO:0030049	BP	GO:0030049	muscle filament sliding	6/624	39/18866	0.00164475255061023	0.0220646921116951	0.0174194937723908	DMD/MYBPC1/TMOD1/TNNT3/DES/TNNT1	6
GO:0033275	BP	GO:0033275	actin-myosin filament sliding	6/624	39/18866	0.00164475255061023	0.0220646921116951	0.0174194937723908	DMD/MYBPC1/TMOD1/TNNT3/DES/TNNT1	6
GO:0086091	BP	GO:0086091	regulation of heart rate by cardiac conduction	6/624	39/18866	0.00164475255061023	0.0220646921116951	0.0174194937723908	KCNE1/SCN2B/SCN4B/ANK2/KCNH2/KCNJ3	6
GO:0048145	BP	GO:0048145	regulation of fibroblast proliferation	9/624	83/18866	0.00166351646058295	0.0222513513736285	0.0175668563476014	NGFR/SFRP1/IGF1/AQP1/PDGFRA/E2F1/CCNA2/CDC6/EGFR	9
GO:0051302	BP	GO:0051302	regulation of cell division	14/624	171/18866	0.00167717730805485	0.0223353572317163	0.0176331767618813	TP63/PTN/TXNIP/KLHL13/PRC1/KIF14/FGF7/AURKA/CDC6/ASPM/PLK1/NAP1L2/IGF2/THBS4	14
GO:0042493	BP	GO:0042493	response to drug	25/624	397/18866	0.00167953318329165	0.0223353572317163	0.0176331767618813	ABCB1/PTN/SOX10/TXNIP/SFRP1/APOD/ADCYAP1R1/AQP1/OXTR/CDK1/PTGS2/SLC22A3/EGFR/CDH1/EDN1/FOS/KCNH2/TFAP2B/MAOB/FOSB/CA9/RET/ADIPOQ/SLC6A4/CYP2A6	25
GO:0045744	BP	GO:0045744	negative regulation of G protein-coupled receptor signaling pathway	7/624	53/18866	0.00172232548541217	0.022525779728248	0.0177835103117748	GPRASP1/ADRB2/MRAP2/RGS2/MET/APLP1/KLK14	7
GO:0051703	BP	GO:0051703	intraspecies interaction between organisms	7/624	53/18866	0.00172232548541217	0.022525779728248	0.0177835103117748	NRXN2/OXTR/BRINP1/MAPK8IP2/SLC6A4/GRPR/LTF	7
GO:0061614	BP	GO:0061614	pri-miRNA transcription by RNA polymerase II	7/624	53/18866	0.00172232548541217	0.022525779728248	0.0177835103117748	NGFR/ATOH8/NFIB/EGR1/KLF5/WT1/FOS	7
GO:0061756	BP	GO:0061756	leukocyte adhesion to vascular endothelial cell	7/624	53/18866	0.00172232548541217	0.022525779728248	0.0177835103117748	JAM2/SELP/CCL21/CXCL12/CCR2/CCL28/LEP	7
GO:0071320	BP	GO:0071320	cellular response to cAMP	7/624	53/18866	0.00172232548541217	0.022525779728248	0.0177835103117748	KCNE1/AQP1/SLC26A3/WT1/PENK/GPD1/ADIPOQ	7
GO:0007160	BP	GO:0007160	cell-matrix adhesion	17/624	230/18866	0.00173836890835966	0.022525779728248	0.0177835103117748	COL17A1/FREM1/SFRP1/FBLN5/APOD/CCL21/FAM107A/TNN/HOXA7/FERMT1/GPM6B/CX3CL1/MYOC/CCL28/CD3E/LYVE1/CD36	17
GO:0010001	BP	GO:0010001	glial cell differentiation	17/624	230/18866	0.00173836890835966	0.022525779728248	0.0177835103117748	PTN/SOX10/RELN/LAMC3/ID4/NTRK3/LAMA2/IL34/PLP1/CDK1/NFIB/S100B/EGR2/KLF15/PTPRZ1/MYOC/EGFR	17
GO:0098657	BP	GO:0098657	import into cell	17/624	230/18866	0.00173836890835966	0.022525779728248	0.0177835103117748	SLC7A3/SLC7A5/KCNJ16/ATP1B2/RGS2/SLC22A3/GPM6B/SLC7A11/ATP1A2/WNK4/KCNH2/FOLR1/SLC6A14/CD36/SLC6A4/KCNJ3/LTF	17
GO:0030048	BP	GO:0030048	actin filament-based movement	13/624	153/18866	0.00174030850648111	0.022525779728248	0.0177835103117748	KCNE1/SCN2B/SCN4B/DMD/MYBPC1/TMOD1/ANK2/TNNT3/ATP1A2/KCNH2/DES/TNNT1/KCNJ3	13
GO:0035282	BP	GO:0035282	segmentation	10/624	100/18866	0.00174294939048127	0.022525779728248	0.0177835103117748	OSR1/IRX1/SFRP1/MEOX1/ALDH1A2/MEOX2/HOXA2/EGR2/WT1/FOXC1	10
GO:0035265	BP	GO:0035265	organ growth	15/624	191/18866	0.00176215454886654	0.0227100142421339	0.017928958612211	SPRY2/IGF1/LEPR/FBLN5/GLI1/CDK1/FGF7/RGS2/PI16/EDN1/WT1/FOXC1/RBP4/LEP/SLC6A4	15
GO:0018212	BP	GO:0018212	peptidyl-tyrosine modification	24/624	377/18866	0.00178557590108506	0.0229474012161856	0.0181163693811991	TSLP/SFRP1/RELN/KIT/IGF1/NTRK3/BMX/BMP6/PDGFRA/ENPP2/IL34/FGF7/MELK/MET/BLK/IGF2/EGFR/CD3E/THBS4/AREG/CD36/LEP/RET/ADIPOQ	24
GO:0048144	BP	GO:0048144	fibroblast proliferation	9/624	84/18866	0.00180973500438657	0.0231929167601273	0.0183101974422058	NGFR/SFRP1/IGF1/AQP1/PDGFRA/E2F1/CCNA2/CDC6/EGFR	9
GO:0007052	BP	GO:0007052	mitotic spindle organization	11/624	118/18866	0.00185153836876524	0.0236388924245038	0.0186622834930293	PRC1/SPC25/KIF4A/NEK2/TPX2/NUF2/AURKA/DLGAP5/PLK1/BIRC5/MYBL2	11
GO:0016525	BP	GO:0016525	negative regulation of angiogenesis	15/624	192/18866	0.00185483898710143	0.0236388924245038	0.0186622834930293	NGFR/PTN/SPRY2/FBLN5/MEOX2/MIR143/CLDN5/HOXA5/CCR2/ADAMTS1/KLK3/DCN/ISM1/FOXC1/THBS4	15
GO:1902895	BP	GO:1902895	positive regulation of pri-miRNA transcription by RNA polymerase II	6/624	40/18866	0.00188175362138208	0.0239154726174542	0.0188806362769375	NGFR/ATOH8/EGR1/KLF5/WT1/FOS	6
GO:0098656	BP	GO:0098656	anion transmembrane transport	21/624	315/18866	0.00194283876578712	0.0246236029210809	0.0194396865166428	SLC7A3/ABCB1/OSR1/FXYD1/SLC16A12/SLC7A5/ADAMTS8/SLC17A7/GABRP/RGS2/SLC26A3/TTYH1/SLC7A11/SLC16A11/ATP1A2/FOLR1/SLC6A14/CLCA2/GLRA3/CLIC6/SLC5A8	21
GO:1990845	BP	GO:1990845	adaptive thermogenesis	13/624	155/18866	0.00195455903807331	0.0247039032139954	0.0195030814847332	ALDH1A1/LEPR/ADRB2/OXTR/CCR2/IRF4/PLAC8/ACADL/FABP4/CD36/LEP/CIDEA/ADIPOQ	13
GO:0030183	BP	GO:0030183	B cell differentiation	12/624	137/18866	0.00199781889228257	0.0251444235018047	0.0198508606593195	ITM2A/SFRP1/KIT/HMGB3/CD79B/POU2AF1/CD79A/CD27/CD40LG/MS4A1/CD19/CR2	12
GO:0010819	BP	GO:0010819	regulation of T cell chemotaxis	4/624	17/18866	0.00200037370927609	0.0251444235018047	0.0198508606593195	CCL21/CCR2/XCL1/CXCL13	4
GO:0150115	BP	GO:0150115	cell-substrate junction organization	10/624	102/18866	0.00202261144118657	0.0253544844048196	0.0200166982143312	COL17A1/KRT14/KRT5/SFRP1/APOD/FAM107A/GPM6B/MYOC/LAMB3/LAMA3	10
GO:0045932	BP	GO:0045932	negative regulation of muscle contraction	5/624	28/18866	0.00203562510326299	0.0254480871219907	0.0200905950963085	ADRB2/PTGS2/RGS2/ATP1A2/TNNT1	5
GO:2000181	BP	GO:2000181	negative regulation of blood vessel morphogenesis	15/624	194/18866	0.00205242997536921	0.025588447627701	0.0202014060218692	NGFR/PTN/SPRY2/FBLN5/MEOX2/MIR143/CLDN5/HOXA5/CCR2/ADAMTS1/KLK3/DCN/ISM1/FOXC1/THBS4	15
GO:0045926	BP	GO:0045926	negative regulation of growth	18/624	254/18866	0.00205899721750787	0.0256007567315071	0.0202111237354004	ALOX15B/SFRP1/SLIT2/ADRB2/SOCS2/BCL11A/FRZB/RGS2/MT1M/PLAC8/PI16/CRYAB/SPP1/WT1/GPC3/SCGB3A1/RBP4/SLC6A4	18
GO:0000187	BP	GO:0000187	activation of MAPK activity	13/624	156/18866	0.00206957333499244	0.0256627093539063	0.0202600337004523	KIT/IGF1/PAK3/NTRK3/IGFBP6/CCL19/IQGAP3/PBK/CDK1/CD40LG/TF/SAA1/RET	13
GO:0097756	BP	GO:0097756	negative regulation of blood vessel diameter	9/624	86/18866	0.00213296164885643	0.0263683373196726	0.0208171084102679	EDN3/AVPR2/OXTR/PTGS2/EGFR/ATP1A2/EDN1/LEP/SLC6A4	9
GO:0050819	BP	GO:0050819	negative regulation of coagulation	7/624	55/18866	0.00214228826492381	0.0263683373196726	0.0208171084102679	SERPINF2/PROS1/PDGFRA/TFPI/ADTRP/EDN1/TSPAN8	7
GO:0089718	BP	GO:0089718	amino acid import across plasma membrane	6/624	41/18866	0.00214372053623319	0.0263683373196726	0.0208171084102679	SLC7A3/SLC7A5/RGS2/SLC7A11/ATP1A2/SLC6A14	6
GO:0050731	BP	GO:0050731	positive regulation of peptidyl-tyrosine phosphorylation	15/624	195/18866	0.00215760703692031	0.0264681847202951	0.0208959353054962	TSLP/RELN/KIT/IGF1/BMP6/ENPP2/IL34/FGF7/IGF2/CD3E/THBS4/AREG/CD36/LEP/ADIPOQ	15
GO:1901890	BP	GO:1901890	positive regulation of cell junction assembly	10/624	103/18866	0.00217540987984524	0.0265825226320472	0.020986202077932	CLDN19/SFRP1/LRRC4B/NTRK3/FLRT2/CLDN5/OXTR/LRRN3/MYOC/LRTM2	10
GO:0000302	BP	GO:0000302	response to reactive oxygen species	17/624	235/18866	0.00218247409163783	0.0265825226320472	0.020986202077932	TXNIP/FBLN5/APOD/AQP1/PDGFRA/CCL19/CDK1/CCNA2/SOD3/MET/EGFR/CRYAB/EDN1/FOS/MMP3/AREG/CD36	17
GO:0070374	BP	GO:0070374	positive regulation of ERK1 and ERK2 cascade	16/624	215/18866	0.00218786321826343	0.0265825226320472	0.020986202077932	SPRY2/SERPINF2/CCL14/CCL21/PDGFRA/CCL19/AKAP12/CCL23/CX3CL1/BMPER/EGFR/SLAMF1/XCL1/CCL24/CHI3L1/CD36	16
GO:0043271	BP	GO:0043271	negative regulation of ion transport	13/624	157/18866	0.00219010321597948	0.0265825226320472	0.020986202077932	KCNE1/OSR1/GEM/PTGS2/RGS2/CASQ2/GPM6B/RRAD/ATP1A2/WNK4/KCNH2/MAOB/LEP	13
GO:0000819	BP	GO:0000819	sister chromatid segregation	15/624	196/18866	0.00226722338487697	0.0274459654084843	0.0216678674277507	PRC1/KIF4A/NEK2/NUSAP1/CDT1/KIF14/NCAPH/BUB1/SPAG5/NUF2/TOP2A/UBE2C/DLGAP5/CDC6/PLK1	15
GO:0001942	BP	GO:0001942	hair follicle development	9/624	87/18866	0.00231096246301042	0.0279018310007679	0.0220277613163957	TP63/NGFR/ALX4/KRT17/SOSTDC1/FGF7/FERMT1/WNT10A/EGFR	9
GO:0090183	BP	GO:0090183	regulation of kidney development	7/624	56/18866	0.00237986921725201	0.0284515160923744	0.0224617232308219	OSR1/FAT4/EGR1/WT1/PROM1/RET/ADIPOQ	7
GO:0051216	BP	GO:0051216	cartilage development	15/624	197/18866	0.00238142111898862	0.0284515160923744	0.0224617232308219	OSR1/BMP6/HOXA5/FRZB/CYTL1/NFIB/HOXA3/MUSTN1/ZBTB16/EDN1/COL11A1/CHI3L1/EPYC/LEP/BMPR1B	15
GO:0035116	BP	GO:0035116	embryonic hindlimb morphogenesis	5/624	29/18866	0.00239369773575774	0.0284515160923744	0.0224617232308219	TP63/OSR1/ALX4/ZBTB16/GPC3	5
GO:0048240	BP	GO:0048240	sperm capacitation	5/624	29/18866	0.00239369773575774	0.0284515160923744	0.0224617232308219	CCR6/SLC26A3/ROPN1/DEFB1/ROPN1B	5
GO:0048679	BP	GO:0048679	regulation of axon regeneration	5/624	29/18866	0.00239369773575774	0.0284515160923744	0.0224617232308219	PTN/NTRK3/RGMA/KLK8/SPP1	5
GO:0071624	BP	GO:0071624	positive regulation of granulocyte chemotaxis	5/624	29/18866	0.00239369773575774	0.0284515160923744	0.0224617232308219	CCL21/CCL19/EDN1/XCL1/THBS4	5
GO:1902622	BP	GO:1902622	regulation of neutrophil migration	6/624	42/18866	0.00243227726689052	0.0288353697687176	0.0227647656068823	SLIT2/CCL21/CCL19/EDN1/XCL1/THBS4	6
GO:0022409	BP	GO:0022409	positive regulation of cell-cell adhesion	19/624	279/18866	0.00246335387845508	0.0291285247277111	0.0229962037324035	SERPINF2/IGF1/PAK3/SELP/CCL21/CCL19/CCR2/CD27/CD40LG/CX3CL1/IGF2/ZBTB16/XCL1/IL7R/CD3E/KLRK1/CXCL13/VTCN1/LEP	19
GO:0014068	BP	GO:0014068	positive regulation of phosphatidylinositol 3-kinase signaling	9/624	88/18866	0.00250056894546118	0.0294014722885087	0.0232116886488227	RELN/KIT/IGF1/SELP/NTRK3/PDGFRA/DCN/MYOC/LEP	9
GO:0009913	BP	GO:0009913	epidermal cell differentiation	23/624	365/18866	0.00250566165318372	0.0294014722885087	0.0232116886488227	TP63/ALOX15B/KRT14/KRT5/TXNIP/KRT17/DSC3/PTCH2/DSG3/GLI1/KLK5/KRT6B/DSG1/HOXA7/KRT80/KRT15/FOXC1/PKP1/KLK13/CASP14/PI3/KLK14/KRT81	23
GO:2000146	BP	GO:2000146	negative regulation of cell motility	23/624	365/18866	0.00250566165318372	0.0294014722885087	0.0232116886488227	CLDN19/ALOX15B/PTN/IL33/SFRP1/SLIT2/APOD/MEOX2/CCL21/ATP1B2/CXCL12/CLDN5/TNN/ADTRP/HOXA7/CX3CL1/DCN/PODN/CDH1/CCL28/KLRK1/CXCL13/ADIPOQ	23
GO:1903556	BP	GO:1903556	negative regulation of tumor necrosis factor superfamily cytokine production	7/624	57/18866	0.00263723165731537	0.0308428030519095	0.0243495813567707	IGF1/CX3CL1/SLAMF1/ORM1/CIDEA/ADIPOQ/LTF	7
GO:0032102	BP	GO:0032102	negative regulation of response to external stimulus	26/624	433/18866	0.00264194019167403	0.0308428030519095	0.0243495813567707	CLDN19/LRFN5/SERPINF2/PROS1/IGF1/SLIT2/APOD/RGMA/PDGFRA/KLK8/PBK/TFPI/ADTRP/FABP7/CX3CL1/SAA1/EDN1/SPP1/TSPAN8/KLRK1/CXCL13/MIR205/LEP/ADIPOQ/CARTPT/LTF	26
GO:0090068	BP	GO:0090068	positive regulation of cell cycle process	20/624	302/18866	0.00265575955809044	0.0309254437881191	0.0244148240432519	EDN3/IGF1/GLI1/E2F1/CDK1/NUSAP1/DTL/CDT1/KIF14/SPAG5/CDC45/ADAMTS1/AURKA/FAM83D/UBE2C/DLGAP5/CDC6/IGF2/EGFR/EDN1	20
GO:0019932	BP	GO:0019932	second-messenger-mediated signaling	27/624	456/18866	0.00268276465723917	0.0309954415034855	0.0244700853974886	EDN3/CALML3/PTGFR/GNAL/IGF1/NPY2R/ADCYAP1R1/ADRB2/SELP/AQP1/DMD/TMEM100/MRAP2/CCR6/CCR2/ANK2/RGS2/MT1M/CASQ2/APLP1/EGFR/ATP1A2/EDN1/DEFB1/CD3E/JSRP1/CD36	27
GO:0014706	BP	GO:0014706	striated muscle tissue development	24/624	389/18866	0.00268443239681975	0.0309954415034855	0.0244700853974886	HLF/SMYD1/IGF1/ALDH1A2/MYH11/MEOX2/GLI1/PGM5/PDGFRA/CDK1/EGR1/S100B/RGS2/EGR2/DCN/PI16/EDN1/KLF5/WT1/ELN/FOS/COL11A1/FOXC1/RBP4	24
GO:0019233	BP	GO:0019233	sensory perception of pain	10/624	106/18866	0.00269027704899116	0.0309954415034855	0.0244700853974886	NPY2R/TAC1/CXCL12/TMEM100/PTGS2/CCR2/MME/EDN1/PENK/SMR3B	10
GO:0032414	BP	GO:0032414	positive regulation of ion transmembrane transporter activity	10/624	106/18866	0.00269027704899116	0.0309954415034855	0.0244700853974886	ABCB1/RELN/STAC2/ADRB2/TESC/ATP1B2/DMD/CCR2/ANK2/WNK4	10
GO:0022404	BP	GO:0022404	molting cycle process	9/624	89/18866	0.00270230527493335	0.0309954415034855	0.0244700853974886	TP63/NGFR/ALX4/KRT17/SOSTDC1/FGF7/FERMT1/WNT10A/EGFR	9
GO:0022405	BP	GO:0022405	hair cycle process	9/624	89/18866	0.00270230527493335	0.0309954415034855	0.0244700853974886	TP63/NGFR/ALX4/KRT17/SOSTDC1/FGF7/FERMT1/WNT10A/EGFR	9
GO:0070663	BP	GO:0070663	regulation of leukocyte proliferation	17/624	240/18866	0.00271782778198621	0.0310658962347886	0.0245257075537805	IL33/IGF1/TAC1/TNFRSF13B/IL34/CCL19/CCR2/CD40LG/BLK/IGF2/XCL1/LGALS7B/CD3E/MZB1/PLA2G2D/VTCN1/LEP	17
GO:0006721	BP	GO:0006721	terpenoid metabolic process	11/624	124/18866	0.00274163332943571	0.0310658962347886	0.0245257075537805	ALDH1A1/ADH1C/ALDH1A2/GPIHBP1/EGFR/ADH1A/ADH1B/CRABP2/GPC3/HMGCS2/RBP4	11
GO:0022612	BP	GO:0022612	gland morphogenesis	11/624	124/18866	0.00274163332943571	0.0310658962347886	0.0245257075537805	TP63/PTN/SFRP1/SOSTDC1/GLI1/ID4/NFIB/FGF7/SERPINB5/EGFR/AREG	11
GO:0003009	BP	GO:0003009	skeletal muscle contraction	6/624	43/18866	0.00274907451423805	0.0310658962347886	0.0245257075537805	STAC2/SYNM/DMD/TNNT3/JSRP1/TNNT1	6
GO:0045124	BP	GO:0045124	regulation of bone resorption	6/624	43/18866	0.00274907451423805	0.0310658962347886	0.0245257075537805	TMEM119/TF/EGFR/SPP1/PDK4/CARTPT	6
GO:0090317	BP	GO:0090317	negative regulation of intracellular protein transport	6/624	43/18866	0.00274907451423805	0.0310658962347886	0.0245257075537805	KCNE1/APOD/FERMT1/PKIA/CD36/ADIPOQ	6
GO:0010517	BP	GO:0010517	regulation of phospholipase activity	8/624	73/18866	0.00277817087553724	0.0311294994126602	0.0245759205889423	KIT/ADCYAP1R1/NTRK3/ANXA8/PDGFRA/NTF4/RGS2/EGFR	8
GO:0051966	BP	GO:0051966	regulation of synaptic transmission, glutamatergic	8/624	73/18866	0.00277817087553724	0.0311294994126602	0.0245759205889423	RELN/NPY2R/OXTR/PTGS2/CCR2/MAPK8IP2/EGFR/ATP1A2	8
GO:0033688	BP	GO:0033688	regulation of osteoblast proliferation	5/624	30/18866	0.00279541276329904	0.0311294994126602	0.0245759205889423	SFRP1/FBLN5/TNN/TMEM119/LTF	5
GO:0048265	BP	GO:0048265	response to pain	5/624	30/18866	0.00279541276329904	0.0311294994126602	0.0245759205889423	RELN/TACR1/TAC1/THBS4/RET	5
GO:0071711	BP	GO:0071711	basement membrane organization	5/624	30/18866	0.00279541276329904	0.0311294994126602	0.0245759205889423	FLRT2/CMA1/FERMT1/LAMB3/MMP11	5
GO:0099625	BP	GO:0099625	ventricular cardiac muscle cell membrane repolarization	5/624	30/18866	0.00279541276329904	0.0311294994126602	0.0245759205889423	KCNE1/SCN4B/ANK2/KCNH2/KCNJ3	5
GO:0006814	BP	GO:0006814	sodium ion transport	17/624	241/18866	0.00283704457591333	0.0315166114147466	0.0248815353274315	OSR1/FXYD1/SCN3A/ADRB2/SCN2B/SCN4B/SLC17A7/SCN7A/TESC/ATP1B2/DMD/ATP1A2/WNK4/SLC6A14/SLC34A2/SLC6A4/SLC5A8	17
GO:0006979	BP	GO:0006979	response to oxidative stress	27/624	458/18866	0.00284914981168515	0.0315746360773224	0.0249273442715703	TXNIP/FBLN5/APOD/ANGPTL7/AQP1/PDGFRA/CCL19/CDK1/MGAT3/PTGS2/CCNA2/MELK/SOD3/MET/SLC7A11/EGFR/CRYAB/EDN1/GPX2/PENK/FOS/CA3/MMP3/AREG/CD36/TAT/ADIPOQ	27
GO:0045861	BP	GO:0045861	negative regulation of proteolysis	23/624	369/18866	0.0028711091910151	0.0316292305045168	0.0249704451351449	NGFR/SERPINF2/PROS1/PAPLN/AQP1/ANXA8/PBK/TFPI/PTGS2/ITIH5/CD27/SERPINB5/BIRC5/PI16/CRYAB/SMR3B/IFI6/GPC3/TFAP2B/PI3/CST5/SLPI/LTF	23
GO:0001667	BP	GO:0001667	ameboidal-type cell migration	28/624	481/18866	0.00287285121552018	0.0316292305045168	0.0249704451351449	EDN3/FAT2/PTN/SOX10/KIT/ATOH8/SLIT2/PAK3/MEOX2/MIR143/TAC1/ENPP2/AKAP12/CCR6/ANLN/PTGS2/ADTRP/FGF7/FERMT1/MET/DCN/BMPER/EDN1/S100A2/GPC3/FOLR1/CXCL13/RET	28
GO:0061448	BP	GO:0061448	connective tissue development	18/624	262/18866	0.00287818901029599	0.0316292305045168	0.0249704451351449	OSR1/ID4/BMP6/HOXA5/FRZB/CYTL1/NFIB/EGR1/HOXA3/MUSTN1/ZBTB16/EDN1/WT1/COL11A1/CHI3L1/EPYC/LEP/BMPR1B	18
GO:0071241	BP	GO:0071241	cellular response to inorganic substance	16/624	221/18866	0.00288165177656671	0.0316292305045168	0.0249704451351449	AQP1/BMP6/RASGRP2/PTGS2/SYT8/CCNA2/MT1M/TF/EGFR/CDH1/EDN1/FOS/SYT13/MMP3/FOSB/FABP4	16
GO:0098773	BP	GO:0098773	skin epidermis development	9/624	90/18866	0.00291670615689806	0.0319375843624064	0.0252138823913735	TP63/NGFR/ALX4/KRT17/SOSTDC1/FGF7/FERMT1/WNT10A/EGFR	9
GO:0090288	BP	GO:0090288	negative regulation of cellular response to growth factor stimulus	14/624	182/18866	0.00298740226406987	0.0326338133036966	0.0257635368187078	NGFR/SFRP1/SPRY2/SLIT2/SOSTDC1/SPRY1/GREM2/CHRDL1/DCN/BMPER/TMPRSS6/CXCL13/CIDEA/PEG10	14
GO:0007411	BP	GO:0007411	axon guidance	19/624	284/18866	0.00299947462513239	0.0326878612354095	0.0258062062384812	NGFR/BOC/RELN/SLIT2/FLRT2/HOXA2/LAMA2/CXCL12/MATN2/CHL1/NFIB/EGR2/LGR6/TUBB2B/TUBB3/LAMA3/LRTM2/RET/BMPR1B	19
GO:0019722	BP	GO:0019722	calcium-mediated signaling	16/624	222/18866	0.00301331082309062	0.0327608295173928	0.0258638127768891	CALML3/PTGFR/IGF1/SELP/DMD/TMEM100/CCR6/CCR2/ANK2/CASQ2/EGFR/ATP1A2/EDN1/DEFB1/CD3E/JSRP1	16
GO:0045683	BP	GO:0045683	negative regulation of epidermis development	4/624	19/18866	0.00309120253849947	0.0331856675065366	0.026199211189371	TP63/NGFR/HOXA7/FERMT1	4
GO:0061318	BP	GO:0061318	renal filtration cell differentiation	4/624	19/18866	0.00309120253849947	0.0331856675065366	0.026199211189371	KLF15/WT1/PROM1/ADIPOQ	4
GO:0072112	BP	GO:0072112	glomerular visceral epithelial cell differentiation	4/624	19/18866	0.00309120253849947	0.0331856675065366	0.026199211189371	KLF15/WT1/PROM1/ADIPOQ	4
GO:2000696	BP	GO:2000696	regulation of epithelial cell differentiation involved in kidney development	4/624	19/18866	0.00309120253849947	0.0331856675065366	0.026199211189371	OSR1/FAT4/PROM1/ADIPOQ	4
GO:0010463	BP	GO:0010463	mesenchymal cell proliferation	6/624	44/18866	0.00309578589642495	0.0331856675065366	0.026199211189371	PTN/OSR1/FAT4/NFIB/FGF7/GPC3	6
GO:0085029	BP	GO:0085029	extracellular matrix assembly	6/624	44/18866	0.00309578589642495	0.0331856675065366	0.026199211189371	MFAP4/MYH11/FBLN5/TNXB/GPM6B/LAMB3	6
GO:0097485	BP	GO:0097485	neuron projection guidance	19/624	285/18866	0.00311762240541061	0.0332399168036502	0.0262420395818291	NGFR/BOC/RELN/SLIT2/FLRT2/HOXA2/LAMA2/CXCL12/MATN2/CHL1/NFIB/EGR2/LGR6/TUBB2B/TUBB3/LAMA3/LRTM2/RET/BMPR1B	19
GO:0043406	BP	GO:0043406	positive regulation of MAP kinase activity	18/624	264/18866	0.00312081153184032	0.0332399168036502	0.0262420395818291	EDN3/KIT/IGF1/PAK3/NTRK3/IGFBP6/IL34/CCL19/IQGAP3/PBK/CDK1/CD40LG/TF/SAA1/EGFR/EDN1/RET/CARTPT	18
GO:0007051	BP	GO:0007051	spindle organization	14/624	183/18866	0.00313956542746849	0.0332399168036502	0.0262420395818291	PRC1/SPC25/CCDC69/KIF4A/NEK2/SPAG5/TPX2/NUF2/AURKA/DLGAP5/ASPM/PLK1/BIRC5/MYBL2	14
GO:0042113	BP	GO:0042113	B cell activation	21/624	328/18866	0.00314083663433771	0.0332399168036502	0.0262420395818291	ITM2A/SFRP1/KIT/HMGB3/CD79B/TNFRSF13B/POU2AF1/CCR6/IGLL5/CD79A/EXO1/CD27/CD40LG/BLK/MS4A1/IGHD/IL7R/CD19/CR2/MZB1/IGHV1-18	21
GO:0033273	BP	GO:0033273	response to vitamin	9/624	91/18866	0.00314431645439934	0.0332399168036502	0.0262420395818291	PTN/SFRP1/ALDH1A2/PTGS2/EGFR/SPP1/PENK/FOLR1/LEP	9
GO:0051952	BP	GO:0051952	regulation of amine transport	9/624	91/18866	0.00314431645439934	0.0332399168036502	0.0262420395818291	NPY2R/CXCL12/OXTR/SYT8/RGS2/ATP1A2/SYT13/LEP/CARTPT	9
GO:0032387	BP	GO:0032387	negative regulation of intracellular transport	7/624	59/18866	0.00321556214153126	0.0338999661093342	0.026763131138948	KCNE1/APOD/FERMT1/PKIA/CRYAB/CD36/ADIPOQ	7
GO:0045987	BP	GO:0045987	positive regulation of smooth muscle contraction	5/624	31/18866	0.00324369771621572	0.0338999661093342	0.026763131138948	KIT/NPY2R/OXTR/PTGS2/EDN1	5
GO:1900181	BP	GO:1900181	negative regulation of protein localization to nucleus	5/624	31/18866	0.00324369771621572	0.0338999661093342	0.026763131138948	APOD/TRIM29/FERMT1/PKIA/CD36	5
GO:1902624	BP	GO:1902624	positive regulation of neutrophil migration	5/624	31/18866	0.00324369771621572	0.0338999661093342	0.026763131138948	CCL21/CCL19/EDN1/XCL1/THBS4	5
GO:2000406	BP	GO:2000406	positive regulation of T cell migration	5/624	31/18866	0.00324369771621572	0.0338999661093342	0.026763131138948	CCL21/CXCL12/CCR2/XCL1/CXCL13	5
GO:1903037	BP	GO:1903037	regulation of leukocyte cell-cell adhesion	21/624	329/18866	0.00325427926847849	0.0339332574631348	0.0267894137866854	IGF1/PAK3/SELP/CCL21/CXCL12/CCL19/CCR2/ADTRP/CD27/CD40LG/IGF2/ZBTB16/CCL28/XCL1/LGALS7B/IL7R/CD3E/KLRK1/PLA2G2D/VTCN1/LEP	21
GO:0086001	BP	GO:0086001	cardiac muscle cell action potential	8/624	75/18866	0.00329237616501574	0.0342526572451071	0.0270415715092951	KCNE1/SCN2B/SCN4B/DMD/ANK2/ATP1A2/KCNH2/KCNJ3	8
GO:1900180	BP	GO:1900180	regulation of protein localization to nucleus	11/624	127/18866	0.0033010834370153	0.0342655448168013	0.0270517459080011	NGFR/APOD/TRIM29/CDK1/PTGS2/FERMT1/PLK1/PKIA/CDH1/CD36/LEP	11
GO:0031424	BP	GO:0031424	keratinization	16/624	225/18866	0.00343846027511062	0.0356109610433578	0.0281139166131772	KRT14/KRT5/KRT17/DSC3/DSG3/KLK5/KRT6B/DSG1/KRT80/KRT15/PKP1/KLK13/CASP14/PI3/KLK14/KRT81	16
GO:2001257	BP	GO:2001257	regulation of cation channel activity	14/624	185/18866	0.00346294664354238	0.0357837819832713	0.0282503541973194	GRIA4/KCNE1/RELN/STAC2/ADRB2/GEM/DMD/CCR2/ANK2/CASQ2/MAPK8IP2/RRAD/JSRP1/GRIA2	14
GO:0032147	BP	GO:0032147	activation of protein kinase activity	21/624	331/18866	0.00349148386164702	0.0359975909151383	0.0284191507224776	KIT/IGF1/PAK3/MIR143/ADRB2/NTRK3/IGFBP6/CCL19/IQGAP3/PBK/CDK1/KIF14/TPX2/CD40LG/TF/SAA1/EGFR/CHI3L1/LEP/RET/CARTPT	21
GO:0022412	BP	GO:0022412	cellular process involved in reproduction in multicellular organism	23/624	375/18866	0.00350307876294145	0.0360361555255053	0.0284495964675042	PTN/SFRP1/JAM2/KIT/IGF1/SLIT2/CCR6/TMEM119/NCAPH/AURKA/SLC26A3/TOP2A/ASPM/PLK1/PTX3/ZBTB16/ROPN1/DEFB1/WT1/ROPN1B/FOXC1/FOLR1/BMPR1B	23
GO:0032680	BP	GO:0032680	regulation of tumor necrosis factor production	10/624	110/18866	0.00352361231776169	0.0361662937670931	0.0285523371845472	IGF1/CCL19/CX3CL1/SLAMF1/CD36/ORM1/LEP/CIDEA/ADIPOQ/LTF	10
GO:0090287	BP	GO:0090287	regulation of cellular response to growth factor stimulus	20/624	310/18866	0.00357233400724643	0.0364562791504848	0.0287812730135406	NGFR/SFRP1/SPRY2/SLIT2/SOSTDC1/CDKN1C/SPRY1/GREM2/NTRK3/CHRDL1/FERMT1/DCN/BMPER/TMPRSS6/GPC3/FOLR1/TFAP2B/CXCL13/CIDEA/PEG10	20
GO:0008306	BP	GO:0008306	associative learning	8/624	76/18866	0.00357570305530038	0.0364562791504848	0.0287812730135406	RELN/KIT/TAC1/MEIS2/SLC7A11/ATP1A2/FOS/PPP1R1B	8
GO:1903524	BP	GO:1903524	positive regulation of blood circulation	8/624	76/18866	0.00357570305530038	0.0364562791504848	0.0287812730135406	EDN3/AVPR2/OXTR/PTGS2/RGS2/EGFR/ATP1A2/EDN1	8
GO:0061303	BP	GO:0061303	cornea development in camera-type eye	3/624	10/18866	0.00363121976265309	0.0367180480747194	0.028987932690568	ANGPTL7/WNT6/KERA	3
GO:0070091	BP	GO:0070091	glucagon secretion	3/624	10/18866	0.00363121976265309	0.0367180480747194	0.028987932690568	FAM3D/LEP/CARTPT	3
GO:0070092	BP	GO:0070092	regulation of glucagon secretion	3/624	10/18866	0.00363121976265309	0.0367180480747194	0.028987932690568	FAM3D/LEP/CARTPT	3
GO:0072080	BP	GO:0072080	nephron tubule development	9/624	93/18866	0.00364139317218774	0.0367180480747194	0.028987932690568	OSR1/IRX1/FAT4/WNT6/WT1/WNK4/GPC3/TFAP2B/PROM1	9
GO:2000117	BP	GO:2000117	negative regulation of cysteine-type endopeptidase activity	9/624	93/18866	0.00364139317218774	0.0367180480747194	0.028987932690568	NGFR/AQP1/PTGS2/CD27/BIRC5/CRYAB/IFI6/TFAP2B/LTF	9
GO:0032673	BP	GO:0032673	regulation of interleukin-4 production	5/624	32/18866	0.00374148005558044	0.0367839131642146	0.0290399314454326	IL33/SLC7A5/CD40LG/IRF4/CD3E	5
GO:0034694	BP	GO:0034694	response to prostaglandin	5/624	32/18866	0.00374148005558044	0.0367839131642146	0.0290399314454326	SFRP1/PTGFR/CCL21/CCL19/EDN1	5
GO:0051385	BP	GO:0051385	response to mineralocorticoid	5/624	32/18866	0.00374148005558044	0.0367839131642146	0.0290399314454326	NTRK3/EDN1/FOS/MAOB/FOSB	5
GO:0051968	BP	GO:0051968	positive regulation of synaptic transmission, glutamatergic	5/624	32/18866	0.00374148005558044	0.0367839131642146	0.0290399314454326	RELN/OXTR/PTGS2/CCR2/EGFR	5
GO:0070570	BP	GO:0070570	regulation of neuron projection regeneration	5/624	32/18866	0.00374148005558044	0.0367839131642146	0.0290399314454326	PTN/NTRK3/RGMA/KLK8/SPP1	5
GO:0071295	BP	GO:0071295	cellular response to vitamin	5/624	32/18866	0.00374148005558044	0.0367839131642146	0.0290399314454326	PTN/SFRP1/PENK/FOLR1/LEP	5
GO:0006821	BP	GO:0006821	chloride transport	10/624	111/18866	0.00376097680074652	0.0367839131642146	0.0290399314454326	ABCB1/FXYD1/SLC17A7/GABRP/SLC26A3/TTYH1/WNK4/CLCA2/GLRA3/CLIC6	10
GO:0043931	BP	GO:0043931	ossification involved in bone maturation	4/624	20/18866	0.00376411507742705	0.0367839131642146	0.0290399314454326	IGF1/FAT4/LEP/LTF	4
GO:0051412	BP	GO:0051412	response to corticosterone	4/624	20/18866	0.00376411507742705	0.0367839131642146	0.0290399314454326	NTRK3/FOS/MAOB/FOSB	4
GO:0051767	BP	GO:0051767	nitric-oxide synthase biosynthetic process	4/624	20/18866	0.00376411507742705	0.0367839131642146	0.0290399314454326	IL33/AKAP12/FCER2/EDN1	4
GO:0051769	BP	GO:0051769	regulation of nitric-oxide synthase biosynthetic process	4/624	20/18866	0.00376411507742705	0.0367839131642146	0.0290399314454326	IL33/AKAP12/FCER2/EDN1	4
GO:0071636	BP	GO:0071636	positive regulation of transforming growth factor beta production	4/624	20/18866	0.00376411507742705	0.0367839131642146	0.0290399314454326	SERPINF2/PTGS2/CX3CL1/XCL1	4
GO:0071731	BP	GO:0071731	response to nitric oxide	4/624	20/18866	0.00376411507742705	0.0367839131642146	0.0290399314454326	AQP1/CCL19/CCNA2/MMP3	4
GO:0072311	BP	GO:0072311	glomerular epithelial cell differentiation	4/624	20/18866	0.00376411507742705	0.0367839131642146	0.0290399314454326	KLF15/WT1/PROM1/ADIPOQ	4
GO:0060485	BP	GO:0060485	mesenchyme development	19/624	290/18866	0.00376818639650847	0.0367839131642146	0.0290399314454326	EDN3/OSR1/SOX10/SFRP1/SPRY2/MEOX1/ALDH1A2/SPRY1/ACTG2/HOXA5/TMEM100/FRZB/FAM83D/WNT10A/EDN1/WT1/FOXC1/FOLR1/RET	19
GO:0031644	BP	GO:0031644	regulation of nervous system process	12/624	148/18866	0.00378344779014616	0.0368544765630373	0.0290956393918716	SOX10/RELN/JAM2/NPY2R/ADRB2/KLK8/TMEM100/S100B/EGR2/EDN1/SMR3B/CARTPT	12
GO:0007059	BP	GO:0007059	chromosome segregation	21/624	334/18866	0.00387428896002788	0.0374555218680991	0.0295701488432361	GEM/PRC1/SPC25/KIF4A/NEK2/NUSAP1/CDT1/KIF14/NCAPH/BUB1/SPAG5/MKI67/NUF2/TOP2A/FAM83D/UBE2C/DLGAP5/CDC6/PLK1/HJURP/BIRC5	21
GO:0014015	BP	GO:0014015	positive regulation of gliogenesis	8/624	77/18866	0.00387754253259444	0.0374555218680991	0.0295701488432361	PTN/SOX10/IL34/E2F1/CCR2/EGR2/PTPRZ1/CX3CL1	8
GO:0010863	BP	GO:0010863	positive regulation of phospholipase C activity	6/624	46/18866	0.00388573693690575	0.0374555218680991	0.0295701488432361	KIT/ADCYAP1R1/NTRK3/PDGFRA/NTF4/EGFR	6
GO:0006027	BP	GO:0006027	glycosaminoglycan catabolic process	7/624	61/18866	0.00388596957480714	0.0374555218680991	0.0295701488432361	HPSE2/PRELP/OGN/DCN/KERA/GPC3/LYVE1	7
GO:0046888	BP	GO:0046888	negative regulation of hormone secretion	7/624	61/18866	0.00388596957480714	0.0374555218680991	0.0295701488432361	SFRP1/FAM3D/EDN1/VSNL1/LEP/ADIPOQ/CARTPT	7
GO:1901992	BP	GO:1901992	positive regulation of mitotic cell cycle phase transition	9/624	94/18866	0.00391199648914942	0.0376273373002464	0.0297057926054577	CDK1/DTL/CDT1/CDC45/ADAMTS1/UBE2C/DLGAP5/CDC6/EGFR	9
GO:0060249	BP	GO:0060249	anatomical structure homeostasis	27/624	469/18866	0.0039295101017403	0.0377167203907625	0.0297763582032336	JAM2/ADRB2/HAAO/SLC17A7/ATP1B2/LAMA2/DMD/CLDN5/CYTL1/NEK2/TMEM119/PTGS2/CCR2/EXO1/CX3CL1/PIGR/TF/EGFR/SPP1/PDK4/FOXC1/PROM1/ALB/RBP4/PRR4/CARTPT/LTF	27
GO:0010927	BP	GO:0010927	cellular component assembly involved in morphogenesis	10/624	112/18866	0.00401082872443061	0.0384168730431893	0.0303291102972547	MYH11/PGM5/PDGFRA/LMOD1/TMOD1/ANK2/TNNT3/CASQ2/EDN1/TNNT1	10
GO:0001819	BP	GO:0001819	positive regulation of cytokine production	26/624	447/18866	0.00402923495484471	0.038512770776724	0.0304048190342558	TSLP/IL17B/IL33/C1QTNF4/SERPINF2/SLC7A5/CCL19/POU2AF1/PTGS2/CCR2/EGR1/LY9/CD40LG/IRF4/CX3CL1/SAA1/IGHD/XCL1/CD3E/KLRK1/LTB/FCN1/CD36/ORM1/LEP/ADIPOQ	26
GO:0002697	BP	GO:0002697	regulation of immune effector process	27/624	470/18866	0.00404291079666008	0.0385631491373731	0.0304445914242419	IL33/PROS1/C7/SLC7A5/DNASE1L3/CD1C/KLK7/KLK5/CFI/CCL19/CFP/CD1E/CCR2/C1S/CD40LG/IRF4/FCER2/BLK/XCL1/IL7R/CD19/KLRK1/CR2/MZB1/CD36/RBP4/LEP	27
GO:0045137	BP	GO:0045137	development of primary sexual characteristics	16/624	229/18866	0.00408105234832332	0.0388461995313432	0.0306680522615867	OSR1/SFRP1/KIT/SLIT2/ADCYAP1R1/PDGFRA/ADAMTS1/ASPM/PTX3/WT1/HOXA9/VGF/FOXC1/AFP/LEP/BMPR1B	16
GO:0009636	BP	GO:0009636	response to toxic substance	17/624	250/18866	0.00411882518118382	0.0391245754270628	0.0308878227055759	INMT/FBLN5/SCN2B/CDK1/PTGS2/MT1M/SOD3/SLC7A11/CDH1/GPX2/PENK/FOS/SLC6A14/MAOB/ALB/CD36/SLC6A4	17
GO:0061326	BP	GO:0061326	renal tubule development	9/624	95/18866	0.00419808213380752	0.0397186520408705	0.031356830558582	OSR1/IRX1/FAT4/WNT6/WT1/WNK4/GPC3/TFAP2B/PROM1	9
GO:0061045	BP	GO:0061045	negative regulation of wound healing	8/624	78/18866	0.004198680523065	0.0397186520408705	0.031356830558582	CLDN19/SERPINF2/PROS1/PDGFRA/TFPI/ADTRP/EDN1/TSPAN8	8
GO:0060041	BP	GO:0060041	retina development in camera-type eye	12/624	150/18866	0.00421567031392089	0.0397973156384137	0.0314189333987476	PTN/LAMC3/SLC17A7/PDGFRA/DIO3/SDK2/GPM6A/TFAP2B/PROM1/RBP4/RET/BMPR1B	12
GO:0001676	BP	GO:0001676	long-chain fatty acid metabolic process	10/624	113/18866	0.00427361753339952	0.039939580732518	0.0315312479467248	ALOX15B/PTGDS/SLC27A6/PLP1/PTGS2/ADTRP/HPGD/ACADL/FADS2/CYP2A6	10
GO:0032963	BP	GO:0032963	collagen metabolic process	10/624	113/18866	0.00427361753339952	0.039939580732518	0.0315312479467248	SERPINF2/MFAP4/TNXB/MMP23B/KLK6/MMP7/TMPRSS6/MMP3/MMP11/MMP1	10
GO:1903555	BP	GO:1903555	regulation of tumor necrosis factor superfamily cytokine production	10/624	113/18866	0.00427361753339952	0.039939580732518	0.0315312479467248	IGF1/CCL19/CX3CL1/SLAMF1/CD36/ORM1/LEP/CIDEA/ADIPOQ/LTF	10
GO:0002691	BP	GO:0002691	regulation of cellular extravasation	5/624	33/18866	0.00429167683110972	0.039939580732518	0.0315312479467248	SELP/CCL21/CXCL12/CCR2/CCL28	5
GO:0042573	BP	GO:0042573	retinoic acid metabolic process	5/624	33/18866	0.00429167683110972	0.039939580732518	0.0315312479467248	ADH1C/ALDH1A2/ADH1A/ADH1B/CRABP2	5
GO:0043552	BP	GO:0043552	positive regulation of phosphatidylinositol 3-kinase activity	5/624	33/18866	0.00429167683110972	0.039939580732518	0.0315312479467248	KIT/CCL21/PDGFRA/CCL19/CD19	5
GO:0048011	BP	GO:0048011	neurotrophin TRK receptor signaling pathway	5/624	33/18866	0.00429167683110972	0.039939580732518	0.0315312479467248	NGFR/SPRY2/SPRY1/NTRK3/NTF4	5
GO:0007157	BP	GO:0007157	heterophilic cell-cell adhesion via plasma membrane cell adhesion molecules	6/624	47/18866	0.00433240354767244	0.0399940995507468	0.0315742891190106	TENM2/CADM3/FAT4/SELP/LGALS7B/CEACAM5	6
GO:0035850	BP	GO:0035850	epithelial cell differentiation involved in kidney development	6/624	47/18866	0.00433240354767244	0.0399940995507468	0.0315742891190106	OSR1/FAT4/KLF15/WT1/PROM1/ADIPOQ	6
GO:0042572	BP	GO:0042572	retinol metabolic process	6/624	47/18866	0.00433240354767244	0.0399940995507468	0.0315742891190106	ALDH1A1/ADH1C/ALDH1A2/ADH1A/ADH1B/RBP4	6
GO:0045933	BP	GO:0045933	positive regulation of muscle contraction	6/624	47/18866	0.00433240354767244	0.0399940995507468	0.0315742891190106	KIT/NPY2R/OXTR/PTGS2/RGS2/EDN1	6
GO:0032956	BP	GO:0032956	regulation of actin cytoskeleton organization	22/624	360/18866	0.00442450772937668	0.0407165122796525	0.0321446149576204	SFRP1/SERPINF2/SLIT2/PAK3/TAC1/NTRK3/CCL21/FAM107A/PDGFRA/LMOD1/CXCL12/IQGAP3/TMOD1/SYNPO2/MET/ARHGAP40/GPM6B/CX3CL1/MYOC/EDN1/ELN/CCL24	22
GO:0042476	BP	GO:0042476	odontogenesis	11/624	132/18866	0.00443388760986435	0.0407165122796525	0.0321446149576204	TP63/NGFR/OSR1/SOSTDC1/AQP1/PDGFRA/KLK5/WNT10A/EDN1/WNT6/FOXC1	11
GO:0051224	BP	GO:0051224	negative regulation of protein transport	12/624	151/18866	0.00444615794509719	0.0407165122796525	0.0321446149576204	KCNE1/IL33/SFRP1/APOD/ADTRP/FERMT1/PKIA/FAM3D/VSNL1/CD36/CIDEA/ADIPOQ	12
GO:0061041	BP	GO:0061041	regulation of wound healing	12/624	151/18866	0.00444615794509719	0.0407165122796525	0.0321446149576204	CLDN19/SERPINF2/PROS1/MYLK/SELP/PDGFRA/TFPI/ADTRP/BLK/EDN1/TSPAN8/CD36	12
GO:0032970	BP	GO:0032970	regulation of actin filament-based process	24/624	405/18866	0.00445595008820187	0.0407248984156776	0.0321512355913244	SFRP1/SERPINF2/SLIT2/PAK3/TAC1/NTRK3/CCL21/FAM107A/PDGFRA/LMOD1/CXCL12/IQGAP3/TMOD1/SYNPO2/ANK2/MET/ARHGAP40/GPM6B/CX3CL1/MYOC/ATP1A2/EDN1/ELN/CCL24	24
GO:0050768	BP	GO:0050768	negative regulation of neurogenesis	19/624	295/18866	0.00452765851802814	0.0410107620611108	0.0323769174166664	NGFR/PTN/SOX10/NR2F1/SLIT2/ID4/NTRK3/RGMA/ATP1B2/HOXA2/KLK8/BCL11A/TNN/DIO3/BRINP1/ASPM/CX3CL1/SPP1/SLC6A4	19
GO:0006837	BP	GO:0006837	serotonin transport	4/624	21/18866	0.00452973261739459	0.0410107620611108	0.0323769174166664	SLC22A3/GPM6B/MAOB/SLC6A4	4
GO:0046823	BP	GO:0046823	negative regulation of nucleocytoplasmic transport	4/624	21/18866	0.00452973261739459	0.0410107620611108	0.0323769174166664	APOD/FERMT1/PKIA/CD36	4
GO:0072111	BP	GO:0072111	cell proliferation involved in kidney development	4/624	21/18866	0.00452973261739459	0.0410107620611108	0.0323769174166664	OSR1/EGR1/WT1/GPC3	4
GO:0050679	BP	GO:0050679	positive regulation of epithelial cell proliferation	15/624	211/18866	0.00454721561584349	0.0410107620611108	0.0323769174166664	TP63/PTN/OSR1/SFRP1/IGF1/BMP6/CXCL12/PPP1R16B/IQGAP3/FGF7/IGF2/EGFR/CCL24/THBS4/AREG	15
GO:0016101	BP	GO:0016101	diterpenoid metabolic process	10/624	114/18866	0.00454979901680589	0.0410107620611108	0.0323769174166664	ALDH1A1/ADH1C/ALDH1A2/GPIHBP1/EGFR/ADH1A/ADH1B/CRABP2/GPC3/RBP4	10
GO:0032411	BP	GO:0032411	positive regulation of transporter activity	10/624	114/18866	0.00454979901680589	0.0410107620611108	0.0323769174166664	ABCB1/RELN/STAC2/ADRB2/TESC/ATP1B2/DMD/CCR2/ANK2/WNK4	10
GO:0007584	BP	GO:0007584	response to nutrient	13/624	171/18866	0.00457433878366319	0.0411511104695033	0.0324877187917132	PTN/SFRP1/ALDH1A2/PTGS2/EGFR/CCL28/SPP1/PENK/CD3E/FOLR1/LEP/ADIPOQ/SLC6A4	13
GO:0090101	BP	GO:0090101	negative regulation of transmembrane receptor protein serine/threonine kinase signaling pathway	11/624	133/18866	0.00469367786271409	0.0421420626891042	0.0332700494913981	SFRP1/SPRY2/SOSTDC1/SPRY1/GREM2/CHRDL1/BMPER/TMPRSS6/CILP/CIDEA/PEG10	11
GO:0050806	BP	GO:0050806	positive regulation of synaptic transmission	13/624	172/18866	0.00480347195101655	0.042487768709008	0.0335429752965852	NSG1/PTN/RELN/ADRB2/TAC1/FAM107A/LAMA2/OXTR/PTGS2/CCR2/S100B/MME/EGFR	13
GO:0048015	BP	GO:0048015	phosphatidylinositol-mediated signaling	14/624	192/18866	0.0048155510918075	0.042487768709008	0.0335429752965852	RELN/KIT/IGF1/SELP/NTRK3/PDGFRA/PPP1R16B/PIK3C2G/CEP55/DCN/MYOC/EGFR/EDN1/LEP	14
GO:0033628	BP	GO:0033628	regulation of cell adhesion mediated by integrin	6/624	48/18866	0.00481583039361655	0.042487768709008	0.0335429752965852	CCL21/TESC/FERMT1/CD3E/CXCL13/RET	6
GO:1900274	BP	GO:1900274	regulation of phospholipase C activity	6/624	48/18866	0.00481583039361655	0.042487768709008	0.0335429752965852	KIT/ADCYAP1R1/NTRK3/PDGFRA/NTF4/EGFR	6
GO:1990573	BP	GO:1990573	potassium ion import across plasma membrane	6/624	48/18866	0.00481583039361655	0.042487768709008	0.0335429752965852	KCNJ16/ATP1B2/ATP1A2/WNK4/KCNH2/KCNJ3	6
GO:0042100	BP	GO:0042100	B cell proliferation	9/624	97/18866	0.00481906549356704	0.042487768709008	0.0335429752965852	TNFRSF13B/CD79A/CD40LG/BLK/MS4A1/IL7R/CD19/CR2/MZB1	9
GO:0048640	BP	GO:0048640	negative regulation of developmental growth	10/624	115/18866	0.00483983502111618	0.042487768709008	0.0335429752965852	SFRP1/ADRB2/SOCS2/BCL11A/RGS2/PLAC8/PI16/SPP1/RBP4/SLC6A4	10
GO:0010739	BP	GO:0010739	positive regulation of protein kinase A signaling	3/624	11/18866	0.00487109118154712	0.042487768709008	0.0335429752965852	ADRB2/AKAP12/ADIPOQ	3
GO:0035747	BP	GO:0035747	natural killer cell chemotaxis	3/624	11/18866	0.00487109118154712	0.042487768709008	0.0335429752965852	XCL1/KLRK1/CXCL14	3
GO:0040015	BP	GO:0040015	negative regulation of multicellular organism growth	3/624	11/18866	0.00487109118154712	0.042487768709008	0.0335429752965852	ADRB2/SOCS2/PLAC8	3
GO:0042482	BP	GO:0042482	positive regulation of odontogenesis	3/624	11/18866	0.00487109118154712	0.042487768709008	0.0335429752965852	NGFR/EDN1/WNT6	3
GO:0051610	BP	GO:0051610	serotonin uptake	3/624	11/18866	0.00487109118154712	0.042487768709008	0.0335429752965852	SLC22A3/GPM6B/SLC6A4	3
GO:0090193	BP	GO:0090193	positive regulation of glomerulus development	3/624	11/18866	0.00487109118154712	0.042487768709008	0.0335429752965852	EGR1/RET/ADIPOQ	3
GO:1902093	BP	GO:1902093	positive regulation of flagellated sperm motility	3/624	11/18866	0.00487109118154712	0.042487768709008	0.0335429752965852	TACR1/CCR6/DEFB1	3
GO:2000155	BP	GO:2000155	positive regulation of cilium-dependent cell motility	3/624	11/18866	0.00487109118154712	0.042487768709008	0.0335429752965852	TACR1/CCR6/DEFB1	3
GO:0035633	BP	GO:0035633	maintenance of blood-brain barrier	5/624	34/18866	0.00489718472406572	0.0426170271808697	0.0336450214585814	JAM2/LAMA2/DMD/CLDN5/PTGS2	5
GO:0051961	BP	GO:0051961	negative regulation of nervous system development	20/624	319/18866	0.00490448787085859	0.0426170271808697	0.0336450214585814	NGFR/PTN/SOX10/JAM2/NR2F1/SLIT2/ID4/NTRK3/RGMA/ATP1B2/HOXA2/KLK8/BCL11A/TNN/DIO3/BRINP1/ASPM/CX3CL1/SPP1/SLC6A4	20
GO:0002920	BP	GO:0002920	regulation of humoral immune response	11/624	134/18866	0.0049653970095949	0.0430647286956926	0.0339984700229152	PROS1/C7/KLK7/KLK5/CFI/CFP/C1S/FCER2/CD19/CR2/CXCL13	11
GO:0007159	BP	GO:0007159	leukocyte cell-cell adhesion	22/624	364/18866	0.00503115894288111	0.0435432387644361	0.034376241129818	JAM2/IGF1/PAK3/SELP/CCL21/CXCL12/CCL19/CCR2/ADTRP/CD27/CD40LG/IGF2/ZBTB16/CCL28/XCL1/LGALS7B/IL7R/CD3E/KLRK1/PLA2G2D/VTCN1/LEP	22
GO:0071248	BP	GO:0071248	cellular response to metal ion	14/624	193/18866	0.00503955095551778	0.0435432387644361	0.034376241129818	AQP1/BMP6/RASGRP2/PTGS2/SYT8/MT1M/TF/EGFR/CDH1/EDN1/FOS/SYT13/FOSB/FABP4	14
GO:0045453	BP	GO:0045453	bone resorption	7/624	64/18866	0.00508378852136232	0.0437606411557417	0.0345478745966382	ADRB2/TMEM119/TF/EGFR/SPP1/PDK4/CARTPT	7
GO:1900449	BP	GO:1900449	regulation of glutamate receptor signaling pathway	7/624	64/18866	0.00508378852136232	0.0437606411557417	0.0345478745966382	GRIA4/RELN/ADRB2/CCR2/CX3CL1/MAPK8IP2/GRIA2	7
GO:0032640	BP	GO:0032640	tumor necrosis factor production	10/624	116/18866	0.0051441931515355	0.0440327577970986	0.0347627035240252	IGF1/CCL19/CX3CL1/SLAMF1/CD36/ORM1/LEP/CIDEA/ADIPOQ/LTF	10
GO:0046620	BP	GO:0046620	regulation of organ growth	10/624	116/18866	0.0051441931515355	0.0440327577970986	0.0347627035240252	IGF1/GLI1/CDK1/RGS2/PI16/EDN1/WT1/FOXC1/RBP4/SLC6A4	10
GO:1903828	BP	GO:1903828	negative regulation of cellular protein localization	10/624	116/18866	0.0051441931515355	0.0440327577970986	0.0347627035240252	KCNE1/APOD/TRIM29/MRAP2/CDT1/FERMT1/GPM6B/PKIA/CD36/ADIPOQ	10
GO:0050870	BP	GO:0050870	positive regulation of T cell activation	15/624	214/18866	0.00517441092060214	0.0442089335264853	0.0349017896261726	IGF1/PAK3/CCL21/CCL19/CCR2/CD27/CD40LG/IGF2/ZBTB16/XCL1/IL7R/CD3E/KLRK1/VTCN1/LEP	15
GO:0061351	BP	GO:0061351	neural precursor cell proliferation	12/624	154/18866	0.00519871515108716	0.0443340243739552	0.0350005455583857	PTN/SOX10/GLI1/ID4/SHCBP1/KIF14/MELK/PTPRZ1/FABP7/ASPM/CX3CL1/SLC6A4	12
GO:1903039	BP	GO:1903039	positive regulation of leukocyte cell-cell adhesion	16/624	235/18866	0.00522672959529248	0.0444902326218959	0.0351238678593915	IGF1/PAK3/SELP/CCL21/CCL19/CCR2/CD27/CD40LG/IGF2/ZBTB16/XCL1/IL7R/CD3E/KLRK1/VTCN1/LEP	16
GO:0051279	BP	GO:0051279	regulation of release of sequestered calcium ion into cytosol	8/624	81/18866	0.00528588733307872	0.0449104649706762	0.0354556302400075	DMD/ANK2/CASQ2/CX3CL1/ATP1A2/XCL1/JSRP1/CD19	8
GO:0030850	BP	GO:0030850	prostate gland development	6/624	49/18866	0.00533774742582073	0.0452672554337625	0.0357373069213915	TP63/ALOX15B/SFRP1/GLI1/ID4/SERPINB5	6
GO:0051383	BP	GO:0051383	kinetochore organization	4/624	22/18866	0.00539356615114676	0.0456562389325855	0.0360443991573044	CDT1/NUF2/DLGAP5/CENPA	4
GO:1904950	BP	GO:1904950	negative regulation of establishment of protein localization	12/624	155/18866	0.00547095202770371	0.0462260182377617	0.0364942249245487	KCNE1/IL33/SFRP1/APOD/ADTRP/FERMT1/PKIA/FAM3D/VSNL1/CD36/CIDEA/ADIPOQ	12
GO:0015837	BP	GO:0015837	amine transport	9/624	99/18866	0.00550914560283747	0.0463877706831783	0.0366219242235618	NPY2R/CXCL12/OXTR/SYT8/RGS2/ATP1A2/SYT13/LEP/CARTPT	9
GO:0090307	BP	GO:0090307	mitotic spindle assembly	7/624	65/18866	0.00553887360823956	0.0463877706831783	0.0366219242235618	PRC1/KIF4A/NEK2/TPX2/PLK1/BIRC5/MYBL2	7
GO:0000083	BP	GO:0000083	regulation of transcription involved in G1/S transition of mitotic cell cycle	5/624	35/18866	0.00556087050474021	0.0463877706831783	0.0366219242235618	RRM2/E2F1/CDT1/CDC45/CDC6	5
GO:0032633	BP	GO:0032633	interleukin-4 production	5/624	35/18866	0.00556087050474021	0.0463877706831783	0.0366219242235618	IL33/SLC7A5/CD40LG/IRF4/CD3E	5
GO:0033687	BP	GO:0033687	osteoblast proliferation	5/624	35/18866	0.00556087050474021	0.0463877706831783	0.0366219242235618	SFRP1/FBLN5/TNN/TMEM119/LTF	5
GO:0040001	BP	GO:0040001	establishment of mitotic spindle localization	5/624	35/18866	0.00556087050474021	0.0463877706831783	0.0366219242235618	SPRY2/SPRY1/NUSAP1/PLK1/CENPA	5
GO:0070306	BP	GO:0070306	lens fiber cell differentiation	5/624	35/18866	0.00556087050474021	0.0463877706831783	0.0366219242235618	SPRY2/SPRY1/NTRK3/TMOD1/SLC7A11	5
GO:0009914	BP	GO:0009914	hormone transport	20/624	323/18866	0.00561602888000035	0.046762868423669	0.0369180540186861	EDN3/SFRP1/SLC7A5/TAC1/BMP6/KCNS3/BLK/FAM3D/EGFR/EDN1/SPP1/VSNL1/VGF/FAM3B/TFAP2B/BRSK2/RBP4/LEP/ADIPOQ/CARTPT	20
GO:0007409	BP	GO:0007409	axonogenesis	27/624	482/18866	0.00563295368314563	0.0468188251780292	0.0369622304037073	NGFR/BOC/RELN/SLIT2/PAK3/NTRK3/FLRT2/HOXA2/LAMA2/CXCL12/MATN2/TNN/CHL1/NFIB/S100B/EGR2/LGR6/PTPRZ1/TUBB2B/SPP1/TUBB3/LAMA3/CRABP2/LRTM2/BRSK2/RET/BMPR1B	27
GO:0030902	BP	GO:0030902	hindbrain development	12/624	156/18866	0.00575440025209631	0.0477220148056244	0.0376752748465456	PTN/ALDH1A2/GLI1/ATP1B2/HOXA2/SSTR1/KIF14/NFIB/EGR2/CD3E/FOXC1/SLC6A4	12
GO:0048017	BP	GO:0048017	inositol lipid-mediated signaling	14/624	196/18866	0.00576242288629379	0.0477220148056244	0.0376752748465456	RELN/KIT/IGF1/SELP/NTRK3/PDGFRA/PPP1R16B/PIK3C2G/CEP55/DCN/MYOC/EGFR/EDN1/LEP	14
GO:0030900	BP	GO:0030900	forebrain development	23/624	391/18866	0.00578170450013966	0.0477467052061382	0.0376947672680038	PTN/RELN/AVPR2/SLIT2/ALDH1A2/FAT4/GLI1/ID4/AQP1/ATP1B2/CXCL12/SSTR1/LHX6/OXTR/E2F1/KIF14/NFIB/FABP7/ASPM/SLC7A11/EGFR/CDH1/ATP1A2	23
GO:0042110	BP	GO:0042110	T cell activation	27/624	483/18866	0.00578621798051718	0.0477467052061382	0.0376947672680038	KIT/IGF1/LEPR/PAK3/CD1C/CCL21/CCL19/CCR6/CCR2/EGR1/CD27/LY9/CD40LG/IRF4/IGF2/CD8B/ZBTB16/SIT1/XCL1/LGALS7B/IL7R/CD3E/KLRK1/CD3D/PLA2G2D/VTCN1/LEP	27
GO:0051209	BP	GO:0051209	release of sequestered calcium ion into cytosol	10/624	118/18866	0.00579777313787766	0.0477561636563424	0.0377022344655335	CCL21/DMD/CCL19/ANK2/CASQ2/CX3CL1/ATP1A2/XCL1/JSRP1/CD19	10
GO:0045104	BP	GO:0045104	intermediate filament cytoskeleton organization	6/624	50/18866	0.00589988422110872	0.0483369085829407	0.0381607173023216	KRT14/KRT17/GFAP/SYNM/PKP1/DES	6
GO:0048546	BP	GO:0048546	digestive tract morphogenesis	6/624	50/18866	0.00589988422110872	0.0483369085829407	0.0381607173023216	TP63/SOX10/SFRP1/GLI1/PDGFRA/EGFR	6
GO:0051653	BP	GO:0051653	spindle localization	6/624	50/18866	0.00589988422110872	0.0483369085829407	0.0381607173023216	SPRY2/SPRY1/NUSAP1/ASPM/PLK1/CENPA	6
GO:0098739	BP	GO:0098739	import across plasma membrane	12/624	157/18866	0.00604937655853356	0.0494733327104313	0.0390578942450773	SLC7A3/SLC7A5/KCNJ16/ATP1B2/RGS2/SLC7A11/ATP1A2/WNK4/KCNH2/FOLR1/SLC6A14/KCNJ3	12
GO:0051283	BP	GO:0051283	negative regulation of sequestering of calcium ion	10/624	119/18866	0.00614795616071794	0.0497748674850088	0.0392959480144807	CCL21/DMD/CCL19/ANK2/CASQ2/CX3CL1/ATP1A2/XCL1/JSRP1/CD19	10
GO:0071706	BP	GO:0071706	tumor necrosis factor superfamily cytokine production	10/624	119/18866	0.00614795616071794	0.0497748674850088	0.0392959480144807	IGF1/CCL19/CX3CL1/SLAMF1/CD36/ORM1/LEP/CIDEA/ADIPOQ/LTF	10
GO:0042742	BP	GO:0042742	defense response to bacterium	21/624	348/18866	0.00615347100413477	0.0497748674850088	0.0392959480144807	RNASE7/SELP/KLK7/KLK5/CTSG/CFP/IGLL5/KLK3/PLAC8/TF/IGHD/DEFB1/VGF/ISG15/KLRK1/PI3/CXCL13/IGHV1-18/CD36/SLPI/LTF	21
GO:0010522	BP	GO:0010522	regulation of calcium ion transport into cytosol	9/624	101/18866	0.00627322870530564	0.0497748674850088	0.0392959480144807	ADCYAP1R1/DMD/ANK2/CASQ2/CX3CL1/ATP1A2/XCL1/JSRP1/CD19	9
GO:0042102	BP	GO:0042102	positive regulation of T cell proliferation	9/624	101/18866	0.00627322870530564	0.0497748674850088	0.0392959480144807	IGF1/CCL19/CCR2/CD40LG/IGF2/XCL1/CD3E/VTCN1/LEP	9
GO:0060191	BP	GO:0060191	regulation of lipase activity	9/624	101/18866	0.00627322870530564	0.0497748674850088	0.0392959480144807	KIT/ADCYAP1R1/NTRK3/ANXA8/PDGFRA/NTF4/GPIHBP1/RGS2/EGFR	9
GO:0033280	BP	GO:0033280	response to vitamin D	5/624	36/18866	0.00628556192865777	0.0497748674850088	0.0392959480144807	PTN/SFRP1/PTGS2/SPP1/PENK	5
GO:2000310	BP	GO:2000310	regulation of NMDA receptor activity	5/624	36/18866	0.00628556192865777	0.0497748674850088	0.0392959480144807	GRIA4/RELN/CCR2/MAPK8IP2/GRIA2	5
GO:0001867	BP	GO:0001867	complement activation, lectin pathway	3/624	12/18866	0.0063365790861598	0.0497748674850088	0.0392959480144807	MFAP4/MASP1/FCN1	3
GO:0002002	BP	GO:0002002	regulation of angiotensin levels in blood	3/624	12/18866	0.0063365790861598	0.0497748674850088	0.0392959480144807	CMA1/CTSG/MME	3
GO:0002003	BP	GO:0002003	angiotensin maturation	3/624	12/18866	0.0063365790861598	0.0497748674850088	0.0392959480144807	CMA1/CTSG/MME	3
GO:0003353	BP	GO:0003353	positive regulation of cilium movement	3/624	12/18866	0.0063365790861598	0.0497748674850088	0.0392959480144807	TACR1/CCR6/DEFB1	3
GO:0007077	BP	GO:0007077	mitotic nuclear envelope disassembly	3/624	12/18866	0.0063365790861598	0.0497748674850088	0.0392959480144807	CDK1/CCNB2/PLK1	3
GO:0010960	BP	GO:0010960	magnesium ion homeostasis	3/624	12/18866	0.0063365790861598	0.0497748674850088	0.0392959480144807	EDN3/EGFR/TFAP2B	3
GO:0032736	BP	GO:0032736	positive regulation of interleukin-13 production	3/624	12/18866	0.0063365790861598	0.0497748674850088	0.0392959480144807	TSLP/IL33/IRF4	3
GO:0033690	BP	GO:0033690	positive regulation of osteoblast proliferation	3/624	12/18866	0.0063365790861598	0.0497748674850088	0.0392959480144807	FBLN5/TMEM119/LTF	3
GO:0035630	BP	GO:0035630	bone mineralization involved in bone maturation	3/624	12/18866	0.0063365790861598	0.0497748674850088	0.0392959480144807	IGF1/LEP/LTF	3
GO:0042340	BP	GO:0042340	keratan sulfate catabolic process	3/624	12/18866	0.0063365790861598	0.0497748674850088	0.0392959480144807	PRELP/OGN/KERA	3
GO:0051255	BP	GO:0051255	spindle midzone assembly	3/624	12/18866	0.0063365790861598	0.0497748674850088	0.0392959480144807	PRC1/CCDC69/KIF4A	3
GO:0061517	BP	GO:0061517	macrophage proliferation	3/624	12/18866	0.0063365790861598	0.0497748674850088	0.0392959480144807	IL33/IL34/CX3CL1	3
GO:0070493	BP	GO:0070493	thrombin-activated receptor signaling pathway	3/624	12/18866	0.0063365790861598	0.0497748674850088	0.0392959480144807	F2RL2/MET/HPGD	3
GO:0060402	BP	GO:0060402	calcium ion transport into cytosol	12/624	158/18866	0.00635620099222214	0.0497748674850088	0.0392959480144807	ADCYAP1R1/CCL21/DMD/CCL19/ANK2/CASQ2/CX3CL1/MS4A1/ATP1A2/XCL1/JSRP1/CD19	12
GO:0043586	BP	GO:0043586	tongue development	4/624	23/18866	0.00636088522246975	0.0497748674850088	0.0392959480144807	KIT/NTF4/WNT10A/EGFR	4
GO:0070977	BP	GO:0070977	bone maturation	4/624	23/18866	0.00636088522246975	0.0497748674850088	0.0392959480144807	IGF1/FAT4/LEP/LTF	4
GO:0086012	BP	GO:0086012	membrane depolarization during cardiac muscle cell action potential	4/624	23/18866	0.00636088522246975	0.0497748674850088	0.0392959480144807	SCN2B/SCN4B/ANK2/ATP1A2	4
GO:0050670	BP	GO:0050670	regulation of lymphocyte proliferation	15/624	219/18866	0.00637408138819538	0.0497748674850088	0.0392959480144807	IGF1/TAC1/TNFRSF13B/CCL19/CCR2/CD40LG/BLK/IGF2/XCL1/LGALS7B/CD3E/MZB1/PLA2G2D/VTCN1/LEP	15
GO:0006956	BP	GO:0006956	complement activation	13/624	178/18866	0.00637916784681456	0.0497748674850088	0.0392959480144807	PROS1/C7/MFAP4/MASP1/CFI/CFP/IGLL5/C1S/IGHD/CD19/CR2/FCN1/IGHV1-18	13
GO:0062023	CC	GO:0062023	collagen-containing extracellular matrix	56/648	427/19559	1.00637931863274e-18	3.90475175629502e-16	3.18863342008898e-16	COL17A1/FREM1/PTN/SFRP1/SERPINF2/MFAP4/FBLN5/LAMC3/ADAMTS8/SPARCL1/ANGPTL7/ABI3BP/VIT/COL14A1/ANXA8/GDF10/MMRN1/LAMA2/CXCL12/LEFTY2/MATN2/TNN/CMA1/CTSG/ANGPTL1/SRPX/TNXB/MMP23B/CFP/ITIH5/TINAGL1/PRELP/ADAMTS1/CCDC80/SOD3/PTPRZ1/DPT/COL6A6/OGN/DCN/APLP1/PODN/MYOC/LAMB3/ELN/LAMA3/COL11A1/GPC3/FCN1/THBS4/CILP/FIBCD1/RTBDN/ORM1/ADIPOQ/SLPI	56
GO:0009897	CC	GO:0009897	external side of plasma membrane	43/648	417/19559	4.52690301474392e-11	8.7821918486032e-09	7.17156740756799e-09	ABCB1/KIT/F10/SLC7A5/LEPR/CD1C/SCARA5/SELP/ASTN1/CD79B/ATP1B2/PDGFRA/CXCL12/GPIHBP1/CCR6/CD1E/CCR2/IGLL5/CD79A/CD27/CD40LG/FCER2/TF/BTNL9/MS4A1/IGHD/IL7R/CA4/CD3E/CD19/KLRK1/CD3D/TRGC2/FCN1/CNTFR/FOLR1/CEACAM5/IGHV1-18/CD36/RTBDN/VTCN1/GRIA2/KCNJ3	43
GO:0005796	CC	GO:0005796	Golgi lumen	15/648	103/19559	1.48583255109889e-06	0.000192167676608789	0.000156924771186233	PROS1/F10/PRELP/SOD3/OGN/DCN/WNT6/DEFB1/MUC15/KERA/MUC7/GPC3/MMP11/MUCL1/CGA	15
GO:0035580	CC	GO:0035580	specific granule lumen	10/648	62/19559	3.37531027057294e-05	0.00327405096245576	0.00267360103011173	CFP/PTX3/CXCL1/OLFM4/CHI3L1/TCN1/CHIT1/ORM1/SLPI/LTF	10
GO:0016324	CC	GO:0016324	apical plasma membrane	27/648	361/19559	7.66724961649312e-05	0.00594978570239866	0.00485861502013564	PROM2/ABCB1/KCNE1/FXYD1/SLC7A5/ADRB2/AQP1/ATP1B2/CD300LG/OXTR/GPIHBP1/F2RL2/ANK2/DSG1/MAL/SLC26A3/ASPM/TF/EGFR/CA4/CNTFR/FOLR1/CEACAM5/PROM1/SLC34A2/CD36/SLC5A8	27
GO:0031233	CC	GO:0031233	intrinsic component of external side of plasma membrane	6/648	24/19559	0.000104376856536901	0.00598024032713985	0.0048834843691511	F10/GPIHBP1/CA4/FOLR1/CEACAM5/RTBDN	6
GO:0005911	CC	GO:0005911	cell-cell junction	33/648	493/19559	0.00011217641434839	0.00598024032713985	0.0048834843691511	COL17A1/CLDN19/ALOX15B/FAT2/NGFR/CLDN11/FXYD1/DSC3/JAM2/KIT/CADM3/DSG3/CDH22/SYNM/ADCYAP1R1/SCN4B/FLRT2/PGM5/CLDN5/TRIM29/IQGAP3/ANK2/DSG1/FABP7/CDCA3/CLDN8/CDH1/ATP1A2/CD3E/PKP1/WNK4/DES/AQP7	33
GO:0045177	CC	GO:0045177	apical part of cell	30/648	433/19559	0.000124842565142935	0.00598024032713985	0.0048834843691511	PROM2/ABCB1/KCNE1/FXYD1/SLC7A5/FAT4/ADRB2/AQP1/ATP1B2/CD300LG/OXTR/GPIHBP1/F2RL2/ANK2/CHL1/DSG1/MAL/SLC26A3/ASPM/TF/SLC7A11/EGFR/CA4/CNTFR/FOLR1/CEACAM5/PROM1/SLC34A2/CD36/SLC5A8	30
GO:0051233	CC	GO:0051233	spindle midzone	7/648	36/19559	0.00015320039080401	0.00598024032713985	0.0048834843691511	GEM/PRC1/CCDC69/KIF14/AURKA/CDC6/PLK1	7
GO:0005604	CC	GO:0005604	basement membrane	12/648	103/19559	0.000154129905338656	0.00598024032713985	0.0048834843691511	COL17A1/FREM1/PTN/LAMC3/LAMA2/MATN2/ADAMTS1/CCDC80/APLP1/LAMB3/LAMA3/THBS4	12
GO:0030496	CC	GO:0030496	midbody	16/648	182/19559	0.000378775437653351	0.0130496084940842	0.0106563541962	KLHL13/GEM/PRC1/CCDC69/KIF4A/NEK2/CDK1/ANLN/SHCBP1/KIF14/SPAG5/CEP55/AURKA/ASPM/PLK1/BIRC5	16
GO:1904724	CC	GO:1904724	tertiary granule lumen	8/648	55/19559	0.000427953729242808	0.0130496084940842	0.0106563541962	CFP/PTX3/CXCL1/OLFM4/TCN1/CHIT1/ORM1/LTF	8
GO:0045178	CC	GO:0045178	basal part of cell	9/648	69/19559	0.000437229150574985	0.0130496084940842	0.0106563541962	KRT14/CLDN11/SLC7A5/AQP1/MET/TF/EGFR/EDN1/CLCA2	9
GO:0016323	CC	GO:0016323	basolateral plasma membrane	19/648	246/19559	0.00057800203542346	0.0160189135531645	0.0130810986964257	CLDN19/PROM2/SLC16A12/SLC7A5/LEPR/KCNJ16/AQP1/CD300LG/GPIHBP1/ANK2/MET/TF/CLDN8/EGFR/HPGD/FOLR1/CEACAM5/CLCA2/CA9	19
GO:0031983	CC	GO:0031983	vesicle lumen	23/648	328/19559	0.000631106688898009	0.0162983150268775	0.0133092588797887	SERPINF2/PROS1/IGF1/MMRN1/LEFTY2/CTSG/CFP/PLAC8/PTX3/CXCL1/TF/IGF2/EGFR/OLFM4/PENK/CHI3L1/FCN1/ALB/TCN1/CHIT1/ORM1/SLPI/LTF	23
GO:0005614	CC	GO:0005614	interstitial matrix	4/648	13/19559	0.000672095465025876	0.0162983150268775	0.0133092588797887	ABI3BP/VIT/COL14A1/CCDC80	4
GO:0000779	CC	GO:0000779	condensed chromosome, centromeric region	12/648	122/19559	0.000740807520684966	0.0167886897939829	0.0137097005642671	SPC25/NEK2/SPC24/CDT1/BUB1/SPAG5/NUF2/AURKA/PLK1/HJURP/BIRC5/CENPA	12
GO:0000777	CC	GO:0000777	condensed chromosome kinetochore	11/648	106/19559	0.000778856743019824	0.0167886897939829	0.0137097005642671	SPC25/NEK2/SPC24/CDT1/BUB1/SPAG5/NUF2/PLK1/HJURP/BIRC5/CENPA	11
GO:0031091	CC	GO:0031091	platelet alpha granule	10/648	91/19559	0.000854807431777005	0.017456067554183	0.0142546834883589	SERPINF2/PROS1/IGF1/SELP/MMRN1/LEFTY2/IGF2/ALB/CD36/ORM1	10
GO:0034774	CC	GO:0034774	secretory granule lumen	22/648	322/19559	0.00115061022640565	0.0212588937069235	0.0173600841176993	SERPINF2/PROS1/IGF1/MMRN1/LEFTY2/CTSG/CFP/PLAC8/PTX3/CXCL1/TF/IGF2/OLFM4/PENK/CHI3L1/FCN1/ALB/TCN1/CHIT1/ORM1/SLPI/LTF	22
GO:1902495	CC	GO:1902495	transmembrane transporter complex	22/648	322/19559	0.00115061022640565	0.0212588937069235	0.0173600841176993	GRIA4/KCNE1/FXYD1/SCN3A/KCNMB1/KCNJ16/CACHD1/SCN2B/SCN4B/SCN7A/GABRP/ATP1B2/KCNS3/CASQ2/TTYH1/ATP1A2/KCNH2/GLRA3/KCNF1/CLIC6/GRIA2/KCNJ3	22
GO:0060205	CC	GO:0060205	cytoplasmic vesicle lumen	22/648	326/19559	0.00134765625111596	0.0237677557014997	0.0194088292624835	SERPINF2/PROS1/IGF1/MMRN1/LEFTY2/CTSG/CFP/PLAC8/PTX3/CXCL1/TF/IGF2/OLFM4/PENK/CHI3L1/FCN1/ALB/TCN1/CHIT1/ORM1/SLPI/LTF	22
GO:0005876	CC	GO:0005876	spindle microtubule	8/648	66/19559	0.00146843474808221	0.0247718557502564	0.0202287807401714	CAPN6/PRC1/KIF4A/CDK1/NUSAP1/AURKA/PLK1/BIRC5	8
GO:1990351	CC	GO:1990351	transporter complex	22/648	330/19559	0.00157294704745131	0.0251441728299615	0.0205328161199631	GRIA4/KCNE1/FXYD1/SCN3A/KCNMB1/KCNJ16/CACHD1/SCN2B/SCN4B/SCN7A/GABRP/ATP1B2/KCNS3/CASQ2/TTYH1/ATP1A2/KCNH2/GLRA3/KCNF1/CLIC6/GRIA2/KCNJ3	22
GO:0031093	CC	GO:0031093	platelet alpha granule lumen	8/648	67/19559	0.00162011422873463	0.0251441728299615	0.0205328161199631	SERPINF2/PROS1/IGF1/MMRN1/LEFTY2/IGF2/ALB/ORM1	8
GO:0042383	CC	GO:0042383	sarcolemma	12/648	135/19559	0.00179114265499027	0.0267293596206241	0.0218272849859139	FXYD1/STAC2/SYNM/SLC27A6/AQP1/PGM5/LAMA2/DMD/ANK2/ATP1A2/DES/KCNJ3	12
GO:0000778	CC	GO:0000778	condensed nuclear chromosome kinetochore	4/648	17/19559	0.00201312959299234	0.0278962243600367	0.0227801506575449	BUB1/NUF2/PLK1/CENPA	4
GO:0001518	CC	GO:0001518	voltage-gated sodium channel complex	4/648	17/19559	0.00201312959299234	0.0278962243600367	0.0227801506575449	SCN3A/SCN2B/SCN4B/SCN7A	4
GO:0043292	CC	GO:0043292	contractile fiber	17/648	238/19559	0.00254104369766696	0.0339974122308545	0.0277624011977406	KCNE1/MYH11/SYNM/PGM5/DMD/LMOD1/MYBPC1/TMOD1/SYNPO2/ANK2/TNNT3/CASQ2/MYL7/FHL5/CRYAB/DES/TNNT1	17
GO:0031526	CC	GO:0031526	brush border membrane	7/648	58/19559	0.00294444573210182	0.0377161335851203	0.0307991215657114	AQP1/SLC26A3/SLC7A11/CA4/FOLR1/SLC34A2/CD36	7
GO:0031362	CC	GO:0031362	anchored component of external side of plasma membrane	4/648	19/19559	0.00311060895547384	0.0377161335851203	0.0307991215657114	GPIHBP1/CA4/FOLR1/RTBDN	4
GO:0043034	CC	GO:0043034	costamere	4/648	19/19559	0.00311060895547384	0.0377161335851203	0.0307991215657114	SYNM/PGM5/DMD/ANK2	4
GO:0045121	CC	GO:0045121	membrane raft	21/648	329/19559	0.00332764190050131	0.0382112710492421	0.0312034524845954	PROM2/KCNE1/FXYD1/ADCYAP1R1/DMD/TFPI/PTGS2/ANK2/ADTRP/CD79A/MAL/GPM6B/MME/EGFR/MS4A1/CDH1/ATP1A2/CD19/CD36/RET/SLC6A4	21
GO:0005788	CC	GO:0005788	endoplasmic reticulum lumen	20/648	308/19559	0.00339367568277056	0.0382112710492421	0.0312034524845954	COL17A1/F10/SPARCL1/COL14A1/CHRDL1/CFP/PTGS2/CASQ2/FMO1/TF/EDN1/WNT6/SPP1/PENK/COL11A1/VGF/GPC3/MZB1/AFP/ALB	20
GO:0098857	CC	GO:0098857	membrane microdomain	21/648	330/19559	0.00344689300701926	0.0382112710492421	0.0312034524845954	PROM2/KCNE1/FXYD1/ADCYAP1R1/DMD/TFPI/PTGS2/ANK2/ADTRP/CD79A/MAL/GPM6B/MME/EGFR/MS4A1/CDH1/ATP1A2/CD19/CD36/RET/SLC6A4	21
GO:0000780	CC	GO:0000780	condensed nuclear chromosome, centromeric region	5/648	32/19559	0.00376953587682176	0.0400253790357269	0.0326848591691639	BUB1/NUF2/AURKA/PLK1/CENPA	5
GO:0030016	CC	GO:0030016	myofibril	16/648	227/19559	0.0038168531554688	0.0400253790357269	0.0326848591691639	KCNE1/SYNM/PGM5/DMD/LMOD1/MYBPC1/TMOD1/SYNPO2/ANK2/TNNT3/CASQ2/MYL7/FHL5/CRYAB/DES/TNNT1	16
GO:0005125	MF	GO:0005125	cytokine activity	35/624	235/18352	1.75528616045196e-13	1.20061573374914e-10	1.05501936591376e-10	TSLP/IL17B/IL33/C1QTNF4/CCL14/CXCL2/GREM2/CMTM5/CCL21/BMP6/GDF10/CXCL12/LEFTY2/IL34/CCL19/CD40LG/CCL23/CX3CL1/WNT10A/CXCL1/CXCL3/FAM3D/EDN1/CCL28/XCL1/WNT6/SPP1/CCL24/LTB/AREG/FAM3B/CXCL14/CXCL13/SCGB3A1/ADIPOQ	35
GO:0048018	MF	GO:0048018	receptor ligand activity	51/624	487/18352	9.1601651223187e-13	3.08763819871131e-10	2.71320623494023e-10	EDN3/TSLP/IL17B/PTN/IL33/MIA/C1QTNF4/CCL14/IGF1/CXCL2/GREM2/FLRT2/CMTM5/CCL21/BMP6/GDF10/NRG2/CXCL12/LEFTY2/IL34/CCL19/NTF4/FGF7/CD40LG/CCL23/OGN/CX3CL1/WNT10A/CXCL1/IGF2/CXCL3/FAM3D/EDN1/CCL28/XCL1/WNT6/SPP1/PENK/VGF/CCL24/LTB/THBS4/AREG/FAM3B/CXCL14/CXCL13/SCGB3A1/LEP/ADIPOQ/CGA/CARTPT	51
GO:0030546	MF	GO:0030546	signaling receptor activator activity	51/624	492/18352	1.35422728013654e-12	3.08763819871131e-10	2.71320623494023e-10	EDN3/TSLP/IL17B/PTN/IL33/MIA/C1QTNF4/CCL14/IGF1/CXCL2/GREM2/FLRT2/CMTM5/CCL21/BMP6/GDF10/NRG2/CXCL12/LEFTY2/IL34/CCL19/NTF4/FGF7/CD40LG/CCL23/OGN/CX3CL1/WNT10A/CXCL1/IGF2/CXCL3/FAM3D/EDN1/CCL28/XCL1/WNT6/SPP1/PENK/VGF/CCL24/LTB/THBS4/AREG/FAM3B/CXCL14/CXCL13/SCGB3A1/LEP/ADIPOQ/CGA/CARTPT	51
GO:0005539	MF	GO:0005539	glycosaminoglycan binding	31/624	232/18352	7.52810005560356e-11	1.28730510950821e-08	1.13119608730253e-08	PTN/SFRP1/RNASE7/RSPO3/SLIT2/ADAMTS8/SELP/GREM2/ABI3BP/VIT/CTSG/TNXB/FGF7/PRELP/ADAMTS1/CCDC80/LGR6/SOD3/CCL23/DCN/APLP1/SAA1/MMP7/COL11A1/LRTM2/THBS4/LYVE1/CXCL13/PLA2G2D/EPYC/LTF	31
GO:0008201	MF	GO:0008201	heparin binding	26/624	169/18352	1.12979045110166e-10	1.54555333710707e-08	1.35812704753483e-08	PTN/SFRP1/RSPO3/SLIT2/ADAMTS8/SELP/GREM2/ABI3BP/CTSG/TNXB/FGF7/PRELP/ADAMTS1/CCDC80/LGR6/SOD3/CCL23/APLP1/SAA1/MMP7/COL11A1/LRTM2/THBS4/CXCL13/PLA2G2D/LTF	26
GO:0008009	MF	GO:0008009	chemokine activity	14/624	49/18352	5.37342779761382e-10	6.12570768927976e-08	5.38285486392543e-08	CCL14/CXCL2/CCL21/CXCL12/CCL19/CCL23/CX3CL1/CXCL1/CXCL3/CCL28/XCL1/CCL24/CXCL14/CXCL13	14
GO:0042379	MF	GO:0042379	chemokine receptor binding	16/624	70/18352	1.18823309579635e-09	1.16107348217815e-07	1.020272327368e-07	CCL14/CXCL2/CCL21/CXCL12/CCL19/CCR2/CCL23/CX3CL1/CXCL1/CXCL3/CCL28/XCL1/DEFB1/CCL24/CXCL14/CXCL13	16
GO:0001664	MF	GO:0001664	G protein-coupled receptor binding	33/624	293/18352	1.7028924139407e-09	1.4559730139193e-07	1.2794099583686e-07	EDN3/SFRP1/PTCH2/CCL14/GNAL/RSPO3/TAC1/CXCL2/CCL21/CXCL12/CCL19/MRAP2/CCR2/CCL23/CX3CL1/WNT10A/CXCL1/APLP1/CXCL3/SAA1/MYOC/EDN1/CCL28/XCL1/WNT6/DEFB1/PENK/CCL24/FCN1/CXCL14/CXCL13/CLIC6/PPP1R1B	33
GO:0004252	MF	GO:0004252	serine-type endopeptidase activity	24/624	169/18352	3.09107577885172e-09	2.11429583273458e-07	1.85789923128877e-07	F10/PRSS12/MASP1/KLK7/KLK5/KLK8/CFI/CMA1/CTSG/KLK10/KLK1/C1S/KLK3/KLK6/MMP7/KLK11/TMPRSS6/GZMK/GZMM/KLK13/MMP3/MMP1/KLK14/LTF	24
GO:0005201	MF	GO:0005201	extracellular matrix structural constituent	24/624	169/18352	3.09107577885172e-09	2.11429583273458e-07	1.85789923128877e-07	COL17A1/MFAP4/FBLN5/ABI3BP/COL14A1/MMRN1/LAMA2/MATN2/SRPX/TNXB/TINAGL1/PRELP/DPT/COL6A6/OGN/DCN/PODN/LAMB3/ELN/LAMA3/COL11A1/CHI3L1/CILP/ADIPOQ	24
GO:0005178	MF	GO:0005178	integrin binding	22/624	144/18352	3.51091020341588e-09	2.18314779921496e-07	1.91840165181863e-07	PTN/JAM2/IGF1/FBLN5/ADAMTS8/CXCL12/TNN/ESM1/TNXB/FERMT1/PTPRZ1/CD40LG/FCER2/IBSP/CX3CL1/IGF2/EGFR/SPP1/LAMA3/TSPAN8/ISG15/THBS4	22
GO:0008236	MF	GO:0008236	serine-type peptidase activity	25/624	187/18352	5.1650452064182e-09	2.94407576765838e-07	2.58705334461824e-07	RELN/F10/PRSS12/MASP1/KLK7/KLK5/KLK8/CFI/CMA1/CTSG/KLK10/KLK1/C1S/KLK3/KLK6/MMP7/KLK11/TMPRSS6/GZMK/GZMM/KLK13/MMP3/MMP1/KLK14/LTF	25
GO:0017171	MF	GO:0017171	serine hydrolase activity	25/624	191/18352	8.00667285449077e-09	4.21274171728591e-07	3.701870607218e-07	RELN/F10/PRSS12/MASP1/KLK7/KLK5/KLK8/CFI/CMA1/CTSG/KLK10/KLK1/C1S/KLK3/KLK6/MMP7/KLK11/TMPRSS6/GZMK/GZMM/KLK13/MMP3/MMP1/KLK14/LTF	25
GO:1901681	MF	GO:1901681	sulfur compound binding	28/624	262/18352	9.06851731529314e-08	4.43061845975751e-06	3.89332585491157e-06	HPSE2/PTN/SFRP1/RSPO3/SLIT2/ADAMTS8/SELP/GREM2/ABI3BP/CTSG/TNXB/FGF7/PRELP/ADAMTS1/CCDC80/LGR6/SOD3/CCL23/APLP1/SAA1/MMP7/ACADL/COL11A1/LRTM2/THBS4/CXCL13/PLA2G2D/LTF	28
GO:0004175	MF	GO:0004175	endopeptidase activity	35/624	440/18352	3.07883623144604e-06	0.000136506852510663	0.00011995292826037	SFRP1/NRIP2/F10/ADAM33/PAPLN/ADAMTS8/PRSS12/MASP1/KLK7/KLK5/KLK8/CFI/CMA1/TRABD2B/CTSG/MMP23B/KLK10/KLK1/C1S/ADAMTS1/KLK3/KLK6/MME/MMP7/KLK11/TMPRSS6/GZMK/GZMM/KLK13/CASP14/MMP3/MMP11/MMP1/KLK14/LTF	35
GO:0048020	MF	GO:0048020	CCR chemokine receptor binding	10/624	47/18352	3.19314274878744e-06	0.000136506852510663	0.00011995292826037	CCL14/CCL21/CCL19/CCR2/CCL23/CX3CL1/XCL1/DEFB1/CCL24/CXCL13	10
GO:0005126	MF	GO:0005126	cytokine receptor binding	24/624	271/18352	1.95493870457681e-05	0.000750159588530547	0.000659189173670271	TSLP/IL33/CCL14/CXCL2/CCL21/SOCS2/CXCL12/LEFTY2/IL34/CCL19/NTF4/CCR2/CD40LG/CCL23/CX3CL1/CXCL1/CXCL3/CCL28/XCL1/DEFB1/CCL24/LTB/CXCL14/CXCL13	24
GO:0045236	MF	GO:0045236	CXCR chemokine receptor binding	6/624	18/18352	1.97410418034354e-05	0.000750159588530547	0.000659189173670271	CXCL2/CXCL12/CX3CL1/CXCL1/CXCL3/CXCL13	6
GO:0008083	MF	GO:0008083	growth factor activity	17/624	162/18352	3.85165375075531e-05	0.00138659535027191	0.00121844559095916	PTN/MIA/IGF1/BMP6/GDF10/NRG2/CXCL12/LEFTY2/IL34/NTF4/FGF7/OGN/CXCL1/IGF2/VGF/THBS4/AREG	17
GO:0004857	MF	GO:0004857	enzyme inhibitor activity	26/624	383/18352	0.000685778178549889	0.0234536137064062	0.0206094389448414	PTN/TXNIP/SPRY2/SERPINF2/PROS1/SLIT2/PAPLN/CDKN1C/TESC/CAMK2N2/TFPI/ITIH5/CD27/SERPINB5/BIRC5/PKIA/PI16/SMR3B/GPC3/TFAP2B/PI3/PPP1R14C/CST5/SLPI/PPP1R1B/LTF	26
GO:0030414	MF	GO:0030414	peptidase inhibitor activity	16/624	189/18352	0.000754749833312411	0.0245832802850328	0.0216021130236284	SERPINF2/PROS1/PAPLN/TFPI/ITIH5/CD27/SERPINB5/BIRC5/PI16/SMR3B/GPC3/TFAP2B/PI3/CST5/SLPI/LTF	16
GO:0005200	MF	GO:0005200	structural constituent of cytoskeleton	11/624	104/18352	0.000818288506851213	0.0254413335766468	0.0223561118378968	KRT14/KRT5/GFAP/SYNM/DMD/ANK2/KRT6B/TUBB2B/KRT15/TUBB3/DES	11
GO:0004222	MF	GO:0004222	metalloendopeptidase activity	11/624	108/18352	0.00112052611184232	0.0333234721956587	0.029282398620685	ADAM33/PAPLN/ADAMTS8/TRABD2B/MMP23B/ADAMTS1/MME/MMP7/MMP3/MMP11/MMP1	11
GO:0005523	MF	GO:0005523	tropomyosin binding	4/624	16/18352	0.00173826927166042	0.0475590472726291	0.0417916528049726	LMOD1/TMOD1/TNNT3/TNNT1	4
GO:0071837	MF	GO:0071837	HMG box domain binding	4/624	16/18352	0.00173826927166042	0.0475590472726291	0.0417916528049726	ALX4/MEOX1/HOXA3/EGR2	4
