# Supplementary material for: Construction of a ferroptosis-based prognostic model for breast cancer helps to discriminate high/low risk groups and treatment priority
Source: Front Immunol. 2023 Dec 13;14:1264206. doi: 10.3389/fimmu.2023.1264206 (PMC10751362; doi:10.3389/fimmu.2023.1264206)
Supplement: Supplementary Figure 1 — Prognostic analysis of the 12-gene model in the TCGA datasets (A) The distribution of risk score in the TCGA datasets. (B) Kaplan-Meier survival analysis of OS between the risk group in the TCGA datasets. [file DataSheet_1.zip › Supplementary-/SupplementaryTable 13.csv]

	x
1	cornification
2	skin development
3	keratinization
4	epidermis development
5	humoral immune response
6	keratinocyte differentiation
7	antimicrobial humoral response
8	epidermal cell differentiation
9	antimicrobial humoral immune response mediated by antimicrobial peptide
10	neutrophil chemotaxis
11	antibacterial humoral response
12	chemokine-mediated signaling pathway
13	neutrophil migration
14	response to chemokine
15	cellular response to chemokine
16	granulocyte chemotaxis
17	intermediate filament cytoskeleton organization
18	intermediate filament organization
19	granulocyte migration
20	defense response to bacterium
21	molting cycle
22	hair cycle
23	epidermis morphogenesis
24	leukocyte chemotaxis
25	cell-cell adhesion via plasma-membrane adhesion molecules
26	lymphocyte chemotaxis
27	extracellular matrix organization
28	extracellular structure organization
29	axon regeneration
30	hair follicle morphogenesis
31	odontogenesis
32	extracellular matrix disassembly
33	hair follicle development
34	memory
35	ossification
36	molting cycle process
37	hair cycle process
38	complement activation, lectin pathway
39	ethanol oxidation
40	skin epidermis development
41	neuron projection regeneration
42	myeloid leukocyte migration
43	response to corticosteroid
44	ethanol metabolic process
45	response to glucocorticoid
46	collagen catabolic process
47	regulation of blood pressure
48	response to toxic substance
49	negative regulation of peptidase activity
50	response to tumor necrosis factor
51	negative regulation of endopeptidase activity
52	hindlimb morphogenesis
53	lymphocyte migration
54	monocyte chemotaxis
55	ensheathment of neurons
56	axon ensheathment
57	positive regulation of cell junction assembly
58	metanephric glomerulus development
59	transmembrane receptor protein serine/threonine kinase signaling pathway
60	metanephric nephron development
61	pattern specification process
62	biomineral tissue development
63	biomineralization
64	forelimb morphogenesis
65	collagen-containing extracellular matrix
66	specific granule lumen
67	receptor ligand activity
68	signaling receptor activator activity
69	cytokine activity
70	serine-type endopeptidase activity
71	serine-type peptidase activity
72	serine hydrolase activity
73	G protein-coupled receptor binding
74	endopeptidase activity
75	chemokine activity
76	chemokine receptor binding
77	heparin binding
78	sulfur compound binding
79	glycosaminoglycan binding
80	cytokine receptor binding
81	CXCR chemokine receptor binding
82	CCR chemokine receptor binding
83	growth factor activity
84	structural constituent of cytoskeleton
85	peptidase inhibitor activity
