# Supplementary material for: Construction of a ferroptosis-based prognostic model for breast cancer helps to discriminate high/low risk groups and treatment priority
Source: Front Immunol. 2023 Dec 13;14:1264206. doi: 10.3389/fimmu.2023.1264206 (PMC10751362; doi:10.3389/fimmu.2023.1264206)
Supplement: Supplementary Figure 1 — Prognostic analysis of the 12-gene model in the TCGA datasets (A) The distribution of risk score in the TCGA datasets. (B) Kaplan-Meier survival analysis of OS between the risk group in the TCGA datasets. [file DataSheet_1.zip › Supplementary-/SupplementaryTable 12.csv]

	ID	Description	GeneRatio	BgRatio	pvalue	p.adjust	qvalue	geneID	Count
hsa04060	hsa04060	Cytokine-cytokine receptor interaction	34/311	295/8081	7.27897013670102e-09	1.93620605636247e-06	1.71630453749582e-06	4804/85480/27190/90865/6358/3953/608/2920/6366/654/2662/23495/6387/146433/6363/1235/729230/939/959/6368/6376/2919/2921/56477/6375/3575/8771/6369/4050/1271/9547/10563/3952/658	34
hsa04061	hsa04061	Viral protein interaction with cytokine and cytokine receptor	17/311	100/8081	2.10884002300414e-07	2.80475723059551e-05	2.48621139554172e-05	6358/2920/6366/6387/146433/6363/1235/729230/6368/6376/2919/2921/56477/6375/6369/9547/10563	17
hsa04640	hsa04640	Hematopoietic cell lineage	14/311	99/8081	2.30483500443524e-05	0.00154059060080853	0.00136562047717099	3815/911/913/2208/4311/926/931/3575/3112/916/930/915/1380/948	14
hsa04512	hsa04512	ECM-receptor interaction	13/311	88/8081	2.81257881171695e-05	0.00154059060080853	0.00136562047717099	158326/5649/10319/3908/63923/7148/131873/3381/3914/6696/3909/7060/948	13
hsa03320	hsa03320	PPAR signaling pathway	12/311	76/8081	2.89584699400099e-05	0.00154059060080853	0.00136562047717099	28965/2173/33/9415/4312/2167/948/3158/364/9370/5346/729359	12
hsa05340	hsa05340	Primary immunodeficiency	8/311	38/8081	7.83349873387722e-05	0.00347285110535224	0.0030784275726114	23495/973/959/926/3575/916/930/915	8
hsa04510	hsa04510	Focal adhesion	19/311	201/8081	0.000257934333420909	0.00980150466999453	0.00868831438891482	5649/3479/5063/4638/10319/3908/5156/63923/7148/131873/4233/3381/58498/1956/3914/6696/3909/399694/7060	19
hsa04062	hsa04062	Chemokine signaling pathway	18/311	192/8081	0.000413164814458539	0.0137377300807464	0.0121774892682517	6358/2920/6366/6387/10235/6363/1235/729230/6368/6376/2919/2921/56477/6375/6369/399694/9547/10563	18
hsa04924	hsa04924	Renin secretion	9/311	69/8081	0.00122253893110183	0.0341873121038888	0.0303045425851646	1908/810/5137/117/5136/154/358/1906/9635	9
hsa04610	hsa04610	Complement and coagulation cascades	10/311	85/8081	0.0014902105750171	0.0341873121038888	0.0303045425851646	5345/5627/2159/730/5648/3426/2151/7035/716/1380	10
hsa02010	hsa02010	ABC transporters	7/311	45/8081	0.00150523440849044	0.0341873121038888	0.0303045425851646	5243/23460/10350/10349/10351/340273/1672	7
hsa00982	hsa00982	Drug metabolism - cytochrome P450	9/311	72/8081	0.00166003307558046	0.0341873121038888	0.0303045425851646	2327/126/2949/2326/124/125/4129/54490/1548	9
hsa04514	hsa04514	Cell adhesion molecules	14/311	149/8081	0.00174506386281638	0.0341873121038888	0.0303045425851646	149461/5010/9379/58494/94030/57863/6403/7122/959/9073/926/999/3112/79679	14
hsa05146	hsa05146	Amoebiasis	11/311	102/8081	0.00179933221599415	0.0341873121038888	0.0303045425851646	2774/911/10319/2920/3908/1511/913/2919/2921/3914/3909	11
hsa00350	hsa00350	Tyrosine metabolism	6/311	36/8081	0.00227129072994668	0.0390977921379709	0.0346573226707775	126/124/125/4129/6898/5409	6
hsa04151	hsa04151	PI3K-Akt signaling pathway	25/311	354/8081	0.00237766808799733	0.0390977921379709	0.0346573226707775	4804/5649/3815/3479/10319/3908/5156/63923/7148/4909/2252/131873/4233/3381/3481/1956/3914/3575/6696/3909/930/7060/374/8115/5522	25
hsa04672	hsa04672	Intestinal immune network for IgA production	7/311	49/8081	0.00249873107648686	0.0390977921379709	0.0346573226707775	608/23495/6387/959/5284/56477/3112	7
hsa05144	hsa05144	Malaria	7/311	50/8081	0.00281182191218964	0.0415524793690247	0.0368332227093848	6403/3820/959/4233/22914/7060/948	7
