# Supplementary material for: Construction of a ferroptosis-based prognostic model for breast cancer helps to discriminate high/low risk groups and treatment priority
Source: Front Immunol. 2023 Dec 13;14:1264206. doi: 10.3389/fimmu.2023.1264206 (PMC10751362; doi:10.3389/fimmu.2023.1264206)
Supplement: Supplementary Figure 1 — Prognostic analysis of the 12-gene model in the TCGA datasets (A) The distribution of risk score in the TCGA datasets. (B) Kaplan-Meier survival analysis of OS between the risk group in the TCGA datasets. [file DataSheet_1.zip › Supplementary-/SupplementaryTable 16.csv]

	ALOX15B	ANO6	IL33	MT3	PROM2	PTGS2	SLC7A11	SLC7A5	TP63	SQLE	OS	OS.time	riskScore	risk	grade
GSM615096	8.823722719	0	6.968979407	7.834297015	0	6.705942741	7.635319976	9.590736967	7.449629168	12.02727167	1	856.29	-0.131274754	low	Rx Sensitive
GSM615097	8.526771574	0	7.755955685	8.070486204	0	5.137637755	7.804184895	9.332447938	8.328253467	10.01621703	0	2026.48	-0.281957942	low	Rx Sensitive
GSM615098	7.821098256	0	5.362120148	7.862277934	0	4.600425991	8.093880165	11.58894385	7.217863171	10.92538733	0	1934.5	0.240091323	high	Rx Sensitive
GSM615099	7.944413035	0	6.513345255	6.89510039	0	4.017130293	8.848117437	12.01372495	7.065790219	10.97589945	0	1497.96	0.340007901	high	Rx Sensitive
GSM615100	9.366433577	0	6.342473001	7.604304438	0	5.057988176	6.871815949	9.918835212	7.835839064	10.80908304	0	1717.69	-0.159947254	low	Rx Sensitive
GSM615101	7.988436795	0	6.329822511	7.032730698	0	6.583203779	7.843892283	11.43563705	7.8372204	11.29184404	0	1395.03	0.105111252	high	Rx Sensitive
GSM615102	9.250192995	0	6.439578849	8.944656978	0	8.055808549	8.404138201	13.55117148	6.177376613	12.03095857	0	1570.96	0.304796963	high	Rx Sensitive
GSM615103	7.689233079	0	6.370992232	6.010800038	0	4.238932007	7.93510869	11.20840296	7.575109463	10.76412979	0	1519.13	0.226798778	high	Rx Sensitive
GSM615104	8.584483649	0	6.660330905	6.04094085	0	7.329238095	7.909864071	11.24180817	8.264177924	11.03582276	0	1487.01	-0.009589642	high	Rx Sensitive
GSM615105	8.134252256	0	6.679132987	8.159307062	0	3.461199676	7.543226741	7.558298288	7.556392264	10.79998135	0	1387	-0.25523202	low	Rx Sensitive
GSM615106	7.97346361	0	6.103632338	8.371128548	0	4.656629901	7.452228928	9.802551643	6.782150209	11.3483435	0	1078.21	0.050143867	high	Rx Sensitive
GSM615107	7.502533837	0	6.754429859	8.643705482	0	6.481300835	7.529520902	10.76684828	7.248667682	9.334443217	0	1320.205	-0.057476585	high	Rx Sensitive
GSM615108	5.505036741	0	3.255110047	8.065893749	0	6.342067052	7.275600444	11.24160242	7.425368607	11.47128992	0	899.36	0.333440321	high	Rx Sensitive
GSM615109	7.972873429	0	5.972723612	7.740554147	0	10.26976299	7.589276216	11.76863766	7.56489677	10.37536318	0	861.4	-0.056029182	high	Rx Sensitive
GSM615110	7.580425235	0	7.839295802	8.837459196	0	3.116801195	7.220252889	9.798881067	8.395515663	9.794990532	0	1075.29	-0.138078535	low	Rx Sensitive
GSM615111	6.599396539	0	7.699151921	8.304909276	0	5.957961518	7.686058376	11.86895908	8.026710302	11.19921058	0	1190.265	0.180685325	high	Rx Sensitive
GSM615112	6.901592418	0	6.085762464	7.911572413	0	6.504676593	7.988675455	13.95685211	7.724773323	10.21752165	0	924.545	0.386049265	high	Rx Sensitive
GSM615113	7.498370796	0	7.372400334	8.401369281	0	4.009258177	8.217871678	10.30880538	8.30265645	11.95556575	0	1048.28	0.055417285	high	Rx Sensitive
GSM615114	9.012541894	0	6.179486077	6.423216525	0	4.166102455	7.431023458	8.921920426	8.343729505	10.64658146	0	793.51	-0.204316999	low	Rx Sensitive
GSM615115	7.812332305	0	7.363175374	7.672823686	0	5.59367609	8.039694261	11.73141054	7.958611882	12.86416333	0	923.45	0.225883655	high	Rx Sensitive
GSM615116	8.482515169	0	6.980980493	8.027951826	0	6.031655765	7.449275106	10.49943432	7.580590857	11.05839036	0	1165.08	-0.055775315	high	Rx Sensitive
GSM615117	7.617962931	0	6.671985123	6.346379879	0	5.795143145	7.894337058	10.66248742	7.690412702	11.53397024	0	876.365	0.124012254	high	Rx Sensitive
GSM615118	7.974818268	0	6.235740047	8.023466931	0	12.15353921	7.818680166	11.13880278	7.979741818	12.81545866	0	915.42	-0.112582865	low	Rx Sensitive
GSM615119	8.569001412	0	8.660131554	8.309025571	0	7.095206132	8.770390961	10.88522953	7.669327785	9.89978038	0	190.895	-0.157136869	low	Rx Sensitive
GSM615120	8.77577175	0	7.305338478	7.83022037	0	7.052941842	7.712782816	9.310802109	8.094127248	10.28622049	0	522.68	-0.328526028	low	Rx Sensitive
GSM615121	7.088886485	0	6.989123519	6.150993612	0	6.004727247	6.303853329	10.60468825	7.641649131	10.723116	0	773.435	0.081686207	high	Rx Sensitive
GSM615122	8.44866057	0	5.854786825	8.081273123	0	6.32090423	7.711794012	8.392991666	7.985161647	9.974231118	0	802.27	-0.362719011	low	Rx Sensitive
GSM615123	8.131756329	0	5.105059454	5.703856634	0	5.806086347	7.947995461	9.753895054	7.391552013	10.3029178	0	944.255	0.000728029	high	Rx Sensitive
GSM615124	8.052702005	0	7.311690917	8.254211656	0	6.827341328	8.215695441	9.945696737	8.089329036	11.71829412	0	761.39	-0.126108518	low	Rx Sensitive
GSM615125	8.543293807	0	7.472943579	8.535237599	0	7.680850217	6.845276787	7.953349311	8.24662546	9.718063415	0	895.345	-0.57115815	low	Rx Sensitive
GSM615126	8.240697343	0	5.33407002	7.767299144	0	5.521562389	7.534569812	8.533444194	7.25546864	10.34655335	0	636.56	-0.198852853	low	Rx Sensitive
GSM615127	6.982177986	0	7.047709291	8.19665418	0	4.931261994	8.126205437	9.427523735	8.374698059	9.600324787	1	2040.715	-0.164059339	low	Rx Sensitive
GSM615128	9.742863884	0	7.942171523	7.390677167	0	3.994634507	7.548271508	8.846595985	8.186135441	10.72061051	0	2431.265	-0.308751499	low	Rx Sensitive
GSM615129	8.875856052	0	7.446779465	8.650213689	0	6.030455352	7.86085303	9.475026517	7.488118374	10.32112364	0	2086.705	-0.252936461	low	Rx Sensitive
GSM615130	7.255086277	0	3.121111974	8.142685435	0	5.111743294	8.091336613	9.487800838	7.866562217	10.18710756	0	2601.355	-0.028493009	high	Rx Sensitive
GSM615131	9.433007197	0	7.979009002	7.472031826	0	4.043189892	8.012617311	9.854450806	7.371207165	9.578002275	0	2673.99	-0.169122811	low	Rx Sensitive
GSM615132	7.643696234	0	6.5118938	6.462321499	0	3.742579988	7.039153481	8.445416447	6.786097279	9.997655251	0	2350.235	-0.058159172	high	Rx Sensitive
GSM615133	8.518210814	0	6.634265587	7.616867245	0	6.207916101	7.922955899	8.311342963	7.875209132	9.60103605	0	2379.435	-0.379013141	low	Rx Sensitive
GSM615134	7.929351152	0	6.530898996	7.325655397	0	6.723020496	8.209284271	10.19537095	7.711036485	11.09852083	0	2360.455	-0.039314754	high	Rx Sensitive
GSM615135	12.75254544	0	5.671204587	9.164660541	0	3.894585161	7.341307225	10.11525522	7.749460348	10.22687687	0	2406.445	-0.394995064	low	Rx Sensitive
GSM615136	7.051635176	0	5.748108145	7.821095534	0	3.809447524	7.581426625	11.22713944	7.79138686	11.23203711	1	1259.98	0.241822663	high	Rx Sensitive
GSM615137	6.77824279	0	6.653830262	8.250927282	0	6.893842589	7.705083631	10.17813512	8.01878355	12.0252867	0	2230.515	0.016283727	high	Rx Sensitive
GSM615138	8.216197442	0	7.992838716	8.155835215	0	6.256661291	7.152585402	10.25936945	7.75959405	11.43417151	0	2355.345	-0.095854103	high	Rx Sensitive
GSM615139	11.27102397	0	8.504224423	7.296502732	0	7.518923801	8.089498148	9.573424249	7.094218939	10.81226094	0	2127.585	-0.38352146	low	Rx Sensitive
GSM615140	8.502965597	0	3.804728379	6.072795387	0	6.788393732	8.063305465	9.92381108	7.870063238	10.3794776	0	2114.445	-0.068794199	high	Rx Sensitive
GSM615141	8.905702137	0	7.473128376	8.362681987	0	6.418544819	7.793380028	11.39052497	7.836743375	12.05404007	0	1876.83	0.011709578	high	Rx Sensitive
GSM615142	8.533952825	0	5.759375065	4.260589917	0	3.50973177	10.90701806	10.09673387	7.653468891	10.70875613	0	1709.66	0.187740769	high	Rx Sensitive
GSM615143	7.842096614	0	7.253515686	9.306602734	0	9.381717488	7.582797069	11.82100072	7.549867507	12.15691819	0	1687.76	0.012889737	high	Rx Sensitive
GSM615144	8.662021814	0	6.840999628	7.574122095	0	4.531616535	7.532573244	6.303516168	7.67307089	10.70543194	0	1916.615	-0.470189797	low	Rx Sensitive
GSM615145	8.347725669	0	7.18372194	7.577569958	0	10.60084054	9.989024344	11.11832637	7.590042344	9.797244759	1	974.185	-0.180839225	low	Rx Sensitive
GSM615146	8.268435264	0	5.929473677	7.929826596	0	4.542058709	8.323471624	10.50558479	7.237892118	10.99295122	0	2060.425	0.084663743	high	Rx Sensitive
GSM615147	8.688592238	0	6.985624358	9.551118668	0	7.511647772	7.962721261	10.67035975	8.03738152	10.34256479	0	175.93	-0.236297793	low	Rx Sensitive
GSM615148	9.012608323	0	7.402654151	8.487500794	0	3.964510032	8.295141	10.42127908	7.506226377	11.66203103	0	1812.59	0.009401295	high	Rx Sensitive
GSM615149	7.554686208	0	6.146458898	8.161034554	0	4.186920349	8.211016915	11.00672195	7.403135025	11.27067555	1	1227.13	0.191614249	high	Rx Sensitive
GSM615150	8.494080569	0	8.414746964	8.576850337	0	6.407392958	7.48162653	8.215741896	8.324112499	9.344347569	0	1597.97	-0.525194563	low	Rx Sensitive
GSM615151	8.41957358	0	4.684165056	8.593059535	0	6.33891687	7.781425819	12.11890308	8.021897458	11.22111775	0	1891.795	0.114854891	high	Rx Sensitive
GSM615152	7.909008409	0	7.125175643	9.155604661	0	7.481559925	7.797238849	10.24663444	7.632734726	12.54957858	0	1784.85	-0.059914671	high	Rx Sensitive
GSM615153	10.17379352	0	3.518580082	8.20496652	0	6.153235327	6.873838139	9.49457195	7.552497815	10.39219317	0	1462.92	-0.271812607	low	Rx Sensitive
GSM615154	8.45949856	0	7.162414028	8.074233355	0	4.965541713	7.200412373	11.40558849	7.797331973	10.84425085	0	1652.72	0.047580352	high	Rx Sensitive
GSM615155	8.078915569	0	7.511369074	7.206460176	0	4.611649841	8.539287158	10.56159028	6.786022314	11.16008702	0	1419.12	0.14667537	high	Rx Sensitive
GSM615156	5.903596753	0	3.953969829	7.889224801	0	6.629328463	6.550444027	10.79277849	7.574252086	11.78666273	0	1587.02	0.229796912	high	Rx Sensitive
GSM615157	8.833104253	0	7.570971422	8.729670648	0	2.151597857	7.385825073	9.084830328	8.15576541	10.17463151	0	1783.755	-0.213526791	low	Rx Sensitive
GSM615158	8.505883747	0	6.239130821	8.082821279	0	5.755281106	7.8772805	6.117845732	7.747364757	9.519841634	0	1637.025	-0.600736073	low	Rx Sensitive
GSM615159	8.783877444	0	6.706523763	7.701335761	0	4.142756891	8.139337022	12.1032658	8.211492063	10.58725375	0	1568.77	0.121262067	high	Rx Sensitive
GSM615160	5.990721315	0	6.539396696	8.081687555	0	5.079030263	8.142904213	11.81451107	7.436088214	11.35495173	0	1482.995	0.351544075	high	Rx Sensitive
GSM615161	7.389617012	0	5.819430378	6.953040274	0	4.092094693	7.605295259	8.546829758	7.961469665	10.82659216	0	1657.83	-0.091513107	high	Rx Sensitive
GSM615162	8.950490836	0	7.761976526	7.738930145	0	4.001422691	7.673184637	8.712186529	7.337329305	9.955784902	0	1469.855	-0.243415137	low	Rx Sensitive
GSM615163	7.977058881	0	3.708587779	8.089928013	0	4.04630488	7.757485392	9.649356614	7.711154839	10.75068871	0	1515.845	0.009034956	high	Rx Sensitive
GSM615164	8.309712691	0	6.798379595	7.861628212	0	6.421821737	7.873658892	11.01320121	7.639772558	11.67537747	0	1331.155	0.042145985	high	Rx Sensitive
GSM615165	8.470176874	0	6.896954987	8.555092202	0	6.578530831	7.767824146	9.220657412	7.728798189	11.27531351	0	1266.185	-0.228194401	low	Rx Sensitive
GSM615166	7.499641478	0	7.619066296	8.029453881	0	6.201588683	7.798456078	8.350989924	8.257598821	9.59908251	0	1377.875	-0.370239132	low	Rx Sensitive
GSM615167	8.614021087	0	6.907194647	8.607371059	0	5.528023955	4.91847307	9.259342539	7.877332108	8.585591303	0	1085.145	-0.401227154	low	Rx Sensitive
GSM615168	9.50690941	0	7.132586698	8.708496492	0	4.272513445	8.046767986	8.503595389	8.100284926	9.042466646	0	1092.08	-0.448250969	low	Rx Sensitive
GSM615169	8.446020437	0	8.053493353	8.169239651	0	6.372831566	7.947489105	9.396836629	7.838166864	8.949121234	0	1345.025	-0.343485394	low	Rx Sensitive
GSM615170	9.18082527	0	7.153661411	7.417412713	0	4.266325433	7.499123174	6.334054474	8.134327589	9.987642168	0	1284.07	-0.573651526	low	Rx Sensitive
GSM615171	8.656794438	0	7.525532206	8.311717138	0	3.970333198	7.50537423	9.877856844	7.472657007	10.35583279	1	1196.105	-0.102383681	high	Rx Sensitive
GSM615172	8.882837393	0	4.252532489	6.651337075	0	6.518527771	8.763598318	8.582895242	7.2468908	10.30565555	1	686.565	-0.200123839	low	Rx Sensitive
GSM615173	7.666244602	0	6.975423075	5.847364458	0	5.266630714	7.37910606	8.062593432	8.435540936	9.881478029	0	1194.28	-0.291317562	low	Rx Sensitive
GSM615174	9.789895581	0	6.43174699	8.958138004	0	1.572595669	7.891099338	12.14461525	7.547539536	11.65386118	0	1309.255	0.229048454	high	Rx Sensitive
GSM615175	8.373263258	0	7.812867788	8.483133059	0	7.548259874	8.003040863	10.33649989	7.741701761	10.3381327	0	1258.155	-0.204284018	low	Rx Sensitive
GSM615176	9.551987437	0	8.469766924	8.440216273	0	7.288937514	6.457908217	7.381203969	8.445178534	9.468088426	0	908.485	-0.743638383	low	Rx Sensitive
GSM615177	8.662690692	0	8.063510147	8.24871914	0	3.913380927	7.96045977	8.619116847	7.822989762	9.744413764	0	1098.285	-0.301800629	low	Rx Sensitive
GSM615178	8.739300625	0	5.890424354	8.277610956	0	6.747597454	8.037739682	12.2094242	7.332213391	11.61017159	0	1037.33	0.156391099	high	Rx Sensitive
GSM615179	11.81973124	0	6.196535416	7.681713512	0	4.240348547	7.307253113	7.408888505	7.043501899	9.376089832	0	1153.035	-0.580453218	low	Rx Sensitive
GSM615180	6.310213163	0	6.787132576	8.075203361	0	5.615721071	4.997514662	9.259417501	6.576677189	9.355648157	0	1105.22	-0.06305147	high	Rx Sensitive
GSM615181	8.428902361	0	6.660397439	5.80601128	0	6.374633471	7.42688349	10.65181512	6.758428191	12.065982	1	258.785	0.161651283	high	Rx Sensitive
GSM615182	13.60097425	0	6.475423571	7.713052929	0	6.27486815	6.199096682	11.24423994	7.422239045	11.13313964	0	865.415	-0.334649955	low	Rx Sensitive
GSM615183	7.785167239	0	6.520176466	5.266328998	0	6.002051742	7.946825597	7.258591407	8.04033292	9.985699379	0	1112.155	-0.338348737	low	Rx Sensitive
GSM615184	7.827986054	0	6.768100003	5.798695407	0	6.354924913	7.642901271	10.65978522	5.672957684	9.098045224	0	768.325	0.136453826	high	Rx Sensitive
GSM615185	8.577660095	0	4.573815668	7.996997769	0	6.874725612	9.194067941	11.91991965	8.392884167	10.4602152	0	1028.205	0.032951122	high	Rx Sensitive
GSM615186	8.088935528	0	3.577692855	7.573448172	0	5.462270037	7.123587895	9.627756515	7.334608048	9.942531789	0	853.37	-0.06030042	high	Rx Sensitive
GSM615187	7.011039392	0	5.55914758	7.736683355	0	5.833435964	7.707655962	7.056770517	7.407601994	8.883872421	0	955.205	-0.377381249	low	Rx Sensitive
GSM615188	6.552298223	0	6.289995069	6.305496134	0	6.831523011	6.540502095	10.14817043	6.927016839	11.81496523	0	896.44	0.170921117	high	Rx Sensitive
GSM615189	7.68419232	0	7.5684023	8.108410318	0	4.475589004	8.497320771	10.65046451	7.984330937	11.86987269	0	783.29	0.093601474	high	Rx Sensitive
GSM615190	7.765715438	0	7.279921506	6.306274072	0	7.349380583	7.155351231	9.86013559	7.000589567	10.54200714	0	798.62	-0.055215366	high	Rx Sensitive
GSM615191	6.64688336	0	2.72217909	8.119411731	0	4.661903922	8.988917239	11.33783669	7.083320837	10.94696916	0	802.27	0.365953626	high	Rx Sensitive
GSM615192	8.236615541	0	6.212144508	8.094936309	0	3.333360923	8.101054835	8.617420016	7.427056486	9.457635003	0	825.265	-0.185092863	low	Rx Sensitive
GSM615193	7.557250251	0	8.890214726	7.463134718	0	7.458807988	7.462724006	9.797903957	7.784357526	8.332041098	0	753.36	-0.308781067	low	Rx Sensitive
GSM615194	7.762458078	0	5.823043063	7.550556492	0	6.547360247	8.379637453	11.86884463	7.030907211	10.17873844	0	792.415	0.177212952	high	Rx Sensitive
GSM615195	7.202178251	0	6.947957425	7.415313134	0	6.456375063	7.093339511	10.31512876	7.675146277	12.05174881	0	811.395	0.062942059	high	Rx Sensitive
GSM615196	7.494033664	0	5.510766384	7.273351301	0	6.523745413	7.62423578	9.172736924	6.931438818	11.11798258	0	788.4	-0.030511466	high	Rx Sensitive
GSM615197	14.33463368	0	6.126782677	8.681111823	0	5.59048681	6.821814977	9.715353656	7.216709409	11.91792338	0	609.55	-0.482301644	low	Rx Sensitive
GSM615198	7.962442757	0	6.129650397	7.818360178	0	6.205907006	7.213947697	9.201605778	7.117514537	10.61292095	0	516.475	-0.130518427	low	Rx Sensitive
GSM615199	8.254937911	0	6.308644955	6.742691573	0	5.773423422	8.313707859	5.97664097	7.067649667	8.996714646	0	716.495	-0.516404867	low	Rx Sensitive
GSM615200	7.473379922	0	5.812911963	7.52343155	0	6.822039324	7.9272738	12.6479807	7.308993504	10.64871126	0	703.355	0.26764401	high	Rx Sensitive
GSM615201	8.030566102	0	6.488121242	8.011464074	0	6.313719916	7.298327504	10.31138159	7.530937359	10.3364007	0	624.515	-0.082594677	high	Rx Sensitive
GSM615202	8.190392643	0	6.043511342	6.288827705	0	7.12404901	8.253428687	10.48328436	6.853764458	12.18735249	0	618.675	0.137444428	high	Rx Sensitive
GSM615203	8.577270188	0	5.986079804	8.09994258	0	5.473929717	7.954781066	6.082138723	7.76986886	9.568135398	0	607.725	-0.591914572	low	Rx Sensitive
GSM615204	8.436051487	0	5.920783398	5.884601768	0	6.5221333	6.903791388	8.516291925	7.727312888	9.58766255	0	453.695	-0.292022431	low	Rx Sensitive
GSM615205	7.946281271	0	5.776030142	8.326312254	0	4.8064066	7.267914652	10.49915556	7.144870712	10.59103621	0	283.97	0.05413691	high	Rx Sensitive
GSM615206	8.38731477	0	5.626786759	8.023658388	0	4.094984896	7.797434264	9.910494458	7.12526763	10.94419813	0	387.63	0.030751054	high	Rx Sensitive
GSM615207	9.429314288	0	4.708244608	7.723401682	0	3.86926947	7.744124561	8.28719846	7.516194511	9.898516033	0	300.76	-0.273893239	low	Rx Sensitive
GSM615208	9.036682807	0	3.578552037	7.078422662	0	6.697270995	7.595475952	6.278476501	7.340889223	9.932167003	0	339.815	-0.517421364	low	Rx Sensitive
GSM615209	6.878814326	0	4.439144078	8.765562887	0	9.10212248	8.171486052	11.04644387	7.426283831	10.47138224	0	907.3785079	0.012339005	high	Rx Sensitive
GSM615210	12.06890159	0	5.578927396	8.229658955	0	6.863150939	7.110584684	9.112707973	7.14475321	9.770579509	0	1628.884326	-0.516551283	low	Rx Sensitive
GSM615211	7.678776897	0	7.298926612	7.075479667	0	4.444693678	8.811309579	10.68888433	7.089981417	10.30376832	0	1761.793292	0.136213244	high	Rx Sensitive
GSM615212	6.720530796	0	7.692618474	6.169309842	0	9.787459341	7.092934791	9.980399627	7.653314594	12.1363686	0	1627.88501	-0.037066537	high	Rx Sensitive
GSM615213	7.593707261	0	3.605716081	8.092277275	0	9.540433692	7.416437622	10.58661897	7.303976522	9.901094197	0	1740.807666	-0.099204868	high	Rx Sensitive
GSM615214	7.163441158	0	5.490822406	7.369320457	0	2.617243056	8.793308735	10.30482571	7.810105775	9.855972832	0	453.6892539	0.145058043	high	Rx Sensitive
GSM615215	12.31535134	0	4.249464623	8.829880927	0	6.11685375	8.078005661	10.7244196	8.117020082	10.82135479	0	1630.882957	-0.333082156	low	Rx Sensitive
GSM615216	7.656870714	0	6.723572307	7.879311016	0	3.797029643	6.843959213	10.6850352	7.848099857	10.88050776	0	1528.952772	0.082116687	high	Rx Sensitive
GSM615217	8.664453672	0	5.982086714	7.172048279	0	3.995321019	7.213547836	7.798270567	7.626860693	10.57431282	0	1482.984257	-0.263492404	low	Rx Sensitive
GSM615218	8.369039378	0	6.985773091	8.908672572	0	7.692642154	8.512028954	10.53771129	7.94998297	10.02508171	0	702.5188227	-0.213316989	low	Rx Sensitive
GSM615219	8.984001146	0	6.538582298	9.375693411	0	5.783356556	6.916252766	10.88726655	7.46072959	10.69721096	0	1436.016427	-0.097344723	high	Rx Sensitive
GSM615220	9.580183481	0	3.168766218	8.83028404	0	4.271249947	7.532032638	9.462801024	7.935331167	10.04679915	0	1349.075975	-0.212856469	low	Rx Sensitive
GSM615221	8.179776872	0	1.918120307	7.765876422	0	4.0107698	8.061314494	11.23708428	7.21127152	10.9265879	1	459.6851472	0.272713456	high	Rx Sensitive
GSM615222	7.111022993	0	2.056692683	8.59170394	0	8.717566182	7.776291806	7.493883038	7.988101756	9.368623605	0	2412.347707	-0.435018498	low	Rx Sensitive
GSM615223	8.52062511	0	1.221555027	8.993019584	0	9.263400611	7.281763911	11.24119383	6.794519816	10.56731473	0	1511.964408	0.009973416	high	Rx Sensitive
GSM615224	9.142031535	0	7.706639447	7.549613677	0	8.172072201	7.96694235	8.902068684	7.874183379	11.11827198	0	2101.560575	-0.373674363	low	Rx Sensitive
GSM615225	5.144634831	0	7.124548916	8.508536947	0	5.889037507	8.124255479	12.29763215	7.331386492	11.99910129	0	2137.535934	0.449390762	high	Rx Sensitive
GSM615226	8.911609655	0	7.784602345	7.499249938	0	4.286370793	6.938609855	7.286159302	6.800465106	8.692754102	0	2044.599589	-0.434639713	low	Rx Sensitive
GSM615227	7.267253254	0	3.173082552	7.072705207	0	4.39802154	6.67283517	8.98210122	6.961493147	10.06651432	0	1930.677618	0.029098299	high	Rx Sensitive
GSM615228	10.58058919	0	5.829013284	7.850321252	0	6.969875419	7.281974188	10.03107478	6.620369358	10.72945211	0	1699.835729	-0.205266155	low	Rx Sensitive
GSM615229	9.175064907	0	7.197502459	7.836911008	0	1.947663721	5.889319934	9.329080393	7.177883043	9.576961537	0	1748.80219	-0.138123137	low	Rx Sensitive
GSM615230	9.629393407	0	6.245824193	7.299664747	0	2.390118553	7.852119218	9.284625048	7.692715849	11.34223599	0	1133.223819	-0.069796438	high	Rx Sensitive
GSM615231	8.245893196	0	3.52054821	5.99830472	0	6.408437923	7.856015601	8.710402895	7.492319215	9.851565977	0	1041.28679	-0.158552198	low	Rx Sensitive
GSM615232	7.92064382	0	5.839276171	7.197646139	0	3.809958856	7.584464105	8.404130701	7.232911247	11.72937963	0	1014.30527	-0.031499692	high	Rx Sensitive
GSM615233	8.852905022	0	7.378458523	9.316508068	0	8.120812533	7.386398255	5.918999468	7.362105821	9.014352472	1	709.5140315	-0.81272708	low	Rx Sensitive
GSM615234	7.194780886	0	2.120398468	7.422501451	0	6.536394387	7.853208312	10.54878992	4.85735719	11.64009447	0	1025.297741	0.411469972	high	Rx Sensitive
GSM615235	7.347383287	0	5.568372749	7.792295301	0	6.331371337	7.566526705	10.04369125	6.562112906	10.11389802	0	949.3497604	0.037574459	high	Rx Sensitive
GSM615236	7.467262936	0	6.733409327	5.689052437	0	6.033206739	6.976284557	8.743772951	6.104545925	11.71031726	0	847.4195756	0.069159628	high	Rx Sensitive
GSM615237	8.690446462	0	6.044628126	7.40879132	0	5.726927418	6.949183649	7.681554776	7.573070022	9.841073531	0	939.3566051	-0.397777808	low	Rx Sensitive
GSM615238	7.380339059	0	6.270364941	8.714746413	0	7.369870804	7.630209724	9.612883594	6.920858113	10.42044931	0	867.4058864	-0.11295335	low	Rx Sensitive
GSM615239	8.204574005	0	2.017658798	9.202398447	0	9.230319552	7.111820423	8.320325512	7.873430695	10.23118182	0	846.4202601	-0.419152231	low	Rx Sensitive
GSM615240	7.974984355	0	1.088632041	7.909321649	0	6.782667656	8.070604793	12.46005316	7.051760638	12.54247096	0	595.5920602	0.4228138	high	Rx Sensitive
GSM615241	7.323314618	0	5.929988832	5.10767178	0	3.14789077	7.361086791	10.19684243	7.45278217	9.802453353	0	651.5537303	0.176566791	high	Rx Sensitive
GSM615242	4.214797474	0	6.594270711	8.411777927	0	5.345332877	7.987254353	11.80521607	7.059031441	10.74745044	0	747.4880219	0.450806349	high	Rx Sensitive
GSM615243	10.7399821	0	3.688040887	6.696499197	0	4.716036948	7.170381849	10.37239364	7.405759875	10.95429634	0	623.5728953	-0.060736404	high	Rx Sensitive
GSM615244	6.52697767	0	6.396527757	7.333837194	0	8.341113334	6.880424416	8.734839488	7.580947429	11.04488655	0	616.5776865	-0.172872633	low	Rx Sensitive
GSM615245	6.11419246	0	6.300354189	8.190260302	0	8.762053729	7.729142153	8.438217364	8.020732192	8.763052397	0	491.6632444	-0.370665777	low	Rx Sensitive
GSM615246	8.029955474	0	4.503504017	7.935777254	0	2.909727362	7.49313971	8.767166394	7.703534435	11.08443075	0	1242.149213	-0.04025202	high	Rx Sensitive
GSM615247	9.667193629	0	5.570542189	4.265057847	0	6.550268497	6.885047771	9.07534392	7.106826914	9.291810632	0	1437.015743	-0.220318894	low	Rx Sensitive
GSM615248	6.413589915	0	5.515943433	8.874376063	0	6.852463459	7.774926198	11.46362196	7.734009351	10.53356896	0	1392.046543	0.127179256	high	Rx Sensitive
GSM615249	9.797337446	0	6.346662578	9.07970385	0	6.649035969	7.825136263	9.071227749	6.766645796	11.51569217	0	1830.746064	-0.254476931	low	Rx Sensitive
GSM615250	14.58068528	0	2.344331965	8.373091409	0	7.231349087	7.125897365	9.855004151	7.337813769	9.290588013	0	1163.203285	-0.614555654	low	Rx Sensitive
GSM615251	7.997154629	0	8.900947223	8.232732032	0	5.465284756	8.254772052	11.82167041	7.612366921	9.948979994	0	1671.854894	0.048468141	high	Rx Sensitive
GSM615252	7.275512226	0	4.878789606	8.851581307	0	7.018527457	6.931726923	9.747714033	7.26959549	10.78509698	0	1664.859685	-0.074252113	high	Rx Sensitive
GSM615253	5.993233653	0	4.549201751	7.545974696	0	6.747946768	7.815441812	9.081185151	4.967772851	10.17724258	0	1889.705681	0.186257537	high	Rx Sensitive
GSM615254	8.195979072	0	6.884608592	7.094172531	0	5.357831437	6.801967621	9.10585217	7.012641831	9.403801948	0	618.5763176	-0.177406523	low	Rx Sensitive
GSM615255	7.646448265	0	5.48544234	6.995610981	0	6.341690606	8.325518163	10.66956649	7.645456799	10.94732354	0	1467.994524	0.079758447	high	Rx Sensitive
GSM615256	7.770062147	0	7.00839516	7.731339106	0	7.782758039	7.157460017	10.60543311	6.976324188	10.46617276	0	1427.022587	-0.039643768	high	Rx Sensitive
GSM615257	9.92617163	0	8.224958318	8.667844601	0	7.21476499	7.809724775	7.039375967	8.248181941	9.082168506	0	1270.130048	-0.790637723	low	Rx Sensitive
GSM615258	7.180005833	0	8.550726738	7.790863838	0	8.269423401	6.506943633	8.151659218	6.852197045	8.922288415	1	319.7809719	-0.401236963	low	Rx Sensitive
GSM615259	8.42931188	0	6.298341926	7.421094112	0	5.507878987	6.340559129	10.55192296	6.56512419	10.08705131	0	1185.188227	0.02502517	high	Rx Sensitive
GSM615260	8.011511239	0	4.420498793	8.292197366	0	8.351409745	8.900281335	9.945895462	7.653245184	11.65586349	0	1427.022587	-0.08313891	high	Rx Sensitive
GSM615261	8.361850376	0	6.247863329	6.120167414	0	4.706325763	8.349204352	9.696513759	7.429288349	11.46208111	0	1325.092402	0.051770041	high	Rx Sensitive
GSM615262	6.251566799	0	7.933200384	8.573987515	0	7.622946117	7.580750738	6.995517701	7.453580369	9.065586396	1	839.4250513	-0.475043135	low	Rx Sensitive
GSM615263	15.26683125	0	3.753807414	7.938980506	0	4.372157307	7.810992203	9.499504044	7.585115864	9.774720541	0	894.3874059	-0.583282436	low	Rx Sensitive
GSM615264	8.415087098	0	6.709163882	7.811709163	0	8.114841471	8.078781627	9.641157573	5.05257284	10.96065515	0	1161.204654	0.004794815	high	Rx Sensitive
GSM615265	13.19253607	0	6.810331136	7.843270787	0	8.766410376	6.923198828	10.36037454	7.049674779	10.21114421	0	2008.595	-0.520563162	low	Rx Insensitive
GSM615266	12.2355698	0	6.553605101	7.796686625	0	9.151218904	7.051150864	8.900213651	6.372032478	9.42441975	0	1979.76	-0.602468753	low	Rx Insensitive
GSM615267	8.451199616	0	6.521617456	8.581164816	0	4.418803436	7.282089288	10.74115379	7.456902264	10.80280171	1	576.7	0.020965468	high	Rx Insensitive
GSM615268	8.919392098	0	7.278954579	8.717088875	0	8.068564546	7.533877346	8.153967076	7.25874455	10.094371	0	1899.825	-0.478849798	low	Rx Insensitive
GSM615269	9.071816977	0	8.30104161	8.582611812	0	5.778420902	7.565339622	8.835617291	5.826026557	7.98223031	1	997.18	-0.333700349	low	Rx Insensitive
GSM615270	7.475563818	0	6.390232405	8.263424722	0	5.38986368	7.532862802	8.243552123	7.461155845	10.08950713	1	285.795	-0.240516958	low	Rx Insensitive
GSM615271	11.43873986	0	2.360278593	7.300607972	0	5.418500951	7.296173041	10.96381624	7.397464952	10.36199512	1	0	-0.100096633	high	Rx Insensitive
GSM615272	8.242592948	0	5.796926007	8.316636002	0	8.359452576	8.130532917	6.906295492	7.996120022	9.007604994	0	1516.94	-0.646138577	low	Rx Insensitive
GSM615273	10.53161389	0	5.669310425	7.052150314	0	3.356008264	6.876722273	8.381423307	7.505346394	9.724464676	0	1595.05	-0.340440729	low	Rx Insensitive
GSM615274	8.028516063	0	6.628530858	8.013709255	0	9.735828459	7.231461279	10.33669857	6.47285387	10.82937002	0	1677.905	-0.104558238	low	Rx Insensitive
GSM615275	8.62398022	0	5.680083486	8.173428222	0	6.577541844	7.058752813	10.53138427	7.62657622	10.51671725	1	455.52	-0.103672273	low	Rx Insensitive
GSM615276	8.840845473	0	7.79329777	6.432375427	0	6.736635143	7.698359465	10.62661818	8.05769154	10.49255503	1	347.845	-0.123479706	low	Rx Insensitive
GSM615277	9.106226682	0	5.259793886	7.911515308	0	6.725965116	7.180365659	8.587280132	7.602730931	10.14618043	1	360.62	-0.353890398	low	Rx Insensitive
GSM615278	9.39016507	0	5.557443818	8.119094369	0	4.503245287	7.605259932	9.298421567	8.09305	9.861808386	1	668.68	-0.271493088	low	Rx Insensitive
GSM615279	6.35649058	0	4.681330973	7.923885174	0	0.591952144	7.806068567	9.283414777	7.259912208	10.17717525	1	112.055	0.219233728	high	Rx Insensitive
GSM615280	8.556116238	0	6.825396838	7.154804681	0	6.530006384	7.501128619	10.2709237	6.960559351	11.53937781	1	55.115	0.00842278	high	Rx Insensitive
GSM615281	7.578548707	0	7.09090285	4.714856419	0	7.582530041	5.634149393	9.205933264	6.411263357	9.986922848	1	351.86	-0.066626543	high	Rx Insensitive
GSM615282	8.600101477	0	6.663284461	8.098863879	0	6.77715551	7.81312428	8.410049282	6.582662235	10.48543355	1	41.975	-0.257979374	low	Rx Insensitive
GSM615283	9.829253423	0	5.741667117	6.29713603	0	5.936280241	6.626508389	10.26752361	6.625818853	11.12917607	0	881.475	-0.015618727	high	Rx Insensitive
GSM615284	7.657293422	0	7.384079017	5.043850353	0	9.020673887	7.419625788	9.546142725	5.488128262	11.00543648	1	1048.28	0.052476063	high	Rx Insensitive
GSM615285	8.149138611	0	4.936031034	8.292326376	0	3.248371343	10.57737486	6.564862071	7.474441156	10.11371684	0	1541.03	-0.30715121	low	Rx Insensitive
GSM615286	8.364444074	0	5.443585194	7.603129545	0	1.818083357	5.255901122	9.493060532	5.836818535	9.097086951	0	1505.99	0.064158973	high	Rx Insensitive
GSM615287	8.975887469	0	7.325903753	7.778831774	0	6.832222485	8.653893963	9.108298891	8.265078339	9.800614306	1	490.56	-0.380763721	low	Rx Insensitive
GSM615288	5.225860258	0	7.017952854	7.753637367	0	5.610052544	6.906717508	10.45089829	5.426915474	10.32228562	0	1466.935	0.333220158	high	Rx Insensitive
GSM615289	11.85794305	0	6.025165028	7.413813725	0	2.626899656	7.439032715	9.565862259	7.134990654	10.93750962	0	1052.295	-0.190609874	low	Rx Insensitive
GSM615290	8.128289833	0	6.093948538	8.579584814	0	5.256582952	7.822785819	10.64151439	7.661710447	10.44593065	0	574.51	-0.020127894	high	Rx Insensitive
GSM615291	8.209177725	0	5.202685754	7.925612438	0	6.310833798	7.610814532	10.4453003	8.051685617	10.55870574	0	1349.04	-0.078845485	high	Rx Insensitive
GSM615292	9.153380836	0	5.003813844	7.303700294	0	2.558837751	7.203146828	8.999803397	6.844965634	9.302973024	0	1401.965	-0.099434456	high	Rx Insensitive
GSM615293	8.383881862	0	6.348847074	8.136433135	0	7.742934627	8.14418487	11.97854847	6.275887484	10.78758295	1	198.925	0.158672601	high	Rx Insensitive
GSM615294	6.430623887	0	2.427601013	7.683918366	0	7.666099662	6.764938588	10.46410768	6.848826421	10.62598773	0	1424.96	0.153393666	high	Rx Insensitive
GSM615295	7.740034579	0	10.42722804	7.44605922	0	6.829206608	7.115712142	8.291525428	7.90269124	8.61098067	0	376.68	-0.490442031	low	Rx Insensitive
GSM615296	8.294753939	0	5.404739881	7.602629891	0	6.034054032	5.628688925	10.34481859	6.776425863	9.039279086	0	1182.235	-0.084792883	high	Rx Insensitive
GSM615297	10.45691414	0	7.823889303	7.864045655	0	7.700849207	8.157771858	11.06135638	7.861872725	10.07344743	0	1059.23	-0.282406792	low	Rx Insensitive
GSM615298	10.88596201	0	6.725261809	9.084075422	0	8.130891314	7.709853832	8.697564147	8.494344192	9.882749023	0	327.77	-0.67989571	low	Rx Insensitive
GSM615299	8.086467211	0	5.467333311	5.911125443	0	6.477835349	7.220285877	8.605882349	7.251224368	9.707832108	0	974.185	-0.194954484	low	Rx Insensitive
GSM615300	8.907567273	0	5.756895883	8.55758119	0	11.35740485	8.251942251	9.900042767	7.863811301	10.020037	1	260.975	-0.428995646	low	Rx Insensitive
GSM615301	7.654033596	0	5.346691339	5.681088664	0	6.243997041	8.013983581	11.56057488	7.795409836	11.23145334	0	333.61	0.227363834	high	Rx Insensitive
GSM615302	8.084556414	0	5.495327268	8.241936543	0	7.343090918	7.913771229	8.844219036	7.989448447	10.92974827	0	1021.27	-0.271614246	low	Rx Insensitive
GSM615303	7.520276	0	5.66165882	7.242570364	0	6.344317975	7.727862491	10.77077907	7.789951341	9.677764433	0	975.28	-0.004699612	high	Rx Insensitive
GSM615304	7.264500693	0	6.812777305	5.523121064	0	5.038231682	7.560755566	9.191864661	7.629545997	10.05588436	0	739.49	-0.034806113	high	Rx Insensitive
GSM615305	7.432855736	0	7.139638715	7.353825156	0	5.857969766	7.257643113	7.444988115	7.617226909	9.984682945	0	746.425	-0.349051492	low	Rx Insensitive
GSM615306	8.085360237	0	8.181827318	9.064673429	0	3.35925902	8.818535897	8.13015849	8.112397196	10.08764566	0	830.375	-0.314162451	low	Rx Insensitive
GSM615307	7.976797071	0	7.328604932	8.349268987	0	2.806385359	7.77014397	9.359380584	6.160987224	10.59800535	0	617.58	0.069095516	high	Rx Insensitive
GSM615308	8.674340833	0	5.900350573	8.741624739	0	6.984863885	8.061355287	10.67546652	7.094225527	11.53769364	1	139.795	-0.01497424	high	Rx Insensitive
GSM615309	7.099581611	0	6.36079459	7.649369549	0	5.442747632	7.31607761	10.70271108	6.689123391	10.73197713	0	598.6	0.171201478	high	Rx Insensitive
GSM615310	7.505876735	0	2.326415702	7.759029541	0	6.221706186	7.739676741	10.47116266	7.23124067	9.243780506	0	413.545	0.041178166	high	Rx Insensitive
GSM615311	9.266192628	0	4.760462432	7.863409177	0	5.781687239	7.457721632	7.754070038	7.435541205	10.57954627	0	496.765	-0.36327891	low	Rx Insensitive
GSM615312	7.580618387	0	6.342509629	7.907070568	0	6.031058573	7.588891798	10.73480878	8.214850261	11.81217869	0	826.36	0.041870345	high	Rx Insensitive
GSM615313	9.684874173	0	6.768540585	8.677138833	0	7.04245973	7.381317014	8.82755867	7.796564149	9.412166823	0	872.35	-0.493726121	low	Rx Insensitive
GSM615314	6.86828754	0	6.499384828	8.005967909	0	3.706037175	7.072324851	8.600257543	7.591300043	10.63644348	0	904.47	-0.071455207	high	Rx Insensitive
GSM615315	6.431296811	0	6.527199914	7.309587545	0	3.509341431	8.343993624	11.23158142	7.616616939	12.62741843	0	922.355	0.405905299	high	Rx Insensitive
GSM615316	8.935967838	0	5.324119883	8.114658097	0	6.766873062	8.407567589	6.713701755	8.863150523	10.02042139	0	706.64	-0.649276779	low	Rx Insensitive
GSM615317	7.455369474	0	6.82289085	8.445918935	0	3.567656183	9.160010087	10.24504543	7.062239802	11.75940279	0	2585.295	0.188671587	high	Rx Insensitive
GSM615318	8.503306511	0	7.275835595	8.852133332	0	7.722907696	7.142104443	6.902215415	8.909342564	8.535868681	0	2101.67	-0.808153325	low	Rx Insensitive
GSM615319	8.564135805	0	5.651821885	8.02817782	0	8.155386205	6.84249748	6.732562814	7.803809376	9.902847761	0	2699.175	-0.62165438	low	Rx Insensitive
GSM615320	7.522844915	0	7.435557313	7.759788651	0	6.436439052	7.148952479	10.56463533	7.399060399	9.742897025	0	2715.235	-0.057590665	high	Rx Insensitive
GSM615321	7.320060439	0	6.704630629	7.437464934	0	6.555576696	7.975304225	9.570715991	7.745277223	9.455914236	0	2449.15	-0.161330474	low	Rx Insensitive
GSM615322	7.735843029	0	7.503583412	8.70436282	0	8.011603479	8.108184701	10.82151145	7.823774909	10.44929197	0	2665.23	-0.125280393	low	Rx Insensitive
GSM615323	6.451838914	0	9.317086649	5.54058644	0	5.207455658	8.076775085	8.99583395	7.522902793	8.85511615	0	2494.41	-0.104318673	low	Rx Insensitive
GSM615324	4.676034368	0	2.088968838	8.460795199	0	6.23927607	7.969855342	11.02545242	7.846791563	10.03947083	1	417.56	0.279496285	high	Rx Insensitive
GSM615325	7.537575386	0	6.404273608	7.792514243	0	6.539075968	6.733340869	10.70774992	7.171914781	10.71658738	0	2314.465	0.038711018	high	Rx Insensitive
GSM615326	7.199285899	0	6.026539021	8.731821683	0	7.302172816	8.525990595	10.40233102	7.313785614	10.16005632	1	278.86	-0.040628276	high	Rx Insensitive
GSM615327	8.365837544	0	6.563986686	7.731334319	0	5.775211206	7.414891766	10.11529201	7.579827017	9.176972262	0	2413.38	-0.164155141	low	Rx Insensitive
GSM615328	8.780442436	0	5.851262421	8.734616703	0	7.93748778	7.60816714	5.824432484	8.007696702	9.782680584	0	2385.275	-0.767744696	low	Rx Insensitive
GSM615329	8.897313642	0	6.118854204	7.983111779	0	4.042409477	7.225998823	10.34472842	7.776246866	8.819352137	0	2374.325	-0.147177544	low	Rx Insensitive
GSM615330	11.01063474	0	7.132372153	8.352905774	0	6.365929965	8.377337703	10.46229559	8.447009994	10.38702347	0	2303.515	-0.365789039	low	Rx Insensitive
GSM615331	9.061817608	0	2.282376226	8.749201554	0	6.978958023	7.175381681	9.782693396	8.063320824	10.41890735	0	2211.535	-0.225412728	low	Rx Insensitive
GSM615332	7.581802626	0	7.234286096	7.935096913	0	6.95330157	8.058725973	10.11181215	7.631504559	10.3485905	0	2142.55	-0.105616711	low	Rx Insensitive
GSM615333	7.937428426	0	7.683339407	7.269680427	0	6.50605873	8.114732735	11.58602558	8.027323894	11.29626132	1	778.545	0.080977564	high	Rx Insensitive
GSM615334	8.251237958	0	4.59545508	8.26001477	0	3.828108343	7.449887111	10.47527639	7.519414204	8.889612092	0	2150.58	-0.027747588	high	Rx Insensitive
GSM615335	8.29426107	0	7.336745303	7.524554004	0	4.69958446	7.735774231	11.0863234	7.346677074	10.0454422	0	2020.64	0.054488546	high	Rx Insensitive
GSM615336	9.421709712	0	7.016769176	8.248299867	0	8.728896635	8.187338102	11.01077052	7.643504711	10.09672675	1	209.875	-0.231943975	low	Rx Insensitive
GSM615337	8.04691322	0	5.536164739	8.134497273	0	6.609711237	8.097843341	9.384487611	7.074102914	9.818838178	1	560.64	-0.158329569	low	Rx Insensitive
GSM615338	7.860740838	0	6.258646283	8.669816145	0	6.624674839	7.547957239	11.19915305	7.507712142	11.72280897	1	227.76	0.077097107	high	Rx Insensitive
GSM615339	7.51401329	0	5.176280105	8.260991624	0	7.179534431	7.399969178	10.30417607	7.53758226	11.7198936	0	1677.905	0.013907469	high	Rx Insensitive
GSM615340	9.890975718	0	5.290534821	8.129784379	0	7.091191711	7.734099425	9.00269665	7.580404528	9.548209179	0	1580.085	-0.410716058	low	Rx Insensitive
GSM615341	8.172272583	0	6.889592361	8.123344689	0	5.70374174	7.149397597	8.319023658	7.713765389	10.22180672	0	1671.7	-0.320571839	low	Rx Insensitive
GSM615342	8.471242601	0	6.504305136	7.456219724	0	6.206455057	7.957773817	13.09914571	8.082833756	10.03786768	1	288.715	0.158978143	high	Rx Insensitive
GSM615343	7.174832466	0	6.428416582	8.082583527	0	7.24457606	8.440027651	11.06721854	7.703089586	10.95744502	1	1050.105	0.060198348	high	Rx Insensitive
GSM615344	8.866659415	0	6.440914099	8.92359292	0	5.874906184	7.691562306	8.898234326	7.491752179	10.26501626	0	1669.875	-0.304194404	low	Rx Insensitive
GSM615345	8.266513247	0	6.053515022	7.186999411	0	6.718448622	6.603589626	8.913681661	7.417553053	10.687625	0	1545.045	-0.211487927	low	Rx Insensitive
GSM615346	7.800502968	0	6.776125548	8.053810759	0	5.560689123	9.505378482	10.94931942	7.084522297	9.322169784	0	1500.15	0.043715307	high	Rx Insensitive
GSM615347	8.190757561	0	4.899662528	8.147524034	0	5.431994892	6.605106463	10.45750573	6.992342817	9.799910753	0	1388.095	-0.010650969	high	Rx Insensitive
GSM615348	7.301949388	0	5.767903571	7.537275771	0	5.897176648	8.543640463	10.79719226	6.929012777	11.13743266	1	18.98	0.186264931	high	Rx Insensitive
GSM615349	9.920294775	0	5.680386692	7.205498612	0	5.152199462	7.597543216	7.348308075	7.841161915	10.24176842	1	823.44	-0.474927949	low	Rx Insensitive
GSM615350	9.571221605	0	5.506748917	8.354500874	0	4.732066251	7.685770576	9.9613268	7.566935687	10.40001607	0	1173.11	-0.153501929	low	Rx Insensitive
GSM615351	8.057015946	0	5.210090883	7.524467615	0	6.308208893	7.140528139	9.452534172	7.314330822	9.388059553	1	1370.94	-0.170858454	low	Rx Insensitive
GSM615352	8.56564313	0	6.058476913	8.555544752	0	5.948562891	6.951259498	9.722583789	7.576114711	10.24828498	0	1366.925	-0.195311006	low	Rx Insensitive
GSM615353	9.800775215	0	4.205250557	7.801622045	0	3.867786003	7.983998205	12.01610985	7.577225249	10.13849466	0	1370.21	0.12301908	high	Rx Insensitive
GSM615354	8.256261796	0	5.647574328	7.612913286	0	6.796491089	6.922088178	12.22333431	6.907467002	10.22834405	0	1530.81	0.161075712	high	Rx Insensitive
GSM615355	13.94608692	0	2.810568215	8.223940763	0	3.838171194	7.569889344	8.97916762	7.779781206	10.22766788	0	1480.805	-0.509630204	low	Rx Insensitive
GSM615356	8.11434367	0	5.462451281	8.662853796	0	6.707898409	7.156612687	9.942506216	7.741468508	10.20616469	1	311.71	-0.174499697	low	Rx Insensitive
GSM615357	7.913472856	0	6.201426297	6.985008787	0	8.114775264	8.003364201	10.52604315	7.441863595	11.80201764	0	1292.1	0.018745108	high	Rx Insensitive
GSM615358	7.776851757	0	3.211173654	8.653105077	0	6.745154156	8.176952491	10.51230505	7.425161131	9.9147384	1	639.48	-0.017037214	high	Rx Insensitive
GSM615359	8.978029583	0	5.747938745	7.160634106	0	7.380548617	8.087302785	9.188907523	7.893428013	10.1742571	0	1745.795	-0.297408063	low	Rx Insensitive
GSM615360	7.718842766	0	6.203880158	7.892928541	0	7.20456156	7.103422965	8.183222719	8.203291501	10.79725438	0	1362.18	-0.351730431	low	Rx Insensitive
GSM615361	10.42342258	0	5.013710333	8.93578691	0	5.261123889	7.992437039	10.75780911	8.038830424	12.57219786	0	1278.96	-0.075820944	high	Rx Insensitive
GSM615362	8.612655473	0	3.959032545	6.009782069	0	2.978511436	7.540740697	8.071487048	7.471607508	9.887634215	0	1198.295	-0.126441441	low	Rx Insensitive
GSM615363	8.434090352	0	6.560358239	8.154681394	0	6.006521774	7.427063905	9.715148743	7.858845862	10.94965322	0	1355.975	-0.162392313	low	Rx Insensitive
GSM615364	8.487117197	0	5.954183312	8.623191944	0	6.626274681	7.73576045	11.02046571	7.776696689	10.75694398	0	1377.875	-0.052872886	high	Rx Insensitive
GSM615365	8.438658205	0	6.383754383	7.198164592	0	5.724474384	6.710582149	9.514965808	7.280753505	11.80790608	0	832.565	-0.050380414	high	Rx Insensitive
GSM615366	7.345889988	0	6.572212285	7.22972104	0	6.275368648	7.653942787	9.942182477	6.862294782	10.63239486	1	289.81	0.033341711	high	Rx Insensitive
GSM615367	6.03579424	0	5.939347003	7.22512092	0	4.612930355	9.890873132	10.40036875	7.377216592	12.01050642	1	874.54	0.325781881	high	Rx Insensitive
GSM615368	7.383541737	0	4.740111038	7.21380886	0	6.131158175	8.904582429	12.10559613	7.222391734	11.12400189	0	1186.25	0.325173695	high	Rx Insensitive
GSM615369	8.847248399	0	4.246785543	6.903393643	0	8.001025218	7.475940686	10.66340365	7.711745557	11.59621061	1	798.62	-0.029610569	high	Rx Insensitive
GSM615370	10.27248431	0	2.784040532	6.820282225	0	5.561839426	7.664409297	8.388507133	7.812247087	10.01550339	0	1163.255	-0.340990733	low	Rx Insensitive
GSM615371	9.449344323	0	5.793994679	7.626371803	0	5.333890179	7.246021152	10.61461625	7.250716783	10.59640268	0	1229.32	-0.047337008	high	Rx Insensitive
GSM615372	8.224753678	0	8.127856353	7.622354957	0	3.440746055	8.20972964	11.5316263	7.77426011	11.38866006	1	626.705	0.18467144	high	Rx Insensitive
GSM615373	7.734577075	0	7.213523843	5.832415034	0	4.111436765	7.744504397	9.196600107	7.536997454	9.31700261	0	950.46	-0.07984822	high	Rx Insensitive
GSM615374	8.763897303	0	6.473544549	9.045731017	0	4.188741344	8.262528166	7.741545485	7.817802919	9.637836461	0	1150.115	-0.412369583	low	Rx Insensitive
GSM615375	7.95049038	0	4.770904378	8.634452543	0	7.282631852	7.275412616	11.01070022	7.496947015	10.62938149	1	500.78	-0.009047016	high	Rx Insensitive
GSM615376	8.331144675	0	4.864062141	8.079426146	0	5.264601744	7.391982677	11.46705654	7.373233149	11.93715224	0	677.44	0.196999415	high	Rx Insensitive
GSM615377	8.810626058	0	5.985112318	8.818493488	0	5.696477491	8.020517727	8.146313773	8.544399412	10.32232941	1	854.465	-0.44258484	low	Rx Insensitive
GSM615378	8.633706768	0	7.319370026	8.089387542	0	6.518310669	7.46567023	11.80450369	8.034877633	12.01004499	0	1091.35	0.060447016	high	Rx Insensitive
GSM615379	8.224085254	0	5.434917126	8.675021806	0	6.366696454	7.951681995	10.09898001	8.239595058	10.32401666	0	973.455	-0.174564814	low	Rx Insensitive
GSM615380	8.239918434	0	8.202949308	6.912357475	0	8.790927575	7.619246238	13.2436398	7.605232901	9.928201384	0	687.66	0.101349604	high	Rx Insensitive
GSM615381	7.304351466	0	7.188066329	6.743385624	0	6.332748886	7.878868756	9.077123031	8.390186341	10.24440306	1	931.48	-0.202515662	low	Rx Insensitive
GSM615382	7.877779075	0	6.40895649	8.39310243	0	9.247332665	8.417540308	9.465825112	7.689927928	10.29963868	0	675.615	-0.291139523	low	Rx Insensitive
GSM615383	7.360923759	0	5.92462853	7.979882438	0	6.054373697	7.819274555	5.847784669	8.230546956	10.25399963	0	855.56	-0.551065437	low	Rx Insensitive
GSM615384	9.402535618	0	6.093310837	8.544909164	0	6.092181043	8.04343863	10.63914434	8.556375396	10.58043827	0	699.34	-0.209682472	low	Rx Insensitive
GSM615385	7.804225035	0	5.349404358	8.912803748	0	6.971941052	7.522449199	10.42316036	8.22455312	9.959358416	1	966.52	-0.166136789	low	Rx Insensitive
GSM615386	8.566768926	0	6.540411355	8.760708122	0	6.731466631	8.832817969	7.155179314	7.923527848	9.882992659	1	663.57	-0.541757915	low	Rx Insensitive
GSM615387	9.086058917	0	5.731857143	8.228348568	0	6.946154618	7.451080658	10.09669889	8.065556352	11.56266159	0	1005.21	-0.175157604	low	Rx Insensitive
GSM615388	9.709949418	0	5.967969776	8.521731038	0	6.942743772	7.648617396	8.951659973	8.103313437	10.12924394	1	673.425	-0.438551472	low	Rx Insensitive
GSM615389	7.271213348	0	7.176862791	8.412771011	0	3.654602278	7.683505139	7.923349223	8.232779825	9.439396869	0	983.31	-0.310748526	low	Rx Insensitive
GSM615390	6.627112663	0	5.736245792	8.22287814	0	2.292237367	7.186675484	11.78149606	7.734654916	10.86490287	1	622.69	0.357800411	high	Rx Insensitive
GSM615391	9.737247836	0	6.953413598	8.714625658	0	7.312048553	8.578521875	11.00838532	7.880039059	10.53455513	0	826.36	-0.202735184	low	Rx Insensitive
GSM615392	7.035148613	0	5.125772691	7.527631132	0	5.171082726	7.215988187	11.33192909	7.290910608	10.7876922	1	324.85	0.234526814	high	Rx Insensitive
GSM615393	8.464062319	0	6.896084266	9.123329076	0	8.780343166	7.685431455	10.04496251	7.856687537	9.975538417	0	687.66	-0.331454311	low	Rx Insensitive
GSM615394	7.969855137	0	0.758964031	7.204203301	0	8.365524089	8.033092804	11.39394784	7.660099324	10.21531366	0	985.5	0.094609069	high	Rx Insensitive
GSM615395	7.479128308	0	4.322155494	7.847558937	0	4.1756965	8.075973552	8.854848916	7.695432357	7.855348019	0	865.415	-0.203673779	low	Rx Insensitive
GSM615396	9.173166113	0	4.940312178	7.399795286	0	7.281017928	7.120518515	10.29886623	7.579731076	10.28469567	1	831.47	-0.162191971	low	Rx Insensitive
GSM615397	7.485546361	0	7.408621154	8.569493206	0	5.300401926	7.774228089	11.21067284	7.324811305	10.6396339	1	492.75	0.098583668	high	Rx Insensitive
GSM615398	8.44994385	0	6.165756213	8.003333679	0	5.47659162	7.471198897	9.35705238	7.477293611	10.37732863	0	918.34	-0.166127942	low	Rx Insensitive
GSM615399	8.60228593	0	7.414868628	9.294003179	0	7.211167818	8.477418419	9.020243366	8.611774613	9.957584651	1	291.635	-0.458152133	low	Rx Insensitive
GSM615400	6.293810443	0	5.611340564	7.877900213	0	6.403224291	7.065291717	8.285672296	6.703701446	9.522290545	0	686.565	-0.136789063	low	Rx Insensitive
GSM615401	6.160342342	0	0.779164647	8.590901264	0	6.96469162	7.214252304	9.696224041	6.302071476	9.826701882	0	905.2	0.128269334	high	Rx Insensitive
GSM615402	11.45460949	0	4.917846385	7.334500871	0	0.639000494	5.210474287	5.98529426	6.983879952	9.321765892	1	924.545	-0.556872199	low	Rx Insensitive
GSM615403	8.520186053	0	4.739349546	8.785586431	0	2.477883624	4.474933458	11.08906631	7.667040793	9.119069187	0	860.305	0.004435937	high	Rx Insensitive
GSM615404	11.02313152	0	5.706593287	7.940767776	0	1.70987557	7.929463129	9.519263615	4.774867259	11.06661897	0	751.535	0.104734465	high	Rx Insensitive
GSM615405	10.47610083	0	6.1806277	7.33101326	0	5.648386617	8.019945797	11.65199542	5.930366173	10.69939205	1	290.905	0.111665895	high	Rx Insensitive
GSM615631	7.506281433	0	6.026108511	8.264662152	0	7.719802196	7.322586565	10.18401316	6.964206065	9.990954976	1	524.505	-0.085622615	high	Rx Insensitive
GSM615632	7.951832951	0	6.74516282	8.121247463	0	3.991875422	7.707382714	10.10246952	7.429783378	10.8745761	0	815.41	0.029931239	high	Rx Insensitive
GSM615633	8.027639276	0	2.761334911	8.042404344	0	3.995222234	7.910733885	7.813835146	7.355557399	10.71752583	1	336.895	-0.139963602	low	Rx Insensitive
GSM615634	8.805461303	0	5.722381685	8.080614207	0	5.79582386	7.438333972	8.362425102	8.137257135	11.25920459	0	796.43	-0.314203392	low	Rx Insensitive
GSM615635	8.460803018	0	5.643650543	9.696513409	0	6.445692948	8.379034622	11.12315707	7.972239907	10.85179979	0	764.31	-0.065594065	high	Rx Insensitive
GSM615636	7.086944881	0	6.69986682	7.79466726	0	4.430891733	7.602307478	10.10020796	7.473497867	11.06094519	0	714.67	0.09171361	high	Rx Insensitive
GSM615637	8.409403203	0	6.559587891	7.461770704	0	6.654024665	7.789307609	11.21400084	8.07587571	11.27118621	0	673.425	0.005671987	high	Rx Insensitive
GSM615638	7.270004289	0	6.015508715	9.184694865	0	5.690721805	7.7121287	11.39011122	7.532336643	10.73006868	1	502.605	0.110262273	high	Rx Insensitive
GSM615639	7.731312031	0	6.115257559	8.268412681	0	6.86859078	6.984964138	9.927825248	7.387538618	10.95642576	0	751.535	-0.085282334	high	Rx Insensitive
GSM615640	8.41493057	0	3.15728361	8.772499572	0	7.937863636	7.69755818	11.15773375	7.570880934	10.01792631	0	476.69	-0.058711775	high	Rx Insensitive
GSM615641	8.381914345	0	5.668279208	8.932526217	0	5.434615666	7.679392028	11.02485225	7.574334461	10.9804873	1	822.345	0.026617415	high	Rx Insensitive
GSM615642	8.307569322	0	6.295444729	7.946997123	0	5.657304566	7.574640065	8.785927544	7.890455413	9.960395705	0	840.595	-0.282181071	low	Rx Insensitive
GSM615643	7.838285042	0	6.991739826	8.482736031	0	6.598603979	7.588813874	9.096456698	7.573430434	10.28336558	0	851.545	-0.240772076	low	Rx Insensitive
GSM615644	8.501496948	0	2.828503003	8.336354343	0	5.527535204	8.075005113	10.88245636	7.986654152	10.48576533	0	832.565	0.021197871	high	Rx Insensitive
GSM615645	8.972485672	0	5.613054446	8.153352536	0	5.30068944	7.965220052	11.07724133	7.248206157	9.725631136	0	873.445	-0.012942303	high	Rx Insensitive
GSM615646	9.083966034	0	6.332033958	7.991849007	0	3.013931191	7.199995698	6.497602595	7.500856403	9.513695056	0	733.65	-0.479535509	low	Rx Insensitive
GSM615647	9.400728563	0	6.755980481	7.907369944	0	4.094622167	8.024938057	8.985106392	7.529882511	9.536517417	0	423.765	-0.26964029	low	Rx Insensitive
GSM615648	7.880888151	0	5.263149634	8.638626162	0	8.472479784	8.212212414	10.99518175	7.879917699	11.62916006	0	636.56	-0.025978521	high	Rx Insensitive
GSM615649	7.532021554	0	7.205592746	8.514992546	0	8.705054811	7.802183868	9.561704236	7.882704992	10.79091619	0	392.74	-0.253499845	low	Rx Insensitive
GSM615650	9.64847089	0	7.765148021	9.259496579	0	8.267215088	8.281237212	9.711282559	8.951571068	10.61139772	0	630.72	-0.502912732	low	Rx Insensitive
GSM615651	7.117988569	0	5.312722616	7.169461242	0	5.846908739	7.71571181	9.856125052	7.962361979	10.67831808	0	722.335	-0.004780455	high	Rx Insensitive
GSM615652	8.550849748	0	6.579852663	7.670402103	0	6.703673098	8.392231205	11.33647051	8.014185093	12.14924243	0	690.58	0.062392307	high	Rx Insensitive
GSM615653	8.061666502	0	5.705531069	8.770055512	0	6.40876873	11.28926592	11.97718832	7.588811734	11.02138749	0	588.745	0.177923154	high	Rx Insensitive
GSM615654	8.976467801	0	6.711372209	9.354149016	0	5.434626558	8.315613479	9.021981099	7.9956151	10.65453797	0	562.465	-0.312964864	low	Rx Insensitive
GSM615655	5.098405589	0	5.370370544	7.692027415	0	2.828727759	7.276790705	9.470523038	6.847002766	11.71925524	0	685.47	0.346076944	high	Rx Insensitive
GSM615656	9.508776845	0	6.781446206	8.394781589	0	3.109170545	7.830220076	9.827706991	7.346462608	11.16092104	0	553.705	-0.061992476	high	Rx Insensitive
GSM615657	7.006184036	0	4.889261278	8.014696648	0	4.226627711	8.425016788	9.248003548	7.916096455	9.918449319	1	265.72	-0.045541864	high	Rx Insensitive
GSM615658	11.71899859	0	6.442942217	7.232415157	0	6.313813865	7.346747695	9.658481083	7.984921353	9.720786666	0	693.5	-0.462189436	low	Rx Insensitive
GSM615659	9.838605789	0	6.545865269	6.924884432	0	6.442276815	7.881787838	8.397661035	7.315734119	9.703150208	0	487.64	-0.395220513	low	Rx Insensitive
GSM615660	7.721908231	0	5.463380162	8.131153874	0	3.033962304	8.560310759	11.34294824	7.199306635	10.283941	0	375.585	0.245785534	high	Rx Insensitive
GSM615661	7.808432276	0	5.86587251	8.123697465	0	3.475109688	7.823866266	9.760766858	8.030044511	9.661833552	0	452.6	-0.074496053	high	Rx Insensitive
GSM615662	7.826976021	0	3.103687402	7.928840625	0	2.939112939	7.608537987	10.0996672	7.819020966	10.89836059	1	413.545	0.127840519	high	Rx Insensitive
GSM615663	7.338342841	0	5.794156309	7.826671954	0	5.578865214	8.003600748	11.22277987	7.320220156	11.85596414	0	627.435	0.229524377	high	Rx Insensitive
GSM615664	10.07528012	0	7.494319218	8.514237193	0	6.701619574	8.325810517	11.38165568	8.061011104	10.3322006	0	408.8	-0.19635534	low	Rx Insensitive
GSM615665	7.463422822	0	6.494630245	6.067954451	0	7.369034966	7.453277517	8.819866424	7.427433364	11.12040715	0	417.56	-0.122261775	low	Rx Insensitive
GSM615666	7.584352967	0	3.676694981	7.544346905	0	7.604434221	8.540116857	10.70718544	7.832424698	11.53810088	1	62.05	0.074397173	high	Rx Insensitive
GSM615667	8.895319831	0	3.678371223	7.731892293	0	7.559447193	8.837822225	10.62442829	7.708302722	9.149430458	0	367.92	-0.15053332	low	Rx Insensitive
GSM615668	8.009424433	0	3.459009588	9.065972918	0	6.550987733	8.071632599	9.230117441	7.752662943	9.772617688	0	416.83	-0.222084836	low	Rx Insensitive
GSM615669	9.863324367	0	6.406583461	7.451450405	0	3.283650213	7.151066105	9.797059041	6.638387798	9.791968876	0	468.66	-0.083109158	high	Rx Insensitive
GSM615670	8.879391663	0	2.598358095	7.86425496	0	4.285078391	7.281096407	9.648846782	7.747149741	9.488536905	0	411.72	-0.1157378	low	Rx Insensitive
GSM615671	8.201391832	0	6.593833344	8.323403706	0	6.50605277	7.893072353	10.80731573	6.462104505	9.600816391	0	320.835	-0.002331128	high	Rx Insensitive
GSM615672	7.27579948	0	6.705455581	8.157646346	0	8.182017825	8.208068765	10.46284397	8.282690698	10.40026379	0	507.715	-0.142468184	low	Rx Insensitive
GSM615673	8.01157579	0	2.621092939	6.846591173	0	5.821613676	7.862535837	10.73020449	7.588068487	10.14125328	0	418.655	0.096828822	high	Rx Insensitive
GSM615674	7.962659954	0	5.773410948	8.332601911	0	6.368067052	8.555700498	10.9469285	7.125817828	10.08798137	0	542.755	0.032927367	high	Rx Insensitive
GSM615675	7.780813416	0	6.093798182	6.004813316	0	6.449041933	7.93087614	9.090339467	6.989229767	11.03576443	0	433.62	-0.028093101	high	Rx Insensitive
GSM615676	7.053539117	0	6.514015268	7.601907532	0	3.749104838	8.476147696	11.37778391	7.266906783	11.78808313	1	31.025	0.342592809	high	Rx Insensitive
GSM615677	4.806723325	0	6.32106046	8.248142646	0	9.196803135	8.352881521	10.93257505	7.755402528	10.40642307	0	461.725	0.097367069	high	Rx Insensitive
GSM615678	7.660087474	0	6.594802129	8.057173538	0	5.33978693	7.088810533	9.297501642	7.155757661	10.79447051	0	435.81	-0.076513417	high	Rx Insensitive
GSM615679	10.28751335	0	6.492932354	7.827310382	0	6.357731918	7.527591839	8.331053244	8.000382654	11.3637687	1	70.08	-0.434635911	low	Rx Insensitive
GSM615680	5.942698978	0	5.152662556	7.932786381	0	6.248261723	7.304787572	10.41059448	7.521260209	11.30038079	0	383.615	0.165042562	high	Rx Insensitive
GSM615681	7.230202689	0	5.378706854	8.297046557	0	7.159255851	7.62263059	10.46553014	7.025635793	11.36364926	0	1002.29	0.074729121	high	Rx Insensitive
GSM615682	7.259030653	0	5.599481573	7.363695791	0	6.282505054	8.081247634	7.661214411	7.346332703	10.69757988	0	916.515	-0.223886405	low	Rx Insensitive
GSM615683	8.951021491	0	3.241569311	7.646994153	0	5.166214735	7.850130822	9.996047775	7.318605813	9.308208688	0	862.495	-0.088348551	high	Rx Insensitive
GSM615684	9.714223897	0	6.490946	7.624178775	0	6.692330823	7.323824892	9.442773092	7.182749572	10.70223261	1	461.725	-0.249346279	low	Rx Insensitive
GSM615685	10.39203509	0	3.013117928	8.657411181	0	2.542403867	6.680530497	9.88658713	7.297523354	10.78267983	0	802.27	-0.06519279	high	Rx Insensitive
GSM615686	8.027331914	0	3.11147622	8.768489896	0	3.878192221	7.774040896	8.926224022	6.847219027	10.14306695	1	188.705	-0.038268808	high	Rx Insensitive
GSM615687	6.294320269	0	1.403384431	8.925042068	0	6.221070894	5.158726868	12.30060404	5.952243173	11.49349334	1	1659.863107	0.495236787	high	Rx Insensitive
GSM615688	8.191164495	0	6.518303376	9.020532481	0	6.699979257	7.740485542	9.453858534	8.35531905	11.76119334	0	1877.713895	-0.223542127	low	Rx Insensitive
GSM615689	8.382508659	0	7.147397009	5.913136371	0	7.622968112	7.791076748	11.38065788	6.068943421	10.73089733	0	1959.657769	0.170762141	high	Rx Insensitive
GSM615690	9.849047327	0	7.423809534	6.055905482	0	3.242087048	8.084811581	8.996148594	8.044481835	11.82930544	0	1844.736482	-0.129851261	low	Rx Insensitive
GSM615691	9.340310248	0	7.509378024	7.980353147	0	6.39708029	7.151545848	11.88998001	8.002291794	11.70912553	0	1816.755647	0.004857567	high	Rx Insensitive
GSM615692	4.555760286	0	4.708952262	8.934249369	0	6.364039939	8.108302628	10.16759446	7.941316606	10.04385667	0	1804.76386	0.11495576	high	Rx Insensitive
GSM615693	10.26095504	0	6.741412364	7.609969654	0	4.960554899	7.36449851	9.397942463	7.551780262	11.94467239	1	1275.126626	-0.190322528	low	Rx Insensitive
GSM615694	6.189287451	0	5.75546103	7.106573514	0	7.48276929	6.982562182	9.323110649	8.648649518	11.11575455	1	526.6392882	-0.11433084	low	Rx Insensitive
GSM615695	12.34904076	0	3.853533493	7.787180674	0	6.704350915	6.834142946	10.22312775	7.974724397	10.90511392	1	435.7015743	-0.37174953	low	Rx Insensitive
GSM615696	7.772849793	0	6.985604176	8.583307099	0	1.096839057	8.121347853	10.96807447	7.892941658	9.055969469	0	1757.79603	0.098981582	high	Rx Insensitive
GSM615697	12.59708996	0	0.474863652	8.678740165	0	5.87334961	7.507129208	9.298165429	5.60389895	11.58395168	0	1794.770705	-0.170328199	low	Rx Insensitive
GSM615698	8.913228937	0	4.613338604	7.343565179	0	4.038424786	7.029011594	8.717084336	8.405641694	9.898361144	0	1710.8282	-0.2686215	low	Rx Insensitive
GSM615699	8.022000854	0	4.093193809	9.175475385	0	7.41591712	8.635906132	10.90756957	7.802710787	11.49251928	0	1648.870637	0.007217024	high	Rx Insensitive
GSM615700	8.223917093	0	7.552134842	7.34545932	0	2.195795859	7.323841399	7.562386984	6.170921675	8.401811272	0	1613.894593	-0.217010712	low	Rx Insensitive
GSM615701	9.174490183	0	5.146596826	8.679535327	0	4.261130322	7.97261031	11.18568644	7.779793997	10.8846787	1	163.8877481	0.035796459	high	Rx Insensitive
GSM615702	8.012634887	0	6.839224457	8.613247129	0	6.97676823	7.643968141	10.22119226	8.181378124	10.44881673	1	288.8021903	-0.189858691	low	Rx Insensitive
GSM615703	9.823546691	0	7.117227839	8.981267388	0	6.89833485	7.489187662	10.13739384	7.535006924	10.28525393	0	1622.888433	-0.301517715	low	Rx Insensitive
GSM615704	7.898544728	0	3.319040587	8.882088435	0	9.00684745	8.056781067	8.934916295	7.733657356	9.21517262	0	1654.86653	-0.365230922	low	Rx Insensitive
GSM615705	10.78627907	0	1.912423852	8.277033332	0	4.917349508	7.698915619	8.75448462	6.568917735	10.83088041	1	1252.142368	-0.195431723	low	Rx Insensitive
GSM615706	5.518052416	0	6.869271073	9.214279355	0	3.376196619	8.786417926	10.31182873	6.270423269	10.5966731	0	1309.103354	0.311881666	high	Rx Insensitive
GSM615707	5.357805098	0	3.704451145	8.192325427	0	6.179556552	8.271005937	10.19839947	7.868415774	9.347852407	1	154.8939083	0.084999261	high	Rx Insensitive
GSM615708	9.133109872	0	4.417717763	9.663027516	0	3.090634807	7.179784272	9.606799342	8.362699056	12.17580826	0	1636.87885	-0.096609991	high	Rx Insensitive
GSM615709	8.041774798	0	3.072342774	7.586860354	0	3.614572554	7.112940683	9.554937967	6.24394214	10.4219122	0	1612.895277	0.138450937	high	Rx Insensitive
GSM615710	8.666147759	0	7.312982142	8.091491082	0	6.369033742	7.517729422	9.798219419	8.401083489	7.466622854	0	1113.237509	-0.434682973	low	Rx Insensitive
GSM615711	8.310469175	0	1.131400965	8.473762776	0	3.146677127	7.244464684	6.101002836	7.130641766	9.22253582	0	1615.893224	-0.368648127	low	Rx Insensitive
GSM615712	5.726236937	0	7.053071532	9.285889928	0	6.463575972	9.306886705	11.83118288	7.729458112	11.83712165	1	692.5256674	0.28374248	high	Rx Insensitive
GSM615713	8.389931808	0	1.797833457	8.95822763	0	4.735357581	7.460793705	7.077357594	5.970208021	10.28382303	0	1618.89117	-0.202507236	low	Rx Insensitive
GSM615714	8.222482586	0	3.045970642	7.803827514	0	9.610721176	8.29914711	10.8459484	7.903730737	9.948782669	0	378.7405886	-0.131776558	low	Rx Insensitive
GSM615715	6.411010349	0	8.671446656	7.194431576	0	7.070227193	6.927432291	10.65127454	7.465506828	10.06418942	0	1635.879535	0.010146711	high	Rx Insensitive
GSM615716	8.160779116	0	7.729011645	8.327645457	0	7.54993088	7.597985736	10.44109901	6.498241425	9.823470944	0	1666.858316	-0.099742087	high	Rx Insensitive
GSM615717	8.705493562	0	7.18429888	8.756825499	0	7.575138961	7.194528391	8.849233877	7.977287865	10.13172353	0	811.4442163	-0.432146606	low	Rx Insensitive
GSM615718	7.804751746	0	6.1552058	7.567989356	0	5.60403814	7.895688667	8.708079801	7.437038622	11.29488176	1	550.6228611	-0.118471358	low	Rx Insensitive
GSM615719	8.486324044	0	5.828784534	7.724269943	0	5.65199248	7.839106052	8.124275926	8.087875672	9.437800173	0	1466.995209	-0.390648516	low	Rx Insensitive
GSM615720	8.477229333	0	1.763346575	9.024434325	0	6.373495188	8.174702881	10.43830475	7.96169978	10.34182084	0	1445.010267	-0.066675238	high	Rx Insensitive
GSM615721	10.90202008	0	5.365010309	7.580932339	0	4.543148069	7.576157204	8.509517987	7.827975658	11.32749141	0	1044.284736	-0.341432548	low	Rx Insensitive
GSM615722	9.804493709	0	1.021127685	9.077500929	0	6.179987401	7.316080166	10.20291397	7.363771444	10.24239265	1	49.96577687	-0.135461879	low	Rx Insensitive
GSM615723	8.017880571	0	3.442941315	8.156928094	0	6.432677427	6.857020277	10.61879732	7.566310913	13.14509116	1	170.8829569	0.14798984	high	Rx Insensitive
GSM615724	8.551743942	0	7.854385088	8.239475599	0	9.614269719	7.914136093	11.24567247	7.899690182	10.32334032	0	1494.976044	-0.209726032	low	Rx Insensitive
GSM615725	9.793705435	0	6.650309345	8.023885612	0	4.172715948	7.157927137	8.995857769	7.766762879	10.51630548	0	1450.006845	-0.281937191	low	Rx Insensitive
GSM615726	8.102906032	0	5.818080593	8.293049289	0	4.261475344	7.659266084	8.03460523	7.692711849	10.38833763	1	450.6913073	-0.253518645	low	Rx Insensitive
GSM615727	9.3130413	0	7.369895473	9.649845539	0	6.933247652	8.557262607	11.71029117	8.567370982	9.735635225	0	1456.002738	-0.22542734	low	Rx Insensitive
GSM615728	8.482034825	0	2.481310593	7.302163607	0	7.129332233	7.86061339	12.65602962	7.699305027	10.33392759	0	1503.969884	0.206738902	high	Rx Insensitive
GSM615729	8.763661535	0	6.578865545	8.626456016	0	6.573505922	8.125761757	9.877772526	8.741851555	10.108262	0	2686.160164	-0.318845718	low	Rx Insensitive
GSM615730	7.968201048	0	6.061016849	8.835075378	0	8.047161797	8.923916051	10.99097897	7.088422012	10.39266864	1	488.6652977	-0.028185404	high	Rx Insensitive
GSM615731	8.402753201	0	3.201729284	8.268382474	0	4.539989292	6.739016619	9.15335583	7.422542576	10.40597534	1	739.4934976	-0.102424872	high	Rx Insensitive
GSM615732	7.705482824	0	7.681729496	8.335735746	0	10.04436781	8.007013752	12.832458	7.402341281	8.775182967	0	2338.398357	-0.035787438	high	Rx Insensitive
GSM615733	8.140548763	0	1.192934899	7.734426516	0	10.93370868	8.473444729	10.00819172	8.356239655	9.942764791	1	766.4750171	-0.266321504	low	Rx Insensitive
GSM615734	8.14596817	0	4.838806555	7.448565215	0	2.513075823	6.790642933	7.669225293	7.475531808	10.06303218	0	1724.818617	-0.189410713	low	Rx Insensitive
GSM615735	8.985828631	0	5.418386253	8.269437284	0	1.657607114	9.24509498	12.00850481	7.749163962	10.53219712	0	1973.648186	0.256434765	high	Rx Insensitive
GSM615736	7.882279634	0	6.552226249	6.747652988	0	3.719194202	8.179830159	10.64296519	7.849216735	9.563799211	0	1962.655715	0.056952831	high	Rx Insensitive
GSM615737	8.475731922	0	6.358682277	8.039508027	0	6.213809223	7.592748328	10.71328969	7.313249439	10.11572795	1	1077.262149	-0.05438486	high	Rx Insensitive
GSM615738	10.37907067	0	6.069972094	7.912057144	0	6.376410827	7.486779541	9.124798962	7.350605487	9.993665863	0	2217.481177	-0.371553883	low	Rx Insensitive
GSM615739	9.044507923	0	6.108926274	8.954651036	0	6.252736223	9.966206333	11.01625873	8.011618067	9.889276673	0	2197.494867	-0.125287957	low	Rx Insensitive
GSM615740	8.486088296	0	7.572608915	9.036047999	0	4.382829102	7.393878092	6.338933795	8.614766962	10.5539623	0	1934.67488	-0.605176263	low	Rx Insensitive
GSM615741	7.284397169	0	5.527049647	7.891311227	0	6.601538862	7.475388775	10.5131619	7.689518646	10.20738598	0	1873.716632	-0.012717814	high	Rx Insensitive
GSM615742	7.569739436	0	4.114029663	8.108451493	0	4.408111108	7.583859055	9.853880267	9.16280802	9.18631865	0	1994.633812	-0.17549094	low	Rx Insensitive
GSM615743	8.098044787	0	7.179450197	8.050804463	0	0.549132268	8.749409046	10.03647005	6.418236949	10.71213273	0	1809.760438	0.238711933	high	Rx Insensitive
GSM615744	7.6236981	0	6.887606509	8.552227805	0	6.787323286	7.466172193	10.3908937	7.49272039	11.87135147	0	1752.799452	-0.000330296	high	Rx Insensitive
GSM615745	7.391331416	0	6.85005416	9.083269364	0	5.572117982	8.687023134	10.72811865	8.261841846	10.36665006	0	1482.984257	-0.045017737	high	Rx Insensitive
GSM615746	9.513360569	0	5.821191015	8.365429338	0	5.137473591	7.142021354	10.40576817	5.791579628	13.22430942	0	1515.96167	0.173978701	high	Rx Insensitive
GSM615747	7.927873988	0	5.49198766	8.369099331	0	8.564877204	8.356266975	8.060206765	8.378147643	9.786977777	1	451.6906229	-0.488144139	low	Rx Insensitive
GSM615748	7.815654795	0	6.388755801	8.379814014	0	6.968898444	7.075899361	10.51994834	7.966654472	9.795501326	1	1128.227242	-0.152575514	low	Rx Insensitive
GSM615749	8.825445736	0	6.350204773	8.515222854	0	4.255153302	7.79234299	9.796449895	6.290010211	12.5278507	0	1039.288159	0.106701703	high	Rx Insensitive
GSM615750	5.386790232	0	3.44195223	8.975889219	0	8.163754306	5.299914359	9.271631765	8.037178157	11.21663541	0	1030.294319	-0.079279178	high	Rx Insensitive
GSM615751	9.317625542	0	7.089797633	8.450013546	0	3.498075763	7.960554045	9.879234652	7.508044846	11.49125616	0	908.3778234	-0.059881015	high	Rx Insensitive
GSM615752	8.418768911	0	3.358942412	8.822462858	0	1.860524576	7.52809722	9.824581477	7.552082516	10.6216196	0	972.3340178	0.068001756	high	Rx Insensitive
GSM615753	8.96938035	0	6.613745623	8.351599229	0	4.074116606	8.128277291	8.864591982	8.225863414	11.28007277	0	670.5407255	-0.224952582	low	Rx Insensitive
GSM615754	8.21649476	0	7.821125044	8.738062548	0	4.274050803	7.652365293	6.230132425	8.164351244	10.04959118	0	947.3511294	-0.572954853	low	Rx Insensitive
GSM615755	10.04586148	0	6.585714336	8.763046563	0	6.635196372	7.804745669	11.08173049	8.515936067	10.75418943	0	1071.266256	-0.238427961	low	Rx Insensitive
GSM615756	8.313264842	0	6.944090792	8.521577298	0	6.016686317	7.171409089	5.431339129	7.048225186	9.503452297	0	1101.245722	-0.654532505	low	Rx Insensitive
GSM615757	7.740248125	0	4.864097081	9.273050284	0	7.218607788	8.225576761	11.93980673	7.951304878	11.07018072	0	1085.256674	0.085830145	high	Rx Insensitive
GSM615758	9.03436422	0	6.765637294	8.235872168	0	3.966028656	7.914842103	6.071182524	8.090280409	8.951637528	0	1107.241615	-0.647666537	low	Rx Insensitive
GSM615759	8.236554727	0	6.503363136	8.599366042	0	4.418408835	8.47224489	8.146513391	8.278573961	9.020388791	0	1079.26078	-0.394324065	low	Rx Insensitive
GSM615760	8.032871179	0	3.086951894	8.989826207	0	4.174946448	7.719129299	9.062643817	8.584275207	11.13653236	0	1028.295688	-0.136895731	low	Rx Insensitive
GSM615761	7.904630684	0	7.132993712	8.316122924	0	6.092728506	7.750482996	8.398182143	8.074206781	9.266573538	1	464.6817248	-0.393900154	low	Rx Insensitive
GSM615762	8.262161043	0	6.375446463	5.960041211	0	4.548150576	7.537851437	10.86305238	7.789337333	10.05143932	0	896.386037	0.073340083	high	Rx Insensitive
GSM615763	7.960278893	0	6.381943585	7.753436877	0	7.7999236	8.872635979	11.52741943	6.659751819	10.61688059	1	595.5920602	0.120640939	high	Rx Insensitive
GSM615764	8.292215921	0	6.675051844	7.272633273	0	6.249241193	7.482261584	12.14790979	6.897023152	10.42113526	0	798.4531143	0.184419579	high	Rx Insensitive
GSM615765	9.065856183	0	7.847636777	6.73016202	0	6.727948498	7.256967873	10.03106975	7.536095329	9.423425821	1	602.587269	-0.237475205	low	Rx Insensitive
GSM615766	10.33232065	0	7.770087355	5.635990638	0	6.910385752	7.557001392	9.468482997	7.264771779	9.526655255	0	761.4784394	-0.32287432	low	Rx Insensitive
GSM615767	9.218870922	0	8.597597142	5.818391314	0	7.885424077	6.497132456	8.522539425	7.85650942	9.340867382	0	768.4736482	-0.485387033	low	Rx Insensitive
GSM615768	9.458057247	0	6.773491158	5.581336961	0	6.283633298	8.072693295	7.85071865	7.777432653	9.439844273	0	711.5126626	-0.428103753	low	Rx Insensitive
GSM615769	9.60469076	0	7.632860042	6.855034846	0	6.619787407	7.622937917	10.57229933	6.996729999	10.57934288	1	437.7002053	-0.097752242	high	Rx Insensitive
GSM615770	8.307829611	0	7.202990506	7.099303705	0	5.171212338	8.036915389	9.767323654	7.411636787	10.54579971	0	664.5448323	-0.063704758	high	Rx Insensitive
GSM615771	8.004600117	0	2.946506356	7.389686433	0	6.701321102	9.02119023	10.50385147	7.422570324	10.53730954	0	634.5653662	0.066016833	high	Rx Insensitive
GSM615772	9.489722874	0	6.339630657	8.336415105	0	3.945213221	7.820624182	9.896705156	8.769266887	11.05495971	0	525.6399726	-0.202847752	low	Rx Insensitive
GSM615773	7.433424576	0	7.939741581	6.768427221	0	6.593545561	8.107388874	9.800094684	7.682904192	9.919915617	0	558.6173854	-0.11407613	low	Rx Insensitive
GSM615774	9.588493671	0	7.839601853	7.903250745	0	7.595701062	8.133092399	9.825067329	7.335464826	10.29850495	0	357.7549624	-0.294602809	low	Rx Insensitive
GSM615775	7.918740525	0	6.016418175	7.826097645	0	5.515631101	6.987696604	9.039072527	7.742074273	9.320855473	1	278.8090349	-0.243272184	low	Rx Insensitive
GSM615776	8.481432098	0	4.101610486	8.606912906	0	9.004228353	7.60573064	10.8493026	7.466022235	10.62778002	1	1522.956879	-0.111928204	low	Rx Insensitive
GSM615777	8.103702956	0	6.208531226	8.12950919	0	2.043476894	6.990358787	6.232321215	6.92119815	10.59906656	0	2221.478439	-0.295110984	low	Rx Insensitive
GSM615778	10.1591106	0	6.12066414	8.210942565	0	4.937119518	7.154892637	9.73988819	7.913539358	11.45029288	0	2041.601643	-0.215351144	low	Rx Insensitive
GSM615779	8.222360031	0	8.016052617	7.85609504	0	4.223313781	7.629623695	9.976093851	6.832717376	9.428893803	0	1848.733744	-0.059082235	high	Rx Insensitive
GSM615780	6.961205947	0	9.771841407	7.561864186	0	5.866398946	7.189838438	6.840983388	7.036246804	9.359901852	1	621.5742642	-0.427513888	low	Rx Insensitive
GSM615781	8.416971009	0	7.873036257	8.593043737	0	7.513494885	7.898360517	9.594293272	7.989377749	10.10810874	1	1433.01848	-0.327089499	low	Rx Insensitive
GSM615782	9.939642168	0	8.570311793	7.755503551	0	6.831274522	7.041320423	6.590832524	8.339758811	9.042446499	0	1757.79603	-0.821556331	low	Rx Insensitive
GSM615783	8.423563246	0	6.05616468	8.003291376	0	5.789659667	6.794148453	10.37378071	7.99728959	9.210638559	0	1804.76386	-0.183982075	low	Rx Insensitive
GSM615784	10.25646129	0	8.619152176	8.704853605	0	6.815974555	7.402023581	9.593217788	7.99608505	9.115423787	1	179.8767967	-0.513973756	low	Rx Insensitive
GSM615785	8.153195888	0	6.427189017	7.803475036	0	5.624391337	8.263718039	10.33405336	7.527484158	8.913283297	0	1832.744695	-0.115289648	low	Rx Insensitive
GSM615786	8.440812835	0	5.860746984	7.620083021	0	5.287387244	7.163769878	12.16325024	7.050270317	10.75798931	1	384.7364819	0.218624422	high	Rx Insensitive
GSM615787	9.043533496	0	6.025698676	7.949360675	0	6.40949405	8.068440007	12.12986924	6.730189709	10.64986885	0	1468.99384	0.147085978	high	Rx Insensitive
GSM615788	5.497484933	0	5.207035862	7.603194527	0	7.085735829	6.885555474	10.20776837	6.393970421	10.75053265	0	1460.999316	0.210674762	high	Rx Insensitive
GSM615789	5.936303785	0	2.330673839	5.256804141	0	5.183189857	7.964572503	10.14823712	6.82000333	10.66137104	0	1229.158111	0.367154049	high	Rx Insensitive
GSM615790	6.968156042	0	6.532519949	7.869381699	0	6.235443022	7.642244471	8.877042411	7.248635638	10.18303521	0	1126.228611	-0.133205908	low	Rx Insensitive
GSM615791	7.710325965	0	2.785771656	8.66095109	0	8.063184586	8.08174734	7.989798156	7.39748701	9.57288716	0	683.5318275	-0.348732923	low	Rx Insensitive
GSM615792	8.080921273	0	6.095742938	8.358105964	0	5.956827134	5.867311903	9.856104838	7.081432831	9.740852045	0	713.5112936	-0.143425924	low	Rx Insensitive
GSM615793	7.863060744	0	6.441446468	7.694765498	0	6.466670696	8.462335637	9.152934652	7.630785419	9.702600896	0	647.5564682	-0.214821812	low	Rx Insensitive
GSM615794	9.324244601	0	5.659920972	8.563496353	0	7.637070414	8.192793168	8.117551507	7.656954856	8.856322565	1	285.8042437	-0.548134067	low	Rx Insensitive
GSM615795	8.09471403	0	7.13475161	8.630431448	0	7.383622884	9.876821413	8.554505255	7.295565981	11.13007594	0	585.5989049	-0.25052988	low	Rx Insensitive
GSM615796	8.680950243	0	2.560407855	7.836521434	0	4.07902193	7.165838373	9.480767845	7.501962077	10.77155604	1	263.8193018	-0.01973317	high	Rx Insensitive
GSM615797	8.423402488	0	6.703728815	7.782668587	0	3.975673158	8.311729857	11.24664253	7.982471674	11.67673407	0	1524.95551	0.140677334	high	Rx Insensitive
GSM615798	8.703976492	0	7.353835903	7.553229567	0	6.453986532	8.049864574	11.02368409	7.537188511	11.34358923	0	1734.811773	0.006640218	high	Rx Insensitive
GSM615799	7.902051132	0	5.235735283	7.74222612	0	3.512646131	5.588758297	9.996969205	7.457088461	9.809466533	0	186.8720055	-0.0100368	high	Rx Insensitive
GSM615800	8.614150794	0	6.004802492	9.39731359	0	8.516628802	8.909141361	11.59318838	6.497616725	9.731305603	0	1504.969199	-0.033826687	high	Rx Insensitive
GSM615801	8.309370222	0	6.230102491	6.374580878	0	6.796888354	8.429757971	8.392150328	8.124963848	10.92192847	0	1087.255305	-0.266617082	low	Rx Insensitive
GSM615802	6.679401035	0	6.149211238	7.372463985	0	3.958568956	7.937076693	9.13297502	7.435091355	11.41507956	1	1224.161533	0.089601994	high	Rx Insensitive
GSM615803	8.200363978	0	5.194207155	7.149504752	0	4.96594929	7.440194502	9.833151353	7.658761107	10.83239804	1	298.7953457	-0.016717328	high	Rx Insensitive
GSM615804	8.205476598	0	4.767754815	8.140767822	0	7.752761714	8.919827785	10.207661	7.540531794	9.477560473	1	1061.273101	-0.156619565	low	Rx Insensitive
GSM615805	9.48266125	0	6.293753793	8.215898288	0	5.397482833	7.196036646	10.06633325	6.937870948	10.21778435	0	1244.147844	-0.13796227	low	Rx Insensitive
GSM615806	8.487640124	0	2.935601177	6.283364808	0	7.98395749	7.314037505	10.11191983	8.068395433	10.68670928	0	1270.130048	-0.097511571	high	Rx Insensitive
GSM615807	10.68329602	0	5.729345581	6.956731067	0	3.963370223	7.558538618	8.726043741	7.763150745	9.731850602	1	974.3326489	-0.34681763	low	Rx Insensitive
GSM615808	6.962993707	0	5.76722132	7.441918562	0	2.874700193	7.27817228	6.155709376	6.985872491	9.202342604	0	1208.172485	-0.299422368	low	Rx Insensitive
GSM615809	8.126677404	0	5.057003552	7.968697913	0	3.491157236	7.406127405	8.985108167	7.669676717	10.80698734	0	1141.218344	-0.073204418	high	Rx Insensitive
GSM615810	8.913425133	0	5.713356729	7.713066872	0	5.708799747	7.883150467	10.41839866	6.68585649	10.64706444	1	300.7939767	0.014478679	high	Rx Insensitive
GSM615811	7.896076359	0	6.893279218	7.187414316	0	7.698562035	7.639971304	8.957614514	7.811436922	10.60195149	1	193.8672142	-0.257996376	low	Rx Insensitive
GSM615812	10.39163872	0	6.490056157	8.433373199	0	4.305921166	7.838081247	10.96517688	7.553389364	11.21808691	0	1145.215606	-0.060337627	high	Rx Insensitive
GSM615813	6.685740836	0	8.458088556	7.94590235	0	5.830708223	7.578573386	8.59455042	7.322937062	10.97171321	0	1161.204654	-0.132401026	low	Rx Insensitive
GSM615814	6.931985973	0	4.250164994	8.099482368	0	4.801635936	6.939747237	7.184157688	6.893127041	10.7254087	1	779.4661191	-0.169755624	low	Rx Insensitive
GSM615815	9.585069839	0	1.860742946	7.041193359	0	8.393114361	9.531716176	9.47807142	7.796699712	9.082455927	0	1248.145106	-0.296979593	low	Rx Insensitive
GSM615816	7.762626642	0	8.193737953	7.089546709	0	6.037074965	7.28578239	8.455592716	7.358210357	8.644167728	1	795.4551677	-0.333821336	low	Rx Insensitive
GSM615817	8.037044893	0	9.32979107	5.681273934	0	5.687182558	7.552718385	7.196057002	7.757858493	10.15564878	0	1351.074606	-0.394839391	low	Rx Insensitive
GSM615818	8.101725929	0	5.039943884	8.894126668	0	5.796638913	8.144593573	8.907160803	7.860613663	11.18339908	0	1339.08282	-0.189048728	low	Rx Insensitive
GSM615819	8.3704599	0	6.668682412	8.527622679	0	3.927669517	7.466020311	6.668383124	8.085178409	9.827609579	0	1392.046543	-0.50040125	low	Rx Insensitive
GSM615820	7.270829587	0	6.544359149	8.246993569	0	4.207043454	7.766062858	10.29927051	7.518304941	10.79315046	0	1234.154689	0.080118633	high	Rx Insensitive
GSM615821	7.7089237	0	6.336541817	8.17357101	0	5.588308579	7.873462961	11.06698074	7.963480167	10.77007201	0	1070.26694	0.04550266	high	Rx Insensitive
GSM615822	9.103760899	0	1.422025103	7.95451589	0	3.919253819	7.061621586	10.69611596	6.848320181	10.6820774	0	1097.24846	0.155674108	high	Rx Insensitive
GSM615823	8.433624107	0	6.225815186	8.125492922	0	6.106535525	6.663798967	10.05892588	7.314609477	10.75554404	1	442.696783	-0.098114315	high	Rx Insensitive
GSM615824	7.647990604	0	9.143900586	7.171962846	0	6.282812642	6.552606535	7.721982181	8.191207338	7.175819987	1	1009.308693	-0.600835455	low	Rx Insensitive
GSM615825	5.481181375	0	7.264247702	7.180939092	0	5.377198112	7.892859623	11.81009742	8.249520977	10.38895137	0	1001.314168	0.266726462	high	Rx Insensitive
GSM615826	8.012918968	0	6.768606139	7.86877977	0	5.372118838	8.542387667	9.605961977	7.499907983	10.03254867	0	1159.206023	-0.114477693	low	Rx Insensitive
GSM615827	9.057832719	0	8.889561956	6.58829653	0	4.845129015	7.068897637	7.585076366	7.62442336	9.767254854	0	1166.201232	-0.433614894	low	Rx Insensitive
GSM615828	7.650854968	0	6.821537288	7.410514138	0	2.979779092	6.527468175	8.730226152	8.27301415	10.06574951	0	1125.229295	-0.167940193	low	Rx Insensitive
