# Supplementary material for: Construction of a ferroptosis-based prognostic model for breast cancer helps to discriminate high/low risk groups and treatment priority
Source: Front Immunol. 2023 Dec 13;14:1264206. doi: 10.3389/fimmu.2023.1264206 (PMC10751362; doi:10.3389/fimmu.2023.1264206)
Supplement: Supplementary Figure 1 — Prognostic analysis of the 12-gene model in the TCGA datasets (A) The distribution of risk score in the TCGA datasets. (B) Kaplan-Meier survival analysis of OS between the risk group in the TCGA datasets. [file DataSheet_1.zip › Supplementary-/SupplementaryTable 15.csv]

	CTAL4-noR	CTAL4-R	PD1-noR	PD1-R
high risk	1	1	1	1
low risk	1	1	1	0.2077922
high risk	0.7172827	0.4085914	0.5164835	0.94505495
low risk	0.4075924	0.2377622	0.9090909	0.02597403
