# Supplementary material for: Construction of a ferroptosis-based prognostic model for breast cancer helps to discriminate high/low risk groups and treatment priority
Source: Front Immunol. 2023 Dec 13;14:1264206. doi: 10.3389/fimmu.2023.1264206 (PMC10751362; doi:10.3389/fimmu.2023.1264206)
Supplement: Supplementary Figure 1 — Prognostic analysis of the 12-gene model in the TCGA datasets (A) The distribution of risk score in the TCGA datasets. (B) Kaplan-Meier survival analysis of OS between the risk group in the TCGA datasets. [file DataSheet_1.zip › Supplementary-/SupplementaryTable 9.csv]

	ONTOLOGY	ID	Description	GeneRatio	BgRatio	pvalue	p.adjust	qvalue	geneID	Count
GO:0070268	BP	GO:0070268	cornification	30/556	113/18866	1.21978530420973e-20	4.90353692292312e-17	4.39379506421653e-17	KRT17/KRT14/KRT5/KRT15/DSC3/KLK5/CERS3/KRT6B/DSG3/KLK13/DSG1/KLK14/KLK12/KRT13/TGM5/KRT6C/PI3/KRT16/KRT32/KRT9/KRT1/KRT81/KRT77/KRT6A/KRT84/KRT27/KRT74/KRT72/KRT33A/CASP14	30
GO:0043588	BP	GO:0043588	skin development	48/556	425/18866	1.25739380608855e-15	2.52736155023798e-12	2.26463242338684e-12	NGFR/TP63/KRT17/KRT14/KRT5/KRT15/DACT2/LTB/ALOX15B/DSC3/KLK5/SOSTDC1/CERS3/EDAR/KRT6B/DSG3/ALX4/LCE1C/KLK13/DSG1/FERMT1/KLK14/KLK12/FOXE1/KRT13/TGM5/KRT6C/PI3/WNT16/KRT16/SERPINB13/GJB3/KRT32/KRT9/KRT1/KRT81/KRT77/KRT6A/KRT84/KRT27/KRT74/ASCL4/KRT72/TFAP2B/KRTAP29-1/KRT33A/CASP14/KRTAP3-1	48
GO:0031424	BP	GO:0031424	keratinization	33/556	225/18866	2.56385412246298e-14	2.63542830026198e-11	2.36146521170372e-11	KRT17/KRT14/KRT5/KRT15/DSC3/KLK5/CERS3/KRT6B/DSG3/LCE1C/KLK13/DSG1/KLK14/KLK12/KRT13/TGM5/KRT6C/PI3/KRT16/KRT32/KRT9/KRT1/KRT81/KRT77/KRT6A/KRT84/KRT27/KRT74/KRT72/KRTAP29-1/KRT33A/CASP14/KRTAP3-1	33
GO:0008544	BP	GO:0008544	epidermis development	49/556	477/18866	2.62231671667859e-14	2.63542830026198e-11	2.36146521170372e-11	NGFR/TP63/COL17A1/KRT17/KRT14/KRT5/KRT15/ALOX15B/DSC3/KLK5/SOSTDC1/CERS3/KLK7/EDAR/KRT6B/DSG3/NTF4/ALX4/LCE1C/KLK13/DSG1/DCT/FERMT1/KLK14/KLK12/FOXE1/KRTDAP/KRT13/BNC1/TGM5/KRT6C/PI3/WNT16/KRT16/SERPINB13/KRT32/KRT9/KRT1/KRT81/KRT77/KRT6A/KRT84/KRT27/KRT74/KRT72/KRTAP29-1/KRT33A/CASP14/KRTAP3-1	49
GO:0006959	BP	GO:0006959	humoral immune response	42/556	377/18866	1.30827084491255e-13	1.05184975930969e-10	9.42505859219106e-11	CXCL2/MFAP4/C7/TF/RNASE7/FCER2/POU2AF1/KLK5/CD19/KLK7/KLK3/CTSG/IFNE/CXCL6/MASP1/C4BPA/MS4A1/IGLL5/BPI/CR2/CXCL1/DEFB1/ELANE/LTF/CXCL3/PI3/PLA2G1B/CXCL13/CRP/PAX5/AIRE/KRT1/C6/MUC7/PLA2G2A/KRT6A/IGLL1/PF4V1/CFHR1/IL36RN/FCN2/WFDC5	42
GO:0030216	BP	GO:0030216	keratinocyte differentiation	37/556	306/18866	3.2178196367867e-13	2.15593915664709e-10	1.9318208415937e-10	TP63/KRT17/KRT14/KRT5/KRT15/ALOX15B/DSC3/KLK5/CERS3/KRT6B/DSG3/LCE1C/KLK13/DSG1/KLK14/KLK12/KRT13/TGM5/KRT6C/PI3/WNT16/KRT16/SERPINB13/KRT32/KRT9/KRT1/KRT81/KRT77/KRT6A/KRT84/KRT27/KRT74/KRT72/KRTAP29-1/KRT33A/CASP14/KRTAP3-1	37
GO:0019730	BP	GO:0019730	antimicrobial humoral response	23/556	137/18866	1.32818190881184e-11	7.62755896203369e-09	6.83464434880317e-09	CXCL2/TF/RNASE7/KLK5/KLK7/KLK3/CTSG/CXCL6/BPI/CXCL1/DEFB1/ELANE/LTF/CXCL3/PI3/PLA2G1B/CXCL13/MUC7/PLA2G2A/KRT6A/PF4V1/IL36RN/WFDC5	23
GO:0009913	BP	GO:0009913	epidermal cell differentiation	37/556	365/18866	6.35024765402959e-11	3.19099944614987e-08	2.85928256211701e-08	TP63/KRT17/KRT14/KRT5/KRT15/ALOX15B/DSC3/KLK5/CERS3/KRT6B/DSG3/LCE1C/KLK13/DSG1/KLK14/KLK12/KRT13/TGM5/KRT6C/PI3/WNT16/KRT16/SERPINB13/KRT32/KRT9/KRT1/KRT81/KRT77/KRT6A/KRT84/KRT27/KRT74/KRT72/KRTAP29-1/KRT33A/CASP14/KRTAP3-1	37
GO:0061844	BP	GO:0061844	antimicrobial humoral immune response mediated by antimicrobial peptide	16/556	75/18866	4.47878464940028e-10	2.00052381006546e-07	1.79256152868395e-07	CXCL2/RNASE7/KLK5/KLK7/KLK3/CXCL6/CXCL1/DEFB1/ELANE/LTF/CXCL3/PLA2G1B/CXCL13/MUC7/KRT6A/PF4V1	16
GO:0030593	BP	GO:0030593	neutrophil chemotaxis	16/556	103/18866	5.48975906067791e-08	2.20688314239252e-05	1.97746900059366e-05	EDN3/CXCL2/CCL19/SAA1/CCL14/CCL21/CXCL6/CCL23/CXCL1/CXCL3/CCL16/PLA2G1B/CXCL13/PF4V1/CCL7/CCL24	16
GO:0019731	BP	GO:0019731	antibacterial humoral response	12/556	59/18866	1.20761737940922e-07	4.41329260475004e-05	3.95451356204626e-05	TF/RNASE7/KLK5/KLK7/KLK3/CTSG/DEFB1/ELANE/LTF/PI3/PLA2G1B/WFDC5	12
GO:0070098	BP	GO:0070098	chemokine-mediated signaling pathway	14/556	88/18866	2.74703015474533e-07	9.20255101839687e-05	8.24590981538467e-05	CXCL2/ACKR1/CCL19/CCL14/CCL21/CXCL6/CCL23/CXCL1/CXCL3/CCL16/CXCL13/PF4V1/CCL7/CCL24	14
GO:1990266	BP	GO:1990266	neutrophil migration	16/556	122/18866	6.00727540903407e-07	0.000185763439571669	0.000166452602831697	EDN3/CXCL2/CCL19/SAA1/CCL14/CCL21/CXCL6/CCL23/CXCL1/CXCL3/CCL16/PLA2G1B/CXCL13/PF4V1/CCL7/CCL24	16
GO:1990868	BP	GO:1990868	response to chemokine	14/556	97/18866	9.36686339431386e-07	0.000251031938967611	0.000224936186212926	CXCL2/ACKR1/CCL19/CCL14/CCL21/CXCL6/CCL23/CXCL1/CXCL3/CCL16/CXCL13/PF4V1/CCL7/CCL24	14
GO:1990869	BP	GO:1990869	cellular response to chemokine	14/556	97/18866	9.36686339431386e-07	0.000251031938967611	0.000224936186212926	CXCL2/ACKR1/CCL19/CCL14/CCL21/CXCL6/CCL23/CXCL1/CXCL3/CCL16/CXCL13/PF4V1/CCL7/CCL24	14
GO:0071621	BP	GO:0071621	granulocyte chemotaxis	16/556	127/18866	1.04040454256126e-06	0.000261401641318518	0.000234227917410832	EDN3/CXCL2/CCL19/SAA1/CCL14/CCL21/CXCL6/CCL23/CXCL1/CXCL3/CCL16/PLA2G1B/CXCL13/PF4V1/CCL7/CCL24	16
GO:0045104	BP	GO:0045104	intermediate filament cytoskeleton organization	10/556	50/18866	1.62035058572116e-06	0.000383165256152886	0.000343333727822775	KRT17/KRT14/GFAP/DES/BFSP2/KRT6C/KRT16/NEFL/KRT9/KRT74	10
GO:0045103	BP	GO:0045103	intermediate filament-based process	10/556	51/18866	1.96291536635318e-06	0.000438384431818878	0.00039281265401524	KRT17/KRT14/GFAP/DES/BFSP2/KRT6C/KRT16/NEFL/KRT9/KRT74	10
GO:0045109	BP	GO:0045109	intermediate filament organization	7/556	25/18866	5.63132531671039e-06	0.00119146988279872	0.0010676119243093	KRT17/KRT14/GFAP/DES/BFSP2/NEFL/KRT9	7
GO:0097530	BP	GO:0097530	granulocyte migration	16/556	150/18866	9.35671545972664e-06	0.00188069980740506	0.00168519370016761	EDN3/CXCL2/CCL19/SAA1/CCL14/CCL21/CXCL6/CCL23/CXCL1/CXCL3/CCL16/PLA2G1B/CXCL13/PF4V1/CCL7/CCL24	16
GO:0042742	BP	GO:0042742	defense response to bacterium	26/556	348/18866	1.48423986886597e-05	0.00284125917754342	0.00254589916353852	TF/SELP/RNASE7/KLK5/KLK7/KLK3/CTSG/IFNE/CXCL6/IGLL5/BPI/DEFB1/ELANE/LTF/DEFB124/HP/PI3/PLA2G1B/CXCL13/CRP/PRG2/PLA2G2A/KRT6A/IGLL1/FCN2/WFDC5	26
GO:0042303	BP	GO:0042303	molting cycle	13/556	111/18866	2.35790179664602e-05	0.00412120227065956	0.00369278716161221	NGFR/TP63/KRT17/KRT14/SOSTDC1/PTGS2/EDAR/ALX4/FERMT1/FOXE1/KRT16/KRT84/KRT27	13
GO:0042633	BP	GO:0042633	hair cycle	13/556	111/18866	2.35790179664602e-05	0.00412120227065956	0.00369278716161221	NGFR/TP63/KRT17/KRT14/SOSTDC1/PTGS2/EDAR/ALX4/FERMT1/FOXE1/KRT16/KRT84/KRT27	13
GO:0048730	BP	GO:0048730	epidermis morphogenesis	7/556	32/18866	3.29640334100938e-05	0.00552147559619071	0.00494749659339215	NGFR/TP63/KRT17/SOSTDC1/KLK14/FOXE1/KRT27	7
GO:0030595	BP	GO:0030595	leukocyte chemotaxis	19/556	232/18866	6.14699840929061e-05	0.0098843734421393	0.00885685412909156	EDN3/PTN/CXCL2/CCL19/SAA1/CCL14/CCL21/CXCL6/CCL23/CXCL1/CNR2/CXCL3/CCL16/DEFB124/PLA2G1B/CXCL13/PF4V1/CCL7/CCL24	19
GO:0042475	BP	GO:0042475	odontogenesis of dentin-containing tooth	11/556	91/18866	7.40517708069993e-05	0.0114495430247745	0.0102593182065406	NGFR/TP63/KLK5/SOSTDC1/EDAR/WNT6/MMP20/ENAM/DMP1/LHX8/ODAM	11
GO:0098742	BP	GO:0098742	cell-cell adhesion via plasma-membrane adhesion molecules	21/556	277/18866	7.8751777234019e-05	0.0117252646103984	0.0105063774539888	CLDN11/CLDN5/LRRC4B/CLDN19/CADM3/FAT2/CDH22/DSC3/SELP/CDHR1/IGFN1/DSG3/CDH12/APOA1/CLDN10/DSG1/CDH19/LGALS7B/SLITRK3/ADIPOQ/PCDH8	21
GO:0043567	BP	GO:0043567	regulation of insulin-like growth factor receptor signaling pathway	6/556	26/18866	8.87797789688674e-05	0.012746239694816	0.011421218181634	IGF1/GH1/BMP5/IGFBP1/WNT1/GHRH	6
GO:0002526	BP	GO:0002526	acute inflammatory response	12/556	111/18866	0.000106014604295727	0.0146958175609938	0.0131681297967324	DNASE1L3/SAA1/PTGS2/SAA4/SAA2/TAC1/ELANE/PLA2G2D/NPY5R/HP/HPR/CRP	12
GO:0048247	BP	GO:0048247	lymphocyte chemotaxis	9/556	65/18866	0.000115566435323655	0.0149587581455881	0.013403736678241	CCL19/SAA1/CCL14/CCL21/CCL23/CCL16/CXCL13/CCL7/CCL24	9
GO:0030198	BP	GO:0030198	extracellular matrix organization	26/556	395/18866	0.000123953738252649	0.0149587581455881	0.013403736678241	COL17A1/MIA/ADAMTS8/MYH11/MFAP4/HPSE2/ANGPTL7/KLK5/COL11A1/KLK7/CTSG/PTX3/MMP23B/MMP20/SERPINB5/IBSP/MMP1/CMA1/MMP7/FERMT1/MMP27/MMP13/ELANE/KLK2/DMP1/COL9A1	26
GO:0043062	BP	GO:0043062	extracellular structure organization	26/556	396/18866	0.000129081318029145	0.0149587581455881	0.013403736678241	COL17A1/MIA/ADAMTS8/MYH11/MFAP4/HPSE2/ANGPTL7/KLK5/COL11A1/KLK7/CTSG/PTX3/MMP23B/MMP20/SERPINB5/IBSP/MMP1/CMA1/MMP7/FERMT1/MMP27/MMP13/ELANE/KLK2/DMP1/COL9A1	26
GO:0031103	BP	GO:0031103	axon regeneration	8/556	52/18866	0.00012990064252831	0.0149587581455881	0.013403736678241	PTN/NTRK3/KLK8/APOD/APOA1/FOLR1/NEFL/ISL1	8
GO:0070170	BP	GO:0070170	regulation of tooth mineralization	4/556	10/18866	0.000136037584960128	0.0149587581455881	0.013403736678241	WNT6/MMP20/ENAM/DMP1	4
GO:0070942	BP	GO:0070942	neutrophil mediated cytotoxicity	4/556	10/18866	0.000136037584960128	0.0149587581455881	0.013403736678241	DNASE1L3/CTSG/CXCL6/ELANE	4
GO:0045187	BP	GO:0045187	regulation of circadian sleep/wake cycle, sleep	5/556	18/18866	0.00013604453992231	0.0149587581455881	0.013403736678241	PTGDS/NPY2R/ADRB1/KCNA2/GHRH	5
GO:0031069	BP	GO:0031069	hair follicle morphogenesis	6/556	28/18866	0.000138178774525186	0.0149587581455881	0.013403736678241	NGFR/TP63/KRT17/SOSTDC1/FOXE1/KRT27	6
GO:0042476	BP	GO:0042476	odontogenesis	13/556	132/18866	0.000144223927262136	0.0149587581455881	0.013403736678241	NGFR/TP63/OSR1/KLK5/SOSTDC1/EDAR/WNT6/MMP20/ENAM/DMP1/AQP5/LHX8/ODAM	13
GO:0022617	BP	GO:0022617	extracellular matrix disassembly	10/556	82/18866	0.000145122280516899	0.0149587581455881	0.013403736678241	KLK5/KLK7/CTSG/MMP20/MMP1/CMA1/MMP7/MMP13/ELANE/KLK2	10
GO:0019835	BP	GO:0019835	cytolysis	6/556	29/18866	0.000169919934355007	0.0170769534026782	0.0153017372463904	GZMM/C7/C6/PLA2G2A/KRT6A/CFHR1	6
GO:0001942	BP	GO:0001942	hair follicle development	10/556	87/18866	0.000238017066044905	0.0225506908801838	0.0202064582854121	NGFR/TP63/KRT17/SOSTDC1/EDAR/ALX4/FERMT1/FOXE1/KRT84/KRT27	10
GO:0007613	BP	GO:0007613	memory	12/556	121/18866	0.000241198180716367	0.0225506908801838	0.0202064582854121	PTN/S100B/KLK8/PTGS2/NTF4/BRINP1/NPAS4/TAC1/NETO1/KCNK10/OXT/GRIA1	12
GO:0001503	BP	GO:0001503	ossification	26/556	412/18866	0.000241213857673608	0.0225506908801838	0.0202064582854121	TP63/OSR1/PTN/SFRP1/IGF1/COL11A1/PTGS2/GDF10/DHH/BMP5/IBSP/CHRDL1/MMP13/TAC1/LTF/ZBTB16/NPPC/PENK/MYOC/FGF9/DMP1/OXT/CER1/CYP24A1/CLEC3A/RIPPLY2	26
GO:0022404	BP	GO:0022404	molting cycle process	10/556	89/18866	0.000287065014486495	0.0255705097248765	0.0229123551397034	NGFR/TP63/KRT17/SOSTDC1/EDAR/ALX4/FERMT1/FOXE1/KRT84/KRT27	10
GO:0022405	BP	GO:0022405	hair cycle process	10/556	89/18866	0.000287065014486495	0.0255705097248765	0.0229123551397034	NGFR/TP63/KRT17/SOSTDC1/EDAR/ALX4/FERMT1/FOXE1/KRT84/KRT27	10
GO:0007218	BP	GO:0007218	neuropeptide signaling pathway	11/556	106/18866	0.000292597872473711	0.0255705097248765	0.0229123551397034	NPY2R/UTS2R/TAC1/NPY5R/PENK/NPY/GLRA3/PYY/PPY/TAC3/NTS	11
GO:0001867	BP	GO:0001867	complement activation, lectin pathway	4/556	12/18866	0.000305913537115026	0.0256202587333834	0.0229569325440267	MFAP4/MASP1/KRT1/FCN2	4
GO:0006069	BP	GO:0006069	ethanol oxidation	4/556	12/18866	0.000305913537115026	0.0256202587333834	0.0229569325440267	ADH1C/ADH1B/ADH4/ADH1A	4
GO:0098773	BP	GO:0098773	skin epidermis development	10/556	90/18866	0.000314592212191329	0.0256952331865485	0.0230241131092875	NGFR/TP63/KRT17/SOSTDC1/EDAR/ALX4/FERMT1/FOXE1/KRT84/KRT27	10
GO:0031102	BP	GO:0031102	neuron projection regeneration	8/556	59/18866	0.000319592452569011	0.0256952331865485	0.0230241131092875	PTN/NTRK3/KLK8/APOD/APOA1/FOLR1/NEFL/ISL1	8
GO:0097529	BP	GO:0097529	myeloid leukocyte migration	17/556	222/18866	0.000328226365677805	0.0258719605887211	0.0231824690061806	EDN3/CXCL2/CCL19/SAA1/CCL14/CCL21/CXCL6/CCL23/CXCL1/CXCL3/CCL16/DEFB124/PLA2G1B/CXCL13/PF4V1/CCL7/CCL24	17
GO:0031960	BP	GO:0031960	response to corticosteroid	14/556	164/18866	0.000365158940537929	0.0272256167881317	0.0243954073445893	S100B/NTRK3/PTGS2/ALDH3A1/AGTR2/NPAS4/NEFL/ADIPOQ/TRIM63/OXT/TAT/CSN1S1/PCK1/ISL1	14
GO:0006067	BP	GO:0006067	ethanol metabolic process	5/556	22/18866	0.00037926232341676	0.0272256167881317	0.0243954073445893	ADH1C/ADH1B/ADH4/ADH1A/SULT1E1	5
GO:0007342	BP	GO:0007342	fusion of sperm to egg plasma membrane involved in single fertilization	5/556	22/18866	0.00037926232341676	0.0272256167881317	0.0243954073445893	IZUMO1R/FOLR1/SPACA3/ROPN1B/EQTN	5
GO:0042749	BP	GO:0042749	regulation of circadian sleep/wake cycle	5/556	22/18866	0.00037926232341676	0.0272256167881317	0.0243954073445893	PTGDS/NPY2R/ADRB1/KCNA2/GHRH	5
GO:0050802	BP	GO:0050802	circadian sleep/wake cycle, sleep	5/556	22/18866	0.00037926232341676	0.0272256167881317	0.0243954073445893	PTGDS/NPY2R/ADRB1/KCNA2/GHRH	5
GO:0051384	BP	GO:0051384	response to glucocorticoid	13/556	147/18866	0.000417689414836263	0.0284438359319095	0.0254869878394853	S100B/NTRK3/PTGS2/ALDH3A1/AGTR2/NPAS4/NEFL/ADIPOQ/TRIM63/OXT/TAT/PCK1/ISL1	13
GO:0030574	BP	GO:0030574	collagen catabolic process	7/556	47/18866	0.000420371466393426	0.0284438359319095	0.0254869878394853	MMP23B/MMP20/KLK6/MMP1/MMP7/MMP27/MMP13	7
GO:0030431	BP	GO:0030431	sleep	6/556	34/18866	0.000424600236143824	0.0284438359319095	0.0254869878394853	PTGDS/NPY2R/ADRB1/KCNA2/OXT/GHRH	6
GO:0008228	BP	GO:0008228	opsonization	4/556	13/18866	0.000431610445732955	0.0284438359319095	0.0254869878394853	PTX3/C4BPA/CRP/FCN2	4
GO:0043568	BP	GO:0043568	positive regulation of insulin-like growth factor receptor signaling pathway	4/556	13/18866	0.000431610445732955	0.0284438359319095	0.0254869878394853	IGF1/GH1/WNT1/GHRH	4
GO:0008217	BP	GO:0008217	regulation of blood pressure	15/556	187/18866	0.000445018703318849	0.0288544385055124	0.025854906668202	EDN3/AVPR2/PTGS2/KLK3/CTSG/AGTR2/CMA1/UTS2R/TAC1/ADRB1/NPY/KLK2/ADIPOQ/OXT/TAC3	15
GO:0009636	BP	GO:0009636	response to toxic substance	18/556	250/18866	0.000466954274057545	0.0297961298684338	0.0266987055275676	MT1M/PTGS2/TRPM6/SCN2B/MT3/ALB/GSTA1/ADH4/HP/PENK/NEFL/HBE1/AQP10/IYD/SLC6A14/LTC4S/HBA1/HBD	18
GO:0010466	BP	GO:0010466	negative regulation of peptidase activity	19/556	272/18866	0.000477959862237842	0.0300218538468145	0.026900964614768	NGFR/ANXA8/PI16/ANXA8L1/PTGS2/SPOCK3/SERPINB5/MT3/SMR3B/LTF/SPINK2/PI3/SERPINB13/WFIKKN2/CARD18/TFAP2B/FETUB/LCN1/WFDC5	19
GO:1990748	BP	GO:1990748	cellular detoxification	11/556	114/18866	0.000548476636573172	0.0339211704465254	0.0303949319895287	PTGS2/MT3/ALB/GSTA1/ADH4/HP/HBE1/IYD/LTC4S/HBA1/HBD	11
GO:0034612	BP	GO:0034612	response to tumor necrosis factor	21/556	320/18866	0.000563089595973685	0.0342972753911244	0.0307319393528222	TNFRSF13B/SFRP1/CCL19/LTB/CCL14/CCL21/PTGS2/EDAR/TNFRSF17/CCL23/FABP4/APOA1/TCL1A/CCL16/ADIPOQ/GGT2/PCK1/CCL7/HMHB1/CCL24/PYDC1	21
GO:0050829	BP	GO:0050829	defense response to Gram-negative bacterium	9/556	81/18866	0.000622112551616344	0.0368581905268279	0.0330266373351152	SELP/RNASE7/CTSG/CXCL6/BPI/DEFB1/ELANE/LTF/FCN2	9
GO:0031640	BP	GO:0031640	killing of cells of other organism	8/556	65/18866	0.000623471879558282	0.0368581905268279	0.0330266373351152	FCER2/CTSG/CXCL6/ELANE/LTF/MUC7/KRT6A/CFHR1	8
GO:0010951	BP	GO:0010951	negative regulation of endopeptidase activity	18/556	258/18866	0.000676514873380913	0.0386931380231655	0.0346708348560545	NGFR/ANXA8/ANXA8L1/PTGS2/SPOCK3/SERPINB5/MT3/SMR3B/LTF/SPINK2/PI3/SERPINB13/WFIKKN2/CARD18/TFAP2B/FETUB/LCN1/WFDC5	18
GO:0035137	BP	GO:0035137	hindlimb morphogenesis	6/556	37/18866	0.000681083753221974	0.0386931380231655	0.0346708348560545	TP63/OSR1/ALX4/ZBTB16/WNT7A/TFAP2B	6
GO:0072676	BP	GO:0072676	lymphocyte migration	11/556	117/18866	0.000683386268568345	0.0386931380231655	0.0346708348560545	CCL19/SAA1/CCL14/CCL21/CCL23/APOD/CCL16/CXCL13/AIRE/CCL7/CCL24	11
GO:0022410	BP	GO:0022410	circadian sleep/wake cycle process	5/556	25/18866	0.000711313993611146	0.0397150313099557	0.0355864983353413	PTGDS/NPY2R/ADRB1/KCNA2/GHRH	5
GO:0002548	BP	GO:0002548	monocyte chemotaxis	8/556	67/18866	0.000765351535936083	0.0411868424736937	0.0369053089670018	CCL19/CCL14/CCL21/CCL23/CCL16/DEFB124/CCL7/CCL24	8
GO:0030238	BP	GO:0030238	male sex determination	4/556	15/18866	0.000786202812842265	0.0411868424736937	0.0369053089670018	DHH/FGF9/NR0B1/NR5A1	4
GO:0010742	BP	GO:0010742	macrophage derived foam cell differentiation	6/556	38/18866	0.000788902206585675	0.0411868424736937	0.0369053089670018	ALOX15B/SOAT2/CRP/ADIPOQ/PLA2G2A/PLA2G3	6
GO:0048009	BP	GO:0048009	insulin-like growth factor receptor signaling pathway	6/556	38/18866	0.000788902206585675	0.0411868424736937	0.0369053089670018	IGF1/GH1/BMP5/IGFBP1/WNT1/GHRH	6
GO:0090077	BP	GO:0090077	foam cell differentiation	6/556	38/18866	0.000788902206585675	0.0411868424736937	0.0369053089670018	ALOX15B/SOAT2/CRP/ADIPOQ/PLA2G2A/PLA2G3	6
GO:0098754	BP	GO:0098754	detoxification	12/556	138/18866	0.000799614980792671	0.0412109259331607	0.0369268888565792	MT1M/PTGS2/MT3/ALB/GSTA1/ADH4/HP/HBE1/IYD/LTC4S/HBA1/HBD	12
GO:0015849	BP	GO:0015849	organic acid transport	22/556	353/18866	0.000836158172797886	0.0416305594119122	0.0373028997925016	OSR1/SLC7A3/SLC16A11/SLC27A6/SLCO1A2/OCA2/AGTR2/SLC13A5/FABP4/SLC7A14/PLA2G2D/NPY5R/FOLR1/PLA2G1B/SLC7A4/SLC6A14/PLA2G2A/OXT/SLC6A15/SLC35D3/LCN1/PLA2G3	22
GO:0007272	BP	GO:0007272	ensheathment of neurons	12/556	139/18866	0.000852323720347393	0.0416305594119122	0.0373028997925016	CLDN11/PTN/S100B/NTRK3/KLK8/PTPRZ1/DHH/PLP1/MAL/GAL3ST1/KLK6/MYOC	12
GO:0008366	BP	GO:0008366	axon ensheathment	12/556	139/18866	0.000852323720347393	0.0416305594119122	0.0373028997925016	CLDN11/PTN/S100B/NTRK3/KLK8/PTPRZ1/DHH/PLP1/MAL/GAL3ST1/KLK6/MYOC	12
GO:0045026	BP	GO:0045026	plasma membrane fusion	5/556	26/18866	0.000859536425668833	0.0416305594119122	0.0373028997925016	IZUMO1R/FOLR1/SPACA3/ROPN1B/EQTN	5
GO:0051873	BP	GO:0051873	killing by host of symbiont cells	5/556	26/18866	0.000859536425668833	0.0416305594119122	0.0373028997925016	CTSG/CXCL6/ELANE/KRT6A/CFHR1	5
GO:0098869	BP	GO:0098869	cellular oxidant detoxification	10/556	103/18866	0.000923288172036743	0.0436660994304436	0.0391268374577057	PTGS2/MT3/ALB/GSTA1/HP/HBE1/IYD/LTC4S/HBA1/HBD	10
GO:1901890	BP	GO:1901890	positive regulation of cell junction assembly	10/556	103/18866	0.000923288172036743	0.0436660994304436	0.0391268374577057	CLDN5/LRRC4B/CLDN19/SFRP1/NTRK3/MYOC/LINGO2/SLITRK3/OXT/WNT7A	10
GO:0097237	BP	GO:0097237	cellular response to toxic substance	11/556	122/18866	0.000969065664820782	0.0452981857276691	0.0405892619953086	PTGS2/MT3/ALB/GSTA1/ADH4/HP/HBE1/IYD/LTC4S/HBA1/HBD	11
GO:0019372	BP	GO:0019372	lipoxygenase pathway	4/556	16/18866	0.00102399319699613	0.0456026907125282	0.040862112494965	ALOX15B/PTGS2/LTC4S/PLA2G3	4
GO:0042487	BP	GO:0042487	regulation of odontogenesis of dentin-containing tooth	4/556	16/18866	0.00102399319699613	0.0456026907125282	0.040862112494965	NGFR/MMP20/ENAM/DMP1	4
GO:0072224	BP	GO:0072224	metanephric glomerulus development	4/556	16/18866	0.00102399319699613	0.0456026907125282	0.040862112494965	OSR1/AGTR2/LHX1/ADIPOQ	4
GO:0042481	BP	GO:0042481	regulation of odontogenesis	5/556	27/18866	0.00102958526169826	0.0456026907125282	0.040862112494965	NGFR/WNT6/MMP20/ENAM/DMP1	5
GO:0007178	BP	GO:0007178	transmembrane receptor protein serine/threonine kinase signaling pathway	22/556	359/18866	0.00104100908440268	0.0456026907125282	0.040862112494965	ATOH8/CLDN5/SFRP1/DACT2/TF/LEFTY2/SOSTDC1/GDF10/TMEM100/BMP5/SFRP5/CHRDL1/FERMT1/CIDEA/FOLR1/AFP/FGF9/WFIKKN2/IGSF1/CER1/TFAP2B/WNT1	22
GO:0072210	BP	GO:0072210	metanephric nephron development	6/556	40/18866	0.00104364366804791	0.0456026907125282	0.040862112494965	OSR1/IRX1/AGTR2/LHX1/ADIPOQ/TFAP2B	6
GO:0007389	BP	GO:0007389	pattern specification process	26/556	455/18866	0.00106344453428869	0.0459682476111885	0.0411896683229869	TP63/OSR1/MEOX1/SFRP1/IRX1/SOSTDC1/WNT6/NTF4/ALX4/BMP5/IRX4/FEZF2/GSX2/ZBTB16/FOLR1/OOEP/LHX1/WNT7A/PCDH8/WNT8A/CER1/DNAI2/ISL1/NKX2-5/WNT1/RIPPLY2	26
GO:0031214	BP	GO:0031214	biomineral tissue development	13/556	163/18866	0.00110487351189706	0.0467535949244861	0.0418933757087173	OSR1/PTN/IGF1/PTGS2/WNT6/MMP20/IBSP/MMP13/ENAM/LTF/DMP1/CER1/ODAM	13
GO:0110148	BP	GO:0110148	biomineralization	13/556	163/18866	0.00110487351189706	0.0467535949244861	0.0418933757087173	OSR1/PTN/IGF1/PTGS2/WNT6/MMP20/IBSP/MMP13/ENAM/LTF/DMP1/CER1/ODAM	13
GO:0009798	BP	GO:0009798	axis specification	9/556	88/18866	0.00113644272958815	0.0475885393015037	0.0426415243492395	SFRP1/WNT6/IRX4/LHX1/WNT7A/WNT8A/CER1/WNT1/RIPPLY2	9
GO:0035136	BP	GO:0035136	forelimb morphogenesis	6/556	41/18866	0.00119254951768907	0.0491794450820871	0.0440670492461121	TP63/OSR1/ALX4/ZBTB16/WNT7A/TFAP2B	6
GO:0021846	BP	GO:0021846	cell proliferation in forebrain	5/556	28/18866	0.00122336928064893	0.0491794450820871	0.0440670492461121	FABP7/DCT/IGF2BP1/POU3F3/WNT7A	5
GO:0042745	BP	GO:0042745	circadian sleep/wake cycle	5/556	28/18866	0.00122336928064893	0.0491794450820871	0.0440670492461121	PTGDS/NPY2R/ADRB1/KCNA2/GHRH	5
GO:0051883	BP	GO:0051883	killing of cells in other organism involved in symbiotic interaction	5/556	28/18866	0.00122336928064893	0.0491794450820871	0.0440670492461121	CTSG/CXCL6/ELANE/KRT6A/CFHR1	5
GO:0005882	CC	GO:0005882	intermediate filament	27/585	215/19559	3.2082318255361e-10	1.14533876171639e-07	1.0772904761537e-07	KRT17/CLDN11/KRT14/KRT5/GFAP/KRT15/KRT6B/DES/BFSP2/KRT13/KRT6C/KRT16/NEFL/KRT32/KRT9/KRT1/KRT81/KRT77/KRT6A/KRT84/KRT27/KRT74/KRT72/KRTAP29-1/KRT33A/CASP14/KRTAP3-1	27
GO:0045111	CC	GO:0045111	intermediate filament cytoskeleton	27/585	251/19559	9.87807195531655e-09	1.763235844024e-06	1.65847629144525e-06	KRT17/CLDN11/KRT14/KRT5/GFAP/KRT15/KRT6B/DES/BFSP2/KRT13/KRT6C/KRT16/NEFL/KRT32/KRT9/KRT1/KRT81/KRT77/KRT6A/KRT84/KRT27/KRT74/KRT72/KRTAP29-1/KRT33A/CASP14/KRTAP3-1	27
GO:0045095	CC	GO:0045095	keratin filament	15/585	95/19559	1.39098478540766e-07	1.65527189463512e-05	1.55692682998261e-05	KRT14/KRT5/KRT6B/KRT13/KRT6C/KRT1/KRT81/KRT77/KRT6A/KRT84/KRT74/KRT72/KRTAP29-1/CASP14/KRTAP3-1	15
GO:0062023	CC	GO:0062023	collagen-containing extracellular matrix	28/585	427/19559	9.51642246142356e-05	0.00849340704682053	0.00798878622419504	COL17A1/PTN/SFRP1/ADAMTS8/FREM1/MFAP4/ANXA8/ANGPTL7/LEFTY2/COL11A1/GH1/PTPRZ1/GDF10/CTSG/EMILIN3/MMP23B/APOA1/CMA1/TMEFF2/ELANE/MYOC/PRG2/FGF9/KRT1/COL9A1/ADIPOQ/WNT8A/FCN2	28
GO:0031838	CC	GO:0031838	haptoglobin-hemoglobin complex	4/585	11/19559	0.000221058555635121	0.0149467111927846	0.0140586786687256	HP/HBE1/HBA1/HBD	4
GO:0071682	CC	GO:0071682	endocytic vesicle lumen	5/585	20/19559	0.000251205230130833	0.0149467111927846	0.0140586786687256	SAA1/APOA1/LTF/HP/HBA1	5
GO:0005833	CC	GO:0005833	hemoglobin complex	4/585	12/19559	0.000323760911328677	0.0165118064777625	0.015530786573511	HBE1/AHSP/HBA1/HBD	4
GO:0035580	CC	GO:0035580	specific granule lumen	8/585	62/19559	0.000497943064968597	0.0203653813296893	0.0191554080618337	OLFM4/PTX3/BPI/CXCL1/ELANE/LTF/TCN1/HP	8
GO:0072562	CC	GO:0072562	blood microparticle	13/585	148/19559	0.00051341297469805	0.0203653813296893	0.0191554080618337	TF/ACTG2/C4BPA/APOA1/ALB/HP/HPR/HBE1/KRT1/CFHR1/HBA1/HBD/FCN2	13
GO:0034364	CC	GO:0034364	high-density lipoprotein particle	5/585	27/19559	0.0011003273689459	0.0392816870713686	0.0369478348098675	SAA1/SAA4/SAA2/APOA1/HPR	5
GO:0048018	MF	GO:0048018	receptor ligand activity	61/569	487/18352	8.40795225102522e-21	4.27174940254997e-18	3.8766181848635e-18	EDN3/CMTM5/PTN/IL33/CXCL2/IL17B/MIA/CCL19/TSLP/IGF1/NRG2/LTB/C1QTNF4/CCL14/CCL21/LEFTY2/GH1/GDF10/WNT6/IFNE/NTF4/CXCL6/SCGB3A1/CCL23/BMP5/CSF3/FGF17/APOA1/CXCL1/FAM3D/CXCL3/CCL16/IL2/C1QTNF9/NPPC/CGB7/PENK/WNT16/NPY/FGF19/CXCL13/FGF9/PYY/ADIPOQ/OXT/WNT7A/PPY/WNT8A/FGF5/PF4V1/CER1/IL26/SST/CCL7/WNT1/FGF3/CCL24/IL36RN/NTS/GHRH/INSL5	61
GO:0030546	MF	GO:0030546	signaling receptor activator activity	61/569	492/18352	1.41918584802324e-20	4.27174940254997e-18	3.8766181848635e-18	EDN3/CMTM5/PTN/IL33/CXCL2/IL17B/MIA/CCL19/TSLP/IGF1/NRG2/LTB/C1QTNF4/CCL14/CCL21/LEFTY2/GH1/GDF10/WNT6/IFNE/NTF4/CXCL6/SCGB3A1/CCL23/BMP5/CSF3/FGF17/APOA1/CXCL1/FAM3D/CXCL3/CCL16/IL2/C1QTNF9/NPPC/CGB7/PENK/WNT16/NPY/FGF19/CXCL13/FGF9/PYY/ADIPOQ/OXT/WNT7A/PPY/WNT8A/FGF5/PF4V1/CER1/IL26/SST/CCL7/WNT1/FGF3/CCL24/IL36RN/NTS/GHRH/INSL5	61
GO:0005125	MF	GO:0005125	cytokine activity	36/569	235/18352	1.93045881540138e-15	3.87378735623876e-13	3.51546710594145e-13	CMTM5/IL33/CXCL2/IL17B/CCL19/TSLP/LTB/C1QTNF4/CCL14/CCL21/LEFTY2/GDF10/WNT6/IFNE/CXCL6/SCGB3A1/CCL23/BMP5/CSF3/CXCL1/FAM3D/CXCL3/CCL16/IL2/WNT16/CXCL13/ADIPOQ/WNT7A/WNT8A/PF4V1/CER1/IL26/CCL7/WNT1/CCL24/IL36RN	36
GO:0004252	MF	GO:0004252	serine-type endopeptidase activity	29/569	169/18352	5.5097938168207e-14	8.29223969431516e-12	7.52521839718407e-12	KLK10/GZMM/KLK8/PRSS12/OVCH2/KLK5/KLK7/KLK3/KLK11/CTSG/MASP1/PRSS50/KLK13/KLK6/MMP1/CMA1/MMP7/HGFAC/KLK14/KLK12/ELANE/LTF/HP/HPR/CTRC/KLK2/TMPRSS12/CELA1/PRSS57	29
GO:0008236	MF	GO:0008236	serine-type peptidase activity	29/569	187/18352	7.98079758727591e-13	9.6088802950802e-11	8.72007146904463e-11	KLK10/GZMM/KLK8/PRSS12/OVCH2/KLK5/KLK7/KLK3/KLK11/CTSG/MASP1/PRSS50/KLK13/KLK6/MMP1/CMA1/MMP7/HGFAC/KLK14/KLK12/ELANE/LTF/HP/HPR/CTRC/KLK2/TMPRSS12/CELA1/PRSS57	29
GO:0017171	MF	GO:0017171	serine hydrolase activity	29/569	191/18352	1.38124136169995e-12	1.38584549957228e-10	1.25765660828469e-10	KLK10/GZMM/KLK8/PRSS12/OVCH2/KLK5/KLK7/KLK3/KLK11/CTSG/MASP1/PRSS50/KLK13/KLK6/MMP1/CMA1/MMP7/HGFAC/KLK14/KLK12/ELANE/LTF/HP/HPR/CTRC/KLK2/TMPRSS12/CELA1/PRSS57	29
GO:0001664	MF	GO:0001664	G protein-coupled receptor binding	35/569	293/18352	8.41126898861103e-12	7.23369133020548e-10	6.56458436855507e-10	EDN3/CXCL2/SFRP1/CCL19/SAA1/CCL14/CCL21/RTP5/WNT6/CXCL6/CCL23/CXCL1/DEFB1/TAC1/ADRB1/CXCL3/CCL16/IL2/PENK/WNT16/NPY/MYOC/CXCL13/PYY/OXT/WNT7A/PPY/WNT8A/PF4V1/CCL7/WNT1/CCL24/NTS/GHRH/INSL5	35
GO:0004175	MF	GO:0004175	endopeptidase activity	41/569	440/18352	3.69448026899325e-10	2.78009640241742e-08	2.5229411310625e-08	ADAM33/SFRP1/ADAMTS8/KLK10/GZMM/KLK8/PRSS12/OVCH2/KLK5/KLK7/KLK3/KLK11/CTSG/MASP1/MMP23B/PRSS50/KLK13/MMP20/KLK6/MMP1/CMA1/MMP7/MMP27/MMP13/HGFAC/KLK14/KLK12/ELANE/LTF/HP/HPR/CTRC/KLK2/TMPRSS12/USP41/SPPL2C/ADAM29/CELA1/PRSS57/PYDC1/CASP14	41
GO:0008009	MF	GO:0008009	chemokine activity	13/569	49/18352	2.01416717439063e-09	1.34725404331462e-07	1.22263481112133e-07	CXCL2/CCL19/CCL14/CCL21/CXCL6/CCL23/CXCL1/CXCL3/CCL16/CXCL13/PF4V1/CCL7/CCL24	13
GO:0042379	MF	GO:0042379	chemokine receptor binding	14/569	70/18352	2.5298233210609e-08	1.52295363927866e-06	1.38208242487432e-06	CXCL2/CCL19/CCL14/CCL21/CXCL6/CCL23/CXCL1/DEFB1/CXCL3/CCL16/CXCL13/PF4V1/CCL7/CCL24	14
GO:0008201	MF	GO:0008201	heparin binding	21/569	169/18352	6.58672143074689e-08	3.60473300119057e-06	3.27129992589248e-06	PTN/SFRP1/ADAMTS8/SAA1/FGFBP1/SELP/COL11A1/CTSG/CXCL6/LGR6/CCL23/MMP7/ELANE/LTF/PLA2G2D/CXCL13/PRG2/FGF9/PF4V1/CCL7/PRSS57	21
GO:1901681	MF	GO:1901681	sulfur compound binding	26/569	262/18352	1.89541006334077e-07	9.5086404844262e-06	8.62910370941983e-06	PTN/SFRP1/ADAMTS8/SAA1/HPSE2/FGFBP1/SELP/COL11A1/CTSG/CXCL6/LGR6/CCL23/MMP7/SOAT2/ELANE/LTF/ACADL/PLA2G2D/CXCL13/PRG2/FGF9/GAL3ST3/TKTL1/PF4V1/CCL7/PRSS57	26
GO:0005539	MF	GO:0005539	glycosaminoglycan binding	24/569	232/18352	2.60555192897958e-07	1.20657097018901e-05	1.09496473776551e-05	PTN/SFRP1/ADAMTS8/SAA1/FGFBP1/SELP/RNASE7/COL11A1/CTSG/CXCL6/LGR6/SPOCK3/CCL23/MMP7/EPYC/ELANE/LTF/PLA2G2D/CXCL13/PRG2/FGF9/PF4V1/CCL7/PRSS57	24
GO:0005179	MF	GO:0005179	hormone activity	16/569	122/18352	1.16592406934015e-06	5.01347349816266e-05	4.5497337743424e-05	EDN3/IGF1/GH1/C1QTNF9/NPPC/CGB7/PENK/NPY/PYY/ADIPOQ/OXT/PPY/SST/NTS/GHRH/INSL5	16
GO:0005126	MF	GO:0005126	cytokine receptor binding	24/569	271/18352	4.22149522913208e-06	0.000169422675195834	0.000153751299924179	IL33/CXCL2/CCL19/TSLP/LTB/CCL14/CCL21/LEFTY2/GH1/IFNE/NTF4/CXCL6/CCL23/CSF3/CXCL1/DEFB1/CXCL3/CCL16/IL2/CXCL13/PF4V1/CCL7/CCL24/IL36RN	24
GO:0045236	MF	GO:0045236	CXCR chemokine receptor binding	6/569	18/18352	1.16842711303516e-05	0.000398765701392445	0.000361880396962194	CXCL2/CXCL6/CXCL1/CXCL3/CXCL13/PF4V1	6
GO:0048020	MF	GO:0048020	CCR chemokine receptor binding	9/569	47/18352	1.18265507278785e-05	0.000398765701392445	0.000361880396962194	CCL19/CCL14/CCL21/CCL23/DEFB1/CCL16/CXCL13/CCL7/CCL24	9
GO:0008083	MF	GO:0008083	growth factor activity	17/569	162/18352	1.19232269519336e-05	0.000398765701392445	0.000361880396962194	PTN/MIA/IGF1/NRG2/LEFTY2/GH1/GDF10/NTF4/BMP5/CSF3/FGF17/CXCL1/IL2/FGF19/FGF9/FGF5/FGF3	17
GO:0005184	MF	GO:0005184	neuropeptide hormone activity	7/569	30/18352	2.90374555181044e-05	0.000920028853784149	0.000834927391351588	PENK/NPY/PYY/OXT/PPY/NTS/GHRH	7
GO:0043177	MF	GO:0043177	organic acid binding	19/569	224/18352	7.47739060770132e-05	0.0022506945729181	0.00204250827652473	PTGDS/SELP/DPYS/FABP4/ALB/GSTA1/FOLR1/PLA2G1B/AFP/HBE1/GLRA3/OTC/PADI4/ADIPOQ/TAT/UCP1/PCK1/HBA1/HBD	19
GO:0005200	MF	GO:0005200	structural constituent of cytoskeleton	12/569	104/18352	9.05829348946327e-05	0.00259447418021744	0.00235448872098767	KRT14/KRT5/GFAP/KRT15/KRT6B/DES/BFSP2/KRT16/NEFL/KRT9/KRT6A/KRT84	12
GO:0030246	MF	GO:0030246	carbohydrate binding	21/569	267/18352	9.48146710378466e-05	0.00259447418021744	0.00235448872098767	FREM1/CLEC10A/SELP/FCER2/CLEC9A/PTX3/LGALS14/CLEC4F/CLEC17A/KLRC1/LGALS7B/IL2/CLEC4G/PRG2/KRT1/CLEC2L/GAL3ST3/CLEC4C/KLRC2/CLEC3A/FCN2	21
GO:0005109	MF	GO:0005109	frizzled binding	7/569	38/18352	0.000145193778025518	0.00380028932049398	0.00344876754211641	SFRP1/WNT6/WNT16/MYOC/WNT7A/WNT8A/WNT1	7
GO:0018455	MF	GO:0018455	alcohol dehydrogenase [NAD(P)+] activity	4/569	10/18352	0.000165446747056212	0.00414995590532665	0.00376609042641114	ADH1C/ADH1B/ADH4/ADH1A	4
GO:0016209	MF	GO:0016209	antioxidant activity	10/569	86/18352	0.000323678717429759	0.0077941835157086	0.00707323176193873	PTGS2/MT3/ALB/GSTA1/HP/HBE1/IYD/LTC4S/HBA1/HBD	10
GO:0008237	MF	GO:0008237	metallopeptidase activity	15/569	189/18352	0.00083467865983562	0.0186102427118905	0.0168888196668494	ADAM33/ADAMTS8/CLCA4/MMP23B/MMP20/MMP1/MMP7/MMP27/MMP13/CPA1/CPA5/CPA2/DPEP3/CLCA2/ADAM29	15
GO:0030414	MF	GO:0030414	peptidase inhibitor activity	15/569	189/18352	0.00083467865983562	0.0186102427118905	0.0168888196668494	PI16/SPOCK3/SERPINB5/MT3/SMR3B/LTF/SPINK2/PI3/SERPINB13/WFIKKN2/CARD18/TFAP2B/FETUB/LCN1/WFDC5	15
GO:0005104	MF	GO:0005104	fibroblast growth factor receptor binding	5/569	25/18352	0.000893804620341388	0.0192167993373399	0.017439270599894	FGF17/FGF19/FGF9/FGF5/FGF3	5
GO:0031406	MF	GO:0031406	carboxylic acid binding	16/569	212/18352	0.000975164526373774	0.0202430705130004	0.0183706130376766	PTGDS/SELP/DPYS/FABP4/ALB/GSTA1/FOLR1/PLA2G1B/AFP/GLRA3/OTC/PADI4/ADIPOQ/TAT/UCP1/PCK1	16
GO:0004601	MF	GO:0004601	peroxidase activity	7/569	52/18352	0.00105873948117501	0.0212453722555786	0.0192802031835029	PTGS2/GSTA1/HBE1/IYD/LTC4S/HBA1/HBD	7
GO:0005504	MF	GO:0005504	fatty acid binding	6/569	39/18352	0.00118132457585296	0.0229405611181768	0.0208185892994121	PTGDS/FABP4/ALB/GSTA1/AFP/UCP1	6
GO:0047498	MF	GO:0047498	calcium-dependent phospholipase A2 activity	4/569	16/18352	0.00123620410696009	0.0232560897621868	0.0211049319576411	PLA2G2D/PLA2G1B/PLA2G2A/PLA2G3	4
GO:0016684	MF	GO:0016684	oxidoreductase activity, acting on peroxide as acceptor	7/569	56/18352	0.00165005413310349	0.0301009875190394	0.0273166856485075	PTGS2/GSTA1/HBE1/IYD/LTC4S/HBA1/HBD	7
GO:0004866	MF	GO:0004866	endopeptidase inhibitor activity	14/569	183/18352	0.00174166842054302	0.0308377761519676	0.0279853222991278	SPOCK3/SERPINB5/MT3/SMR3B/LTF/SPINK2/PI3/SERPINB13/WFIKKN2/CARD18/TFAP2B/FETUB/LCN1/WFDC5	14
GO:0061134	MF	GO:0061134	peptidase regulator activity	16/569	229/18352	0.00216636038558511	0.0372613986320639	0.0338147681238699	PI16/MAL/SPOCK3/SERPINB5/MT3/SMR3B/LTF/SPINK2/PI3/SERPINB13/WFIKKN2/CARD18/TFAP2B/FETUB/LCN1/WFDC5	16
GO:0004869	MF	GO:0004869	cysteine-type endopeptidase inhibitor activity	7/569	59/18352	0.00224134777165871	0.0374803155149596	0.0340134354821892	MT3/LTF/SERPINB13/CARD18/TFAP2B/FETUB/LCN1	7
GO:0061135	MF	GO:0061135	endopeptidase regulator activity	14/569	192/18352	0.00271663434038432	0.0442003749435502	0.0401118982264427	SPOCK3/SERPINB5/MT3/SMR3B/LTF/SPINK2/PI3/SERPINB13/WFIKKN2/CARD18/TFAP2B/FETUB/LCN1/WFDC5	14
GO:0004745	MF	GO:0004745	retinol dehydrogenase activity	4/569	20/18352	0.00298263610232191	0.0454945597969185	0.0412863726780918	ADH1C/ADH1B/ADH4/ADH1A	4
GO:0031720	MF	GO:0031720	haptoglobin binding	3/569	10/18352	0.00302289433866568	0.0454945597969185	0.0412863726780918	HBE1/HBA1/HBD	3
GO:0071723	MF	GO:0071723	lipopeptide binding	3/569	10/18352	0.00302289433866568	0.0454945597969185	0.0412863726780918	CD1C/CD1B/CD1E	3
