# Supplementary material for: Construction of a ferroptosis-based prognostic model for breast cancer helps to discriminate high/low risk groups and treatment priority
Source: Front Immunol. 2023 Dec 13;14:1264206. doi: 10.3389/fimmu.2023.1264206 (PMC10751362; doi:10.3389/fimmu.2023.1264206)
Supplement: Supplementary Figure 1 — Prognostic analysis of the 12-gene model in the TCGA datasets (A) The distribution of risk score in the TCGA datasets. (B) Kaplan-Meier survival analysis of OS between the risk group in the TCGA datasets. [file DataSheet_1.zip › Supplementary-/SupplementaryTable 8.csv]

	logFC	AveExpr	t	P.Value	adj.P.Val	B
TP63	-1.40880479720569	0.80449189579736	-23.1562739539308	6.28233743090005e-109	1.9390434480473e-104	237.706684443301
COL17A1	-1.70553130467614	1.80118601572198	-22.9227059396134	5.95689660310497e-107	9.19298068274174e-103	233.17222411546
CLDN19	-0.894456985434836	-2.03873950104021	-22.5557491594466	7.12818143733714e-104	7.33371066878036e-100	226.112520396638
PAK7	-0.588032328093825	-2.58466446619671	-22.2326179308366	3.42509392238649e-101	2.64288809786147e-97	219.962002623265
C2orf40	-1.56518816744997	1.61668610432661	-21.6788694262173	1.16594944854513e-96	6.00247471926195e-93	209.568444802624
FREM1	-0.912872252848679	-0.861593372163348	-21.6761205955627	1.22736521018499e-96	6.00247471926195e-93	209.517318543637
EDN3	-1.22223819367265	-1.72967372309789	-21.6705728414562	1.36132587185594e-96	6.00247471926195e-93	209.414148528433
ALOX15B	-1.65710712830784	1.65302327914973	-21.5351350914942	1.69708902316208e-95	6.5475815874872e-92	206.901351241963
PROM2	0.687765450741345	4.17141207202869	21.2778015130172	1.98609911576115e-93	6.8112165786631e-90	202.158415731595
SLC7A3	-1.04692579754832	-1.736544260732	-21.1272056874432	3.16266160370409e-92	9.76155503983267e-89	199.402016436819
ABCB1	-0.776205458226269	0.178650721818658	-21.0487033962726	1.33105076639752e-91	3.73480744589632e-88	197.970839534462
NSG1	-0.892071612692897	-0.802892201300779	-20.9868509654693	4.11876317929685e-91	1.05938021274164e-87	196.845956568316
KRT14	-2.01149028672846	4.20784538478364	-20.959692110723	6.75833539088958e-91	1.60458478338313e-87	196.35279802451
TSHZ2	-0.795390431473265	1.2632087342795	-20.9414010117851	9.43134386967306e-91	2.07927448955328e-87	196.020927195689
GRIA4	-0.903031692510465	-1.87179597334912	-20.8732184343967	3.26042426964897e-90	6.70886633884769e-87	194.785711238891
FAT2	-1.0944530464964	-0.996805852951299	-20.59915038673	4.63040574616244e-88	8.93234208470649e-85	189.850642853393
NGFR	-1.16392762698817	1.67576756663743	-20.495388154417	2.98551258470568e-87	5.42046152511417e-84	187.994854987203
DLK2	-0.683530921891864	-0.850250031384017	-20.4009841957241	1.61729020917575e-86	2.77320346145608e-83	186.312506615403
CLDN11	-1.02819849313356	1.79279756929	-20.3574696080067	3.51693803123953e-86	5.71317328074779e-83	185.538997231109
HPSE2	-1.02487150694239	-1.67835232600373	-20.3178624868537	7.12492682665291e-86	1.09955433252321e-82	184.83602028858
KCNE1	-0.756942890346944	-1.95223754882439	-20.1664085165589	1.04988967113022e-84	1.5430878428302e-81	182.157370576849
TCEAL5	-0.840452450674709	-1.61971697092964	-19.9182375456325	8.34550567822666e-83	1.17083651253848e-79	177.800810964568
ITM2A	-0.839361479630133	3.63164389327777	-19.9139412072881	8.99901792943369e-83	1.20762907996509e-79	177.725749213274
TSLP	-0.664393985221798	-2.04798717164291	-19.8351482289759	3.57876856412676e-82	4.60244548882385e-79	176.351326177909
KRT5	-1.79394468555083	4.08414099243724	-19.7664590516222	1.18830593464353e-81	1.4670825069109e-78	175.156523815696
IL17B	-1.11117202870679	-0.739525588364426	-19.4366844889571	3.61460701136521e-79	4.29095559253027e-76	169.464377894986
MAB21L1	-0.88352108521061	-0.43502265338416	-19.3608287205908	1.33271431142064e-78	1.52348989711104e-75	168.16543569777
PTN	-1.1177811468966	3.24256249478758	-19.3319874332595	2.18650185616199e-78	2.41022784965857e-75	167.672586841937
OSR1	-1.21311954303495	1.37528225045132	-19.2396661724213	1.06257073535463e-77	1.13090502574899e-74	166.098778620795
IL33	-1.14663572710701	1.62942519493733	-19.2039903845763	1.95438166205169e-77	2.01073299997418e-74	165.492167441065
YPEL4	-0.570753348943055	-0.897045682905635	-19.142797084552	5.54724715101751e-77	5.35049322862986e-74	164.453696828388
FXYD1	-1.05307542006776	2.58034154663402	-19.1279688900209	7.13997143883588e-77	6.67803692302029e-74	164.202443302988
IGJ	-1.47883819153195	6.55980595046762	-19.0069102552332	5.57426417865024e-76	4.91570468211542e-73	162.156833544153
SOX10	-1.6796104398734	0.582287863504681	-18.9749228041873	9.578147160975e-76	8.21193089231926e-73	161.61800358529
MIA	-1.72937512733301	1.76094479453355	-18.8593940084777	6.72695675820126e-75	5.61155460383464e-72	159.677797657012
LRFN5	-0.694392701268595	-1.21003218554506	-18.7702929899754	3.00587080776823e-74	2.44147901267806e-71	158.187734749968
C1QTNF4	-0.750288564093663	0.240598686712431	-18.6255075220882	3.38326457196059e-73	2.67755028239907e-70	155.77821868335
RNF186	-0.675174941940134	-2.47244587637082	-18.5395275242802	1.41475337361181e-72	1.09165907191321e-69	154.35426871547
IRX1	-1.1995194824655	1.63781396252843	-18.5086718579078	2.36110655268178e-72	1.77745253045179e-69	153.844518140014
ALDH1A1	-0.73407778070748	3.74452889002158	-18.4979240559474	2.82180646484773e-72	2.07369182232203e-69	153.667116113879
PAMR1	-0.787394490519568	0.863668969906885	-18.4734748955177	4.23148385992412e-72	3.03731975201297e-69	153.263863144834
BOC	-0.73273589505416	2.55752726968656	-18.4495436625016	6.28860319290619e-72	4.41131221702386e-69	152.869559466842
ADAMTS9-AS2	-0.64463250121475	-1.6885169228125	-18.402518460152	1.36819696521314e-71	9.38431096251189e-69	152.095921208645
TXNIP	-0.531237638662732	7.70227049180337	-18.3975139651338	1.48605952327901e-71	9.97113634478406e-69	152.01368111662
AMPD1	-0.743099385747246	-1.81357730986081	-18.355980386687	2.94836359670993e-71	1.89585921692609e-68	151.331831104885
SFRP1	-1.45739446240418	3.54127922717192	-18.3102481923142	6.26028466811149e-71	3.8721211278941e-68	150.582461716652
RNASE7	-0.643723803979606	-2.19258194890024	-18.3101280040172	6.27267313768685e-71	3.8721211278941e-68	150.58049425414
SAMD5	-0.710086976728277	-0.654696040730778	-18.2619053674339	1.38540849969207e-70	8.38443791039133e-68	149.791922371717
IGSF10	-0.883185622120006	-0.0286003125944539	-18.2480340506326	1.73953767576864e-70	1.03251596851152e-67	149.565393374107
ITPRIPL1	-0.590322831175774	-0.585891692738889	-18.2449490995185	1.82983178587873e-70	1.06561807681409e-67	149.515032344915
SCN3A	-0.548321737761378	-1.92366188305699	-18.1879410790831	4.65599271741306e-70	2.661244726351e-67	148.585606084527
ALX4	-0.930661366963794	-0.970472438226688	-18.1344313872804	1.11638319093466e-69	6.26493948876334e-67	147.715314806889
PTGDS	-1.08181268493534	3.43426806514771	-18.0968898301878	2.05943760000417e-69	1.13508109864515e-66	147.105948319061
KCNMB1	-0.703680552382011	1.57592286193955	-18.0828048882727	2.59066173725836e-69	1.40282060562244e-66	146.877583619119
TSPAN7	-0.7977260090587	2.98858165265609	-18.0313549707259	5.98326518081112e-69	3.18402551389199e-66	146.044608599541
KRT17	-1.59384489894141	4.48301219775165	-17.9837736626438	1.29539475534581e-68	6.77667103792348e-66	145.275949560925
BC067883	-0.905051243341725	-2.02550537312648	-17.9810442416825	1.35401716029768e-68	6.96528994209796e-66	145.231905851334
DSC3	-1.19720130387864	-0.164321806745391	-17.9757605897759	1.47512182710485e-68	7.46387462190017e-66	145.14666056433
C2orf88	-0.708250909080952	-0.634452886595373	-17.9662988763327	1.71960582506771e-68	8.56058609527661e-66	144.994057285754
SPRY2	-0.636660183279469	2.46950756439693	-17.9142448906636	3.99337315882888e-68	1.92586660230083e-65	144.155651573894
NRIP2	-0.511088425372486	0.533381469303265	-17.891454487391	5.77136926915428e-68	2.7405124998838e-65	143.789190449653
RUNX1T1	-0.632081031159114	0.531733882806851	-17.8631103037588	9.11943121334098e-68	4.26471582423893e-65	143.333947051961
HOXA4	-0.617517495002408	-0.114711292995143	-17.8027105509411	2.41282995482313e-67	1.11152233665098e-64	142.365777993661
FMO2	-0.934800457029461	1.56760193261785	-17.7697894598496	4.09604347759484e-67	1.83223741936181e-64	141.83918042509
NRXN2	-0.739300594732492	0.96882812598966	-17.7431966836474	6.27731785933166e-67	2.76784879611817e-64	141.414379722755
RP5-1029K10.2	-0.644858559232551	-1.89490988566045	-17.7178425404372	9.42630975508614e-67	4.09778944493991e-64	141.009840739749
RELN	-0.837743010667061	-1.53053852189201	-17.7118470046042	1.03768494134698e-66	4.44835357148256e-64	140.914246639628
SLC16A12	-0.580758218600687	-1.8830505228036	-17.6128246793364	5.05296285505905e-66	2.13643422632052e-63	139.339175999088
JAM2	-0.567038506522301	2.36434236031824	-17.5814826826408	8.32725940787324e-66	3.42694482165343e-63	138.842124075583
SYN2	-0.741408285171944	-1.21134415499513	-17.5748584565096	9.25373049862851e-66	3.75811041894959e-63	138.737161933058
KLHL13	-0.904602450199858	0.814463931279042	-17.4984933516333	3.11514572378513e-65	1.24868795798218e-62	137.529445666804
PTCH2	-0.573973937451653	-0.697479234791151	-17.4893576949729	3.60097610547432e-65	1.42492471148032e-62	137.385249232208
MEOX1	-0.956249014949981	0.519083985160482	-17.4837998239554	3.93277750869069e-65	1.53652123804732e-62	137.297554013171
HLF	-0.889819378270287	0.160204966427582	-17.4704088541023	4.86281714264294e-65	1.87613563884593e-62	137.086356212908
LRRC4B	-0.580076695070941	-1.09658986496847	-17.4558164485065	6.12749761590134e-65	2.33487918413327e-62	136.856358638215
SERPINF2	-0.624555628554532	1.03445193888227	-17.4133597270293	1.19950197594504e-64	4.35571105607893e-62	136.188062550842
KIT	-0.890788651740946	2.28656672623232	-17.4133581625382	1.19953163702158e-64	4.35571105607893e-62	136.188037948999
GFAP	-0.65976585733144	-2.020658422162	-17.4045025955413	1.37970404797102e-64	4.95169365588668e-62	136.048811558699
CALML3	-1.51581165095278	1.11227332476428	-17.3931376788821	1.65099221551106e-64	5.85722698066077e-62	135.87021738083
NR2F1	-0.861499180114527	3.19042336673399	-17.3747466773702	2.20705807964157e-64	7.74100541228829e-62	135.581411727743
SNCAIP	-0.604761733570222	-0.137944914964564	-17.3598102583131	2.79333325635945e-64	9.68721696152074e-62	135.347037666089
MRGPRX3	-0.635475607391562	-2.34052101812264	-17.3508742308654	3.21586227428646e-64	1.10286210106502e-61	135.206896510496
TP53AIP1	-0.590162162649711	-1.78203518760009	-17.3428696140705	3.64816378252019e-64	1.22391929508137e-61	135.081412043377
PHYHIP	-0.612471692882401	-0.85861690244456	-17.323198770631	4.972773880769e-64	1.63281559393548e-61	134.773241222794
PROS1	-0.588356810340757	2.96522533082571	-17.3131460960928	5.82504407687267e-64	1.89252616244921e-61	134.615861730615
INMT	-0.785617774034439	0.583903080325384	-17.2959681912785	7.63167076184399e-64	2.45366164650328e-61	134.347104791247
SMYD1	-0.742376205168991	-2.27819298921901	-17.2750411283239	1.06027628184269e-63	3.37375540609015e-61	134.01998289991
CCDC178	-0.846809126134116	-0.981073060007517	-17.2502508213311	1.56458710455873e-63	4.92765112063318e-61	133.632888653116
GPRASP1	-0.556310214434981	-0.0493646253175188	-17.1827979203666	4.49981927759324e-63	1.40289820204965e-60	132.581916086519
TENM2	-0.909964715177716	-0.326481420507822	-17.1627656150647	6.15417232854937e-63	1.89948528920676e-60	132.27044106228
F10	-0.713224558249975	0.542831443313916	-17.0838678488913	2.10601890466562e-62	6.37277191102983e-60	131.046566824794
ABCA6	-0.683280009121255	0.705286468048375	-17.0823178701461	2.15743996257781e-62	6.46498878106446e-60	131.022569354116
C7	-1.33633970382721	2.01967214869283	-17.0776941199706	2.31839011306016e-62	6.8804914268848e-60	130.95099291618
SLC7A5	0.842811718402523	3.47681069441847	17.0714227568104	2.55598392155516e-62	7.51337559417143e-60	130.853936404849
ABCA9	-0.781547211091827	-0.133801463313706	-17.0705274367464	2.5918281161685e-62	7.54686554769251e-60	130.840082675768
PTGFR	-0.817904335028867	-0.64573868432597	-17.0250252512743	5.25587409686833e-62	1.51609863551253e-59	130.136785840929
EFCAB1	-0.616949112438066	-2.01899723978258	-17.0134659292015	6.28838270274318e-62	1.79713826037193e-59	129.958365282041
ATOH8	-0.687656707730984	-0.592447165091879	-16.9970085659155	8.11643061570613e-62	2.29829019223642e-59	129.704513244731
CCL14	-1.12742198271097	4.11002514443701	-16.9560860653955	1.52955693301223e-61	4.21515845869843e-59	129.074161207831
PCDH18	-0.647687613257332	2.32349762170825	-16.9404756104658	1.94716552465593e-61	5.31851893084119e-59	128.834032161737
C10orf128	-0.527008236250291	1.94741624550788	-16.9242708860873	2.50119860223127e-61	6.77188551384809e-59	128.584953188813
PHLDA2	0.701134596185709	3.82833184551593	16.9231334759782	2.54552777123381e-61	6.83197518775056e-59	128.567477656325
LHFP	-0.551482885184951	4.25789139252355	-16.8730046641893	5.51600045244564e-61	1.46768408590289e-58	127.798238098582
CADM3	-0.880785931351701	-0.0170946543852402	-16.8548414974481	7.29644950899716e-61	1.92482832559998e-58	127.519981181774
MFAP4	-0.969937353797093	5.21448959607033	-16.770538215909	2.66436118327674e-60	6.79632296874682e-58	126.231687912698
Ig alpha 1-[alpha]2m	-1.27230458545753	2.07291774671743	-16.6679594189256	1.27911269554359e-59	3.2097409225978e-57	124.671277280386
ABCA10	-0.629996394238536	-1.42791659524791	-16.6659228872344	1.31947343542282e-59	3.28431835357462e-57	124.640377693918
BC070118	-0.783837057131179	-1.09394986005891	-16.6628087469322	1.38365860991033e-59	3.4165298395906e-57	124.593133940457
GNAL	-0.563133020483896	0.0181691641604727	-16.6576673081808	1.49650899989772e-59	3.66585319697167e-57	124.51515052268
AVPR2	-0.681920846861161	-0.668648419124674	-16.6465790170256	1.77208647568379e-59	4.30672827338426e-57	124.347034964105
IGF1	-0.82157353712269	2.84994167160075	-16.6367309240678	2.05895453777196e-59	4.9648149850259e-57	124.197800065859
ADAM33	-0.784831919215603	0.507928313918354	-16.6175628902404	2.75667410420167e-59	6.59571676171974e-57	123.907542458925
DSG3	-1.14759243564153	-0.34596925237946	-16.6099778045274	3.09389000966595e-59	7.34560885756458e-57	123.792759251533
PDE1C	-0.638518109514645	-1.13869547848643	-16.5971155707573	3.76227879056373e-59	8.79717688414769e-57	123.598217071066
RSPO3	-0.73625861714025	0.25709550326065	-16.5848620705076	4.5323843801277e-59	1.05181987889204e-56	123.412997672723
FAM110D	-0.657481839431219	1.09297863023096	-16.567122928022	5.93365509926831e-59	1.36673331820087e-56	123.145059348775
CDH22	-0.533571652968424	-2.34011615051269	-16.5426705109365	8.59856691941254e-59	1.96588717013088e-56	122.776109437315
SLIT2	-0.598814088908045	2.13131139966339	-16.5399952598684	8.95447300985668e-59	2.03220448124431e-56	122.735771268191
ADH1C	-1.05337206101017	-0.523149502238146	-16.5260963752555	1.10538421737485e-58	2.47229593255614e-56	122.526286817188
WIF1	-1.19656051386586	-1.25540755571847	-16.5088661861119	1.43490591326892e-58	3.16658256556117e-56	122.266794874972
CAPN11	-0.527759471961793	-1.1271353928181	-16.5088009013203	1.43632450730136e-58	3.16658256556117e-56	122.265812091435
PAPLN	-0.561512867418463	1.49184042277157	-16.4886311064172	1.94881577167851e-58	4.23592949245473e-56	121.962334096351
TSPAN11	-0.636770916738449	0.380478443502969	-16.4704898585694	2.5635846831573e-58	5.53321966752798e-56	121.689640066717
STAC2	-1.50089164221235	0.92744436594012	-16.4654104891949	2.76801692363112e-58	5.93297516304684e-56	121.613332948726
C8orf88	-0.624918066983774	0.289559886381306	-16.4593057580351	3.03532437940709e-58	6.46105427382068e-56	121.521647641549
SDPR	-0.809087994363863	1.28200525339479	-16.4200758130251	5.48522111476753e-58	1.15170986195442e-55	120.93313536868
DBNDD1	0.595794449839449	3.22060480202437	16.375208422899	1.07769397565371e-57	2.21753497057012e-55	120.261478804211
NPY2R	-0.960211377651096	-2.24928628405135	-16.372194458583	1.1276499533134e-57	2.3049613118555e-55	120.216414923543
ALDH1A2	-0.801375397166068	-0.152293428867774	-16.3587172372525	1.38080920090405e-57	2.8038602622305e-55	120.014991758317
MYH11	-0.934012057517553	2.72186138737756	-16.3449918355079	1.69688163683e-57	3.42315370723908e-55	119.810000856077
LINC00478	-0.599194231137126	-0.256089154810438	-16.3359721737305	1.94287406142023e-57	3.8939485653075e-55	119.675368618524
SOSTDC1	-1.15726497067918	-0.484992006252263	-16.330014135017	2.12454749240392e-57	4.2305908614869e-55	119.586469612245
GPRIN1	0.568686559171646	0.528006118608962	16.3215196316665	2.41321129398611e-57	4.77460042236418e-55	119.459770945736
DARC	-1.17969053785349	3.77225255302533	-16.2976662600716	3.45014561396185e-57	6.78272257165176e-55	119.104281762315
LEPR	-0.732460479818037	1.43315897779636	-16.292733977544	3.71461907983955e-57	7.25643784172453e-55	119.030829342153
BC043188	-0.663053192431072	-1.32398004071087	-16.286899105625	4.05369215143997e-57	7.86900680843992e-55	118.943959252503
FBLN5	-0.600038438972385	4.35104014070296	-16.2796441486067	4.51860699118812e-57	8.71667529893883e-55	118.835982870094
KCNJ16	-0.590463834043628	-2.48666896761766	-16.2762104234356	4.75681358064965e-57	9.11919572464295e-55	118.7848922715
GSTM5	-1.0094895082545	0.747424848835282	-16.2519394404262	6.83774365175466e-57	1.286871693972e-54	118.424018361849
APOD	-1.23398711822586	7.48793366399691	-16.2456341543784	7.51316034434304e-57	1.39379181349033e-54	118.330341283853
HMGB3	0.641429153958028	3.66985008620081	16.2453835892613	7.54133266978407e-57	1.39379181349033e-54	118.326619284582
PAK3	-0.555954810468659	-1.13610211456334	-16.2358313775298	8.69758854151459e-57	1.59792303770147e-54	118.184762335697
SYNM	-0.959605465334574	2.1863799464231	-16.2116672146058	1.24732911554559e-56	2.27803628114288e-54	117.826217742006
CDKN1C	-0.523658280279323	3.79605062666233	-16.2003938727998	1.4755901373358e-56	2.66339705198068e-54	117.659097465623
BC065701	-0.629695616438882	-1.61999179102906	-16.1986644861446	1.51411286565029e-56	2.71704032548233e-54	117.63346894676
DNASE1L3	-0.780080118307121	-0.247304558734322	-16.1896771393235	1.7310437194011e-56	3.08836210400665e-54	117.500318300533
SPRY1	-0.541414333360297	3.92350786660365	-16.1814869419512	1.95558598101508e-56	3.4689173163236e-54	117.379031290797
ADCYAP1R1	-0.605792501820865	-1.16955148730967	-16.1775516127193	2.07357714423456e-56	3.65719763181712e-54	117.32077196157
ANXA8L2	-0.985031040856244	-1.35238858731178	-16.1549933707227	2.90047081126167e-56	5.08653588577224e-54	116.987043449539
TACR1	-0.821677915637208	-0.778458193996017	-16.1489057990145	3.17520211665879e-56	5.53687080964258e-54	116.897049899077
BHLHE22	-0.583332056861543	-0.0149510008959002	-16.143249446307	3.45365715923248e-56	5.98860270897251e-54	116.813456466962
PROL1	-1.36628925397975	-1.28619876381264	-16.1151666320346	5.24056161404178e-56	9.03630917415641e-54	116.398791088641
MYLK	-0.572459470662026	4.68278466566023	-16.102633903518	6.31122873984503e-56	1.08220041697398e-53	116.213929603443
ABCA8	-0.912580804621966	0.800651913903395	-16.094121234541	7.16016571973871e-56	1.22098627038528e-53	116.08843363451
FAT4	-0.567698494703924	0.199657944448576	-16.0924104673857	7.34403980313833e-56	1.24546037650475e-53	116.06321974544
CD1C	-0.844915700123734	0.344116041595751	-16.0882059661426	7.81618160968993e-56	1.31828658679279e-53	116.001261829612
CACHD1	-0.566772613213402	1.20161963959949	-16.0828341738034	8.46366141488523e-56	1.41973320418713e-53	115.922122267053
LAMC3	-0.685462910657324	-0.551208227317594	-16.0737913945219	9.67654943989259e-56	1.61441458628262e-53	115.788949972051
MEOX2	-0.788973704562839	0.991682553732578	-16.0678412094226	1.0567609029322e-55	1.74422060262044e-53	115.701356179262
PDE1A	-0.545226261198644	0.985308150654986	-16.0512624047221	1.35053834418033e-55	2.21725351027265e-53	115.457439349738
FIGF	-1.02502752409141	-1.14380695537723	-16.0355326164798	1.70410907395404e-55	2.7682803456627e-53	115.226208210901
SCARA5	-1.10506893547006	0.0146491946620798	-16.0150753794312	2.30524416892879e-55	3.70580006635349e-53	114.925766047191
MIR143	-0.63201048763709	-1.5093052754854	-15.9987963796715	2.9311407576111e-55	4.68754712350605e-53	114.686916054674
KLHL29	-0.529482686378346	-0.108960328167682	-15.9916985445715	3.25457116944736e-55	5.17795562603055e-53	114.582838250661
GLI1	-0.67960443216503	-0.620332438854851	-15.9662339842566	4.73631239434568e-55	7.42062345438982e-53	114.209761330089
WDR86	-0.684975327661412	0.638736886780975	-15.9569214938643	5.43221246782494e-55	8.46794130401095e-53	114.073449881998
ADRB2	-0.543838548231013	0.640361317782539	-15.9333668068266	7.68134689650414e-55	1.1795262286597e-52	113.728965698745
DBX2	-0.514256880059761	-2.06919969506109	-15.9316767948188	7.87454737557805e-55	1.20320744924365e-52	113.704265882131
ADAMTS8	-0.824250818294696	-0.741475402537645	-15.9210065173687	9.21122874137414e-55	1.39364987795349e-52	113.548368611862
SELP	-0.861395941469158	1.07414333322238	-15.8603125890362	2.24343002030032e-54	3.35698416758607e-52	112.663270107623
HAAO	-0.53844153150306	1.71904827537866	-15.8580273877574	2.31976679597117e-54	3.44228856527164e-52	112.630000440627
SLC27A6	-0.861692366866479	-1.20592003151002	-15.8399428800373	3.02262255701444e-54	4.46379163742827e-52	112.366854553898
RERGL	-1.10248550842502	-0.0154831654989756	-15.8325828508592	3.36612915255324e-54	4.92396096177989e-52	112.25983164728
SPARCL1	-0.559819916178358	6.35183454499633	-15.8311218768998	3.43880799548928e-54	5.0065475839989e-52	112.238592448133
SULT1C4	-0.587783375076188	-0.175119077626479	-15.8199310353198	4.04991493403575e-54	5.86857391732458e-52	112.075957942279
AK094929	-0.578674448424694	-2.20869796912594	-15.8103033032833	4.66152490022288e-54	6.69199842071531e-52	111.936117109335
SVEP1	-0.718689397441196	1.63085935507897	-15.7823793860173	7.00669443324592e-54	9.96597344157305e-52	111.530932448403
FAM13C	-0.552060231113389	0.169997854860569	-15.7586161437016	9.90654549742114e-54	1.39618961999043e-51	111.186594596562
TAC1	-0.832800286802452	-1.45044168436694	-15.7505603762635	1.113956491134e-53	1.56283032267504e-51	111.069962665595
ANGPTL7	-0.748309055274814	-2.19870719792078	-15.7493819403094	1.13323252280626e-53	1.58267972019978e-51	111.052905397149
MOB3B	-0.543088382725894	0.826154983356007	-15.7440940071076	1.22390270801361e-53	1.70161067940721e-51	110.976378435148
SCN2B	-0.629263312222692	-1.47854046947969	-15.742499917191	1.25262812543867e-53	1.73373843460379e-51	110.953313008184
ASTN1	-0.594520846932138	-1.80684335297413	-15.7175772006808	1.79983516263539e-53	2.47999608458667e-51	110.592953293949
TNFRSF17	-0.985205398236129	0.28502793014272	-15.7116480014106	1.96178142677997e-53	2.67922051936123e-51	110.507293238588
CCDC8	-0.649728519301613	2.28079247136146	-15.7027185771061	2.23346961983982e-53	3.0368299478571e-51	110.378339807391
GPR144	-0.631697947069081	-2.64447651439587	-15.7002331605945	2.31554931125788e-53	3.1346241005252e-51	110.342457880889
UTS2R	-0.610834114575549	-1.83759699949063	-15.6699916157338	3.59089642896303e-53	4.81882688173669e-51	109.906244275101
TCEAL7	-0.602192932499464	0.0403944224243987	-15.6693040976516	3.62686419709384e-53	4.84602439148491e-51	109.896335532815
CLEC10A	-0.903394304287514	1.39295569332658	-15.6635861971433	3.94024658513526e-53	5.21955840558798e-51	109.813941414922
ID4	-0.873161649681635	2.37259223925086	-15.6590477798587	4.2080731628773e-53	5.50348212594101e-51	109.748561516987
CXCL2	-0.925114101259092	0.0497569281918959	-15.6459152410043	5.08963121918935e-53	6.62833196541262e-51	109.559465678793
GREM2	-0.78480179990879	-0.457550127620902	-15.642395416282	5.35569709569688e-53	6.9455290276758e-51	109.508806336474
DKFZp686O16217	-1.38658737062049	7.22928908252223	-15.6248562663262	6.90280158311297e-53	8.91443392731304e-51	109.256516049849
SMAD9	-0.508972744472098	-0.0125506288217532	-15.6224383185892	7.14843143583841e-53	9.19318067779802e-51	109.221754023172
WDR86-AS1	-0.562147041813887	-1.1245943896355	-15.6159977366929	7.84602648359481e-53	9.9657451611586e-51	109.129182068686
NTRK3	-0.846135920154846	-0.270413216044347	-15.6150997232868	7.94853505033653e-53	1.00545710790425e-50	109.116277274435
SCN4B	-0.617690728832674	0.945949370720645	-15.5994099461722	9.97095422963104e-53	1.25613674407168e-50	108.890910235411
GIPC2	-0.609142702167533	-0.669329695998947	-15.5524094085343	1.96407714387517e-52	2.44440488087529e-50	108.216941796665
FLRT2	-0.659536827932506	1.38769210281524	-15.5471807724252	2.11770729732941e-52	2.61452142928289e-50	108.142071453234
CMTM5	-0.569965705753734	-2.49095737173948	-15.494244422004	4.53405919627267e-52	5.53137300762672e-50	107.385258855697
BACH2	-0.507188411488799	-0.329834652490109	-15.4932848904783	4.5969666801203e-52	5.58603844810682e-50	107.37156090468
AF070581	-0.517316769669772	-0.66350426205944	-15.482872776957	5.33810476159178e-52	6.46120013594237e-50	107.222967192903
PRSS12	-0.809861876094204	-0.809183897330275	-15.4603008053891	7.37886402438988e-52	8.89643117628101e-50	106.901127511346
GEM	-0.581247737054701	3.86812067629641	-15.4327040712672	1.09561456311203e-51	1.30564260580899e-49	106.508182893346
AQP1	-0.577473835026123	5.79360474650085	-15.3871503175743	2.10119539916574e-51	2.475320457834e-49	105.860852778572
CCL21	-1.2113030744425	2.78008676880145	-15.3850633423592	2.16474163495131e-51	2.5404848122727e-49	105.831235194888
IGDCC4	-0.562729634796576	-0.054526723692831	-15.350080450806	3.56522473291109e-51	4.12137308544198e-49	105.335278054006
SLC17A7	-0.536664055487007	-1.19975894449686	-15.3114723817018	6.17647218134302e-51	7.08687040435511e-49	104.789038340093
MAP1LC3C	-0.649359896257571	-1.11995611665933	-15.3016134320753	7.10562058249417e-51	8.11654265265271e-49	104.649737853111
CD79B	-0.772373350385543	1.39246218853293	-15.2774740604135	1.00110715915426e-50	1.12770702435388e-48	104.308986123926
ABI3BP	-0.756851487396212	2.74919030404897	-15.26764314807	1.1509477722153e-50	1.28710155758787e-48	104.170343804771
SCN7A	-0.84980418603797	-0.367750818513508	-15.2668454757437	1.16404344045008e-50	1.29704695990945e-48	104.159097804927
IGFBP6	-0.595457804087402	4.28359280361224	-15.2371086042613	1.77415151713686e-50	1.95568523487248e-48	103.740208321303
BMX	-0.576520451353667	-1.21959848227789	-15.2140924771936	2.45720673099149e-50	2.69899237551787e-48	103.416467700716
TESC	-0.56143267819197	0.893922875867406	-15.2127341523305	2.50486294940224e-50	2.74158138061348e-48	103.397374762936
C9orf172	0.507131598939933	0.637441119931493	15.2118682150162	2.53572336358976e-50	2.76555129389392e-48	103.385203698893
MEIS2	-0.522910095449504	1.54226305147024	-15.1942563680588	3.25240456698186e-50	3.53469954084138e-48	103.13779072388
CAPN6	-1.04237880995834	-0.0677224493032668	-15.1906863093613	3.42062095344499e-50	3.704472481687e-48	103.087667921933
PRC1	0.555006483193993	2.75267882168424	15.1890781778149	3.49919831221756e-50	3.76316222671063e-48	103.065093400742
VIT	-0.768240168960583	-0.662549807143321	-15.1700615225597	4.57658958520257e-50	4.90473741483602e-48	102.798296982802
GABRP	-1.44385256600098	1.69666102749504	-15.145990366042	6.42574012857477e-50	6.81548003671684e-48	102.460996087553
COL14A1	-0.873406870685504	4.39780478211955	-15.1269779040865	8.39830640635361e-50	8.78690600786794e-48	102.194903578777
BMP6	-0.538948166609794	0.275495762693745	-15.1180987589988	9.5158785260289e-50	9.92255374006358e-48	102.070731418796
RGMA	-0.694171860004916	2.10269178377402	-15.1137483647798	1.01163238277371e-49	1.0513142590677e-47	102.009915158998
ATP1B2	-0.502745938217752	-0.0579697130551402	-15.1091897287163	1.07860305490578e-49	1.11715044596197e-47	101.946203799003
HOXA2	-0.522159519665954	-1.8921618928636	-15.0935504012242	1.34373868978605e-49	1.3871068448243e-47	101.727753608739
ANXA8	-0.848486081922508	-1.23845787669664	-15.0901149500404	1.41017039062849e-49	1.45083030355827e-47	101.679793062953
MIR100HG	-0.60289144637919	1.45162892063172	-15.082921128901	1.56006225052262e-49	1.5997116731688e-47	101.579394042502
GDF10	-0.82443330033272	-0.413518084586345	-15.0659798163992	1.97872712124159e-49	2.00240697039743e-47	101.343117635551
SOCS2	-0.755509734553061	2.40824946772605	-15.0473541859871	2.56910164431442e-49	2.58290951960145e-47	101.08361203721
THSD7B	-0.59989972570649	-0.870362843588112	-15.0368196905885	2.9775853651652e-49	2.97421269565773e-47	100.936959273048
TNFRSF13B	-0.69524193572558	-1.42915924184939	-15.0209593467958	3.71769283301278e-49	3.68960094183085e-47	100.716329795269
LINC00341	-0.574364479955812	0.560152563859054	-15.016638859514	3.94931036172488e-49	3.90690590752047e-47	100.656262994547
GIMAP7	-0.540645932191214	3.30682133255604	-15.0153349809977	4.02199302705684e-49	3.96609631885334e-47	100.638138353439
PGM5	-0.673491675691161	1.2992139394926	-15.0074663067248	4.48977980740241e-49	4.41328196673489e-47	100.528787923311
FAM107A	-0.734472029107213	0.484252475796652	-14.9812556484094	6.475008728499e-49	6.32440330395954e-47	100.1648936025
MMRN1	-0.899821274749293	0.367810167613405	-14.9531539536538	9.58223452157502e-49	9.32983181414552e-47	99.7753494284559
LAMA2	-0.687171348810906	2.10222040692048	-14.9370554561917	1.19911740967571e-48	1.16386034118367e-46	99.5524748363035
PDGFRA	-0.587780919052951	3.46277792571944	-14.9365575441805	1.20745965371175e-48	1.16828345491577e-46	99.5455848015314
ADM5	-0.588022812386186	-0.43239165628356	-14.9186246732998	1.54973571229582e-48	1.49476852375033e-46	99.2975633668895
NR3C2	-0.543378347844278	0.38533730993298	-14.9179290151712	1.56480392332387e-48	1.50460040789381e-46	99.2879471730058
LRRN4CL	-0.696129233778118	0.366606669678902	-14.8681109002727	3.12583296668351e-48	2.97774180607057e-46	98.6003020825313
ENPP2	-0.639277945373871	3.35348215990226	-14.8616825790549	3.417272913369e-48	3.24535779911182e-46	98.5117148119207
MASP1	-0.581792032714785	-1.99157513878574	-14.8595480351138	3.51991026071774e-48	3.33257761340653e-46	98.4823063970029
LDLRAD2	-0.510801714980247	-0.92129501955044	-14.8583033579403	3.58117030876922e-48	3.38020861101412e-46	98.465159682658
ANKRD29	-0.59440660501865	0.069480325614849	-14.8444360473208	4.33985190238191e-48	4.08382710265297e-46	98.2742064357052
NRG2	-0.551971991964462	-1.24031481529481	-14.829286859359	5.35258096690268e-48	4.99116046959067e-46	98.0657764595565
TMEM130	-0.651109868351384	-0.0309867511206561	-14.8244086779617	5.72634801946542e-48	5.32360637412049e-46	97.9986988950864
KLK7	-1.05565063270744	-0.683830247139728	-14.8223855178343	5.88888573677316e-48	5.45827201998509e-46	97.9708849314064
ACTG2	-0.99929545344908	3.60508815572958	-14.8202060120542	6.06912781175499e-48	5.60849191346759e-46	97.9409252057503
KLRB1	-0.741228869464193	1.51653589088949	-14.8019265137219	7.81401246503746e-48	7.13823413236854e-46	97.6898020259729
ELMO3	0.501457511951778	2.97887203542363	14.801434667704	7.86729602420474e-48	7.16295256009083e-46	97.6830487351966
KLK5	-1.32391755031124	0.78603989540602	-14.7916177360291	9.00981674485601e-48	8.15507313284401e-46	97.5482976631269
DMD	-0.513400364254294	1.17929207998822	-14.7843185074643	9.96509712228419e-48	8.99335446430707e-46	97.4481553224631
LCN6	-0.611395512706088	-1.79945622010478	-14.7700925760369	1.21262436713453e-47	1.08801311312812e-45	97.2531035043052
RBMS3	-0.501560838253894	1.34701665934591	-14.7529585857613	1.5356919783424e-47	1.36991713617162e-45	97.0183933780484
LMOD1	-0.579709209892474	2.35687583570689	-14.7304425393835	2.09386784813507e-47	1.84649231807683e-45	96.7103130303728
CXCL12	-0.580588292396395	6.17978072088606	-14.7241013882371	2.28474402219151e-47	1.99769473781703e-45	96.6236219373447
CLDN5	-0.611765418265656	3.60066913482626	-14.7172216123996	2.51147237073476e-47	2.18356604852756e-45	96.5296034952896
LEFTY2	-0.720391182522906	-1.46372474980703	-14.6950536797533	3.4058042422147e-47	2.94454195899039e-45	96.226915401381
KLK8	-1.10231503569634	-0.704317394421258	-14.6945441834198	3.42971632711083e-47	2.95693280548256e-45	96.2199631874569
AMICA1	-0.598693982935443	1.93234915101431	-14.6916458494536	3.56895844054779e-47	3.06840953391386e-45	96.1804185888302
PGM5-AS1	-0.722264827854489	-2.02776424210652	-14.6884057545218	3.73129277001279e-47	3.19906531517902e-45	96.1362189790427
LINC00086	-0.580255608060874	-0.968872780014293	-14.6839657857198	3.96574753088498e-47	3.39065921165553e-45	96.0756649641658
BCL11A	-0.816642660728912	0.128651725396892	-14.6694600142781	4.8388645647485e-47	4.1257335577614e-45	95.8779394316796
GPR133	-0.559990510015569	0.0670068342727362	-14.6653344655764	5.12045097208719e-47	4.3537939188284e-45	95.821735544102
FCER1A	-0.849934916624196	1.61985851771398	-14.6429390226006	6.95912482933786e-47	5.8680368634864e-45	95.5168715286738
SSTR1	-0.52746529009312	-2.18127555129127	-14.6427476288495	6.977383861654e-47	5.8680368634864e-45	95.5142678582685
ACSM3	-0.528989934975131	-0.282028053522805	-14.6218128062585	9.29159818278333e-47	7.75095075436777e-45	95.2296529589412
LHX6	-0.523640202162795	0.5510710686198	-14.6210296305816	9.39163534230643e-47	7.81328368841746e-45	95.2190122678574
CH25H	-0.681619533381543	1.29026126415487	-14.6198509929272	9.54421093258363e-47	7.91887286113424e-45	95.2029995203439
EMCN	-0.514705454206942	1.91413995210161	-14.5901809358352	1.43140899675354e-46	1.18129515199994e-44	94.8002742065458
MATN2	-0.730373479007306	2.34103527364978	-14.5602873421424	2.15181566797583e-46	1.75703149714481e-44	94.3952280471284
CD300LG	-0.88213921077483	-0.694092782605284	-14.5373161643118	2.94197225368601e-46	2.39588320870762e-44	94.0844647259463
TNN	-0.862975116597149	1.11867861877695	-14.5329685940332	3.12123219968729e-46	2.52852577016662e-44	94.0256966958405
IL34	-0.599279181342498	1.793409459005	-14.5296543956338	3.26515292156619e-46	2.63819227550106e-44	93.9809074002784
HOXA5	-0.663845366430702	0.938241955411676	-14.4938503598246	5.31079944073615e-46	4.21382582874862e-44	93.4976007862092
SPC25	0.567900007461323	1.30839358008129	14.4931817104497	5.35921191198563e-46	4.23048786863009e-44	93.4885847081899
PLCXD3	-0.543975338471308	-1.80938786204545	-14.4406302015187	1.09233036212424e-45	8.49238705968887e-44	92.7811036389166
CFI	-0.500236580843303	2.66051442688593	-14.4363182352852	1.15794048931294e-45	8.95735167986062e-44	92.7231518883114
TMEM100	-0.735193651980572	0.0151824901621287	-14.3779999371182	2.54485148168884e-45	1.91577660932502e-43	91.9408392326287
TRIM29	-1.09691265623015	2.56542755288199	-14.374302723555	2.67487072642523e-45	2.00875632533126e-43	91.8913352291746
CMA1	-0.863966432089721	-0.360003736294711	-14.336076216626	4.474750483803e-45	3.33606699716376e-43	91.3801461004666
TRABD2B	-0.611919148744842	-0.474040382984503	-14.3289841532183	4.92234212422734e-45	3.66091782323558e-43	91.2854362157741
OXTR	-0.833147952122829	-0.0364351579270476	-14.2936959450579	7.9053424835739e-45	5.80948561322639e-43	90.8147891410741
PPP1R16B	-0.566341015207948	0.827544185918716	-14.2901742529758	8.28762577579595e-45	6.06155378127825e-43	90.767874730924
RASGRP2	-0.525859194034977	0.778104908683981	-14.2897848205703	8.33101318735675e-45	6.07888231744128e-43	90.7626875018285
CCL19	-1.11677480868652	4.01090664235953	-14.240075200355	1.62078171405438e-44	1.1606827750415e-42	90.1015637866698
POU2AF1	-0.87391885173504	0.808268454657421	-14.238246871345	1.66088092039073e-44	1.18664559277453e-42	90.0772856580834
RRM2	0.652405468791564	2.92754977973888	14.2200073534185	2.11914159423744e-44	1.50361621393422e-42	89.835233808299
CCDC69	-0.50502176261197	2.44730569246122	-14.2143763166284	2.28458022146787e-44	1.61728368200931e-42	89.7605602324347
E2F1	0.583457360775565	2.03337370720848	14.2094649118309	2.43933612918988e-44	1.72288580383171e-42	89.695450721383
CNN1	-0.690462277878507	3.47878737832952	-14.1973308322843	2.86788282275984e-44	2.01633720556907e-42	89.5346754571332
LPHN3	-0.634219562586567	-0.734289150353872	-14.1860916097771	3.33135892664076e-44	2.33157354355481e-42	89.3858634193676
AKAP12	-0.539018938819006	2.27138286582626	-14.1592780773236	4.76054748234465e-44	3.29449098750152e-42	89.0312546800168
FRZB	-0.568019991374643	3.2997391032159	-14.1404703897815	6.11296843757782e-44	4.14674221595251e-42	88.7828712739681
FOXM1	0.645453477222086	2.38236004379747	14.1346740509774	6.60229730987519e-44	4.46885759801092e-42	88.7063799109426
IQGAP3	0.599367512286834	0.984875811149479	14.1254523555697	7.46237102984367e-44	5.02895375188046e-42	88.5847420748772
RASSF9	-0.516851992364453	-0.571081964682128	-14.1042340741291	9.8884854988398e-44	6.62056626728179e-42	88.3051268327331
CTSG	-0.884824597097748	1.55169786247276	-14.1019562009543	1.01916559196881e-43	6.79407040952855e-42	88.2751306876727
GINS2	0.554032745335655	2.84366306188426	14.0787354277844	1.38623056995587e-43	9.22112209950173e-42	87.9695889006196
ANGPTL1	-0.718648157709256	0.441184794148686	-14.0662740418794	1.63473929545585e-43	1.07582576448283e-41	87.8058012639283
FAM150B	-0.717550745565677	-1.96185058337171	-14.0660452762637	1.63969344563181e-43	1.07679017445587e-41	87.8027956380565
KIF4A	0.594506671417757	0.968236250633906	13.9994599664094	3.94896264498003e-43	2.54456643084151e-41	86.9297788581982
C2orf82	-1.0480763820198	0.947903157929346	-13.9970230978787	4.07777709453593e-43	2.62209562547608e-41	86.8978969773903
ESM1	0.584625849486041	1.43946484301129	13.9777245917703	5.2571384179253e-43	3.35251192705092e-41	86.6455830248647
CKAP2L	0.532483882966252	0.491559625174469	13.954840067702	7.10240906867165e-43	4.48294183853887e-41	86.3467782303462
DIO3OS	-0.648245692395706	-1.27258157992031	-13.953380036371	7.23994511107975e-43	4.56042665007095e-41	86.3277290050101
CYTL1	-0.567427816220485	0.33176490041684	-13.9487721312861	7.69163723749316e-43	4.82525169380542e-41	86.2676204593394
PIK3C2G	-0.716656583159084	-1.31017070559382	-13.9397844249	8.65492202012922e-43	5.36413992271663e-41	86.1504287853265
SRPX	-0.6078718302799	3.3305298837486	-13.9374340443421	8.92605174550583e-43	5.52109393036147e-41	86.1197927996236
LINC01140	-0.663391908453721	1.24892243971585	-13.9286641174081	1.00144545653163e-42	6.13285992377954e-41	86.0055211971984
CAMK2N2	0.659258178678847	-0.103228657100429	13.9121349116959	1.24374382070622e-42	7.55672303663338e-41	85.7903174848863
NEK2	0.633954725874994	2.4251111510529	13.887263989377	1.7224375211779e-42	1.04241243315992e-40	85.4669287072709
MRAP2	-0.59825288310819	-1.32955394736019	-13.8660085140665	2.27418485003776e-42	1.36561703105867e-40	85.1909513549714
TNXB	-0.775702315099864	0.702139975469599	-13.861216838868	2.42108142924162e-42	1.44819144018493e-40	85.1287881469165
PLP1	-0.826770424621937	-0.772255092472665	-13.828739459918	3.6986435757882e-42	2.17445017079434e-40	84.707949101114
CNTNAP3	-0.511109859692695	-1.7855021099515	-13.8229373878317	3.9891521866456e-42	2.33634121899082e-40	84.632857305821
PBK	0.652207989278532	1.24727475447705	13.8153621745982	4.40287410861083e-42	2.57376343489154e-40	84.5348586111751
FAM111B	0.555851933879038	0.968574363476898	13.7969397707932	5.59594546494235e-42	3.25270916714587e-40	84.2967287128724
NTF4	-0.668732921648639	-1.28819233698724	-13.7885543709814	6.24071263991792e-42	3.60710853241698e-40	84.18843031686
GPIHBP1	-0.657334646996755	0.344487583706609	-13.7756196635522	7.3831294176232e-42	4.2514979379653e-40	84.0214901820333
F2RL2	-0.727422074143106	3.20810743796193	-13.7717227116473	7.76647755953206e-42	4.45561951440441e-40	83.9712215790582
TFPI	-0.524916523657452	2.41684421953568	-13.7671474199921	8.24190300172266e-42	4.7195980732499e-40	83.9122186578311
MYBPC1	-1.31673390930728	-0.199328072249915	-13.7528184165783	9.92638571753077e-42	5.64231851144728e-40	83.7275431109939
CDK1	0.571894302508168	3.30627105533811	13.7432943909301	1.12313463908085e-41	6.35294998780814e-40	83.6048884886831
SPC24	0.566184707185352	1.12750098651505	13.743246441578	1.12383304498404e-41	6.35294998780814e-40	83.6042711641123
LSAMP	-0.610622275627447	-0.381903164521478	-13.6945227944408	2.11161904939049e-41	1.17857363398621e-39	82.9779540689403
CCR6	-0.594322737642084	0.0239199629490852	-13.6928730934618	2.15712378744727e-41	1.20179829782599e-39	82.9567821747766
TMOD1	-0.554119269867131	-0.841065650535467	-13.6795874442139	2.56100207281396e-41	1.41912619349018e-39	82.7863587140374
PLAC9	-0.610379379496736	3.57012287173297	-13.6763538802993	2.67018469954014e-41	1.47697581991589e-39	82.7449017054183
NUSAP1	0.526484428035015	2.95920550925859	13.6674648203065	2.99478220108598e-41	1.65355908115418e-39	82.6309808116506
ANLN	0.601809304580917	1.78668435706017	13.6438840907113	4.05883163927011e-41	2.229107447439e-39	82.329088715468
CHRDL1	-0.960904513753276	1.72116932515598	-13.6262092058291	5.09610539312654e-41	2.7733698986995e-39	82.1031063666633
MMP23B	-0.607085943487966	0.520986537052252	-13.6260926421701	5.10375539433441e-41	2.7733698986995e-39	82.1016168954505
CFP	-0.615958335396082	0.222301090855223	-13.6236332640056	5.26785355945813e-41	2.85249649320483e-39	82.070193132699
GU228584	-0.655672249899142	2.04149287875018	-13.5970421478474	7.41474628702361e-41	3.99399902528767e-39	81.7307536428983
MRGPRF	-0.570615893433049	2.02544820314908	-13.5966545530079	7.45175277917847e-41	4.00693988727079e-39	81.725810248115
CD1E	-0.675046380109691	-0.211313263802644	-13.5852078600602	8.63153532402673e-41	4.63325804827974e-39	81.5798746801718
Ig kappa	-1.12033812351459	9.60761246455634	-13.5721432195919	1.02066366834499e-40	5.45030867188027e-39	81.4134437324022
SHCBP1	0.51280617410268	0.816816330822708	13.5691466911828	1.06064578221668e-40	5.6442813910548e-39	81.3752906979599
TK1	0.537348678623263	4.37346220205649	13.5661752773592	1.10183117607848e-40	5.83327945963332e-39	81.3374647494992
TMEM119	-0.511412650416649	4.38193688877722	-13.5557721914521	1.25896632237937e-40	6.64239240004091e-39	81.2050914056334
MGAT3	-0.512449589183235	0.0780542181937343	-13.5514556492287	1.33053644829193e-40	7.00802175367415e-39	81.1501920880353
PTGS2	-0.688473771889169	-0.534608009921893	-13.5381197076514	1.57823548138502e-40	8.20071349039538e-39	80.9806780322107
KCNS3	0.520006053610603	3.34253139974037	13.5180152645539	2.04093071024897e-40	1.04988877286391e-38	80.7254067437644
COLCA2	-0.501672631703524	-0.687300082125396	-13.5002909157495	2.55944828611597e-40	1.30574167522264e-38	80.5006331572256
SYNPO2	-0.552526325999378	2.38915837774042	-13.4743361625274	3.563825705159e-40	1.80916908535744e-38	80.1719533371424
CCR2	-0.62408027636827	1.18868369257952	-13.4698574130218	3.77312368347772e-40	1.91227360411396e-38	80.1152927578416
TMEM132C	-0.772781937372357	-0.917056321816515	-13.4549260750097	4.56327371967814e-40	2.29016981069701e-38	79.9265165904644
ANK2	-0.528561446365044	1.67984128266999	-13.4514541104711	4.76942757630621e-40	2.38587329242611e-38	79.8826471588943
IGLL5	-1.08716505329232	6.21509236314319	-13.421812488839	6.9521874557302e-40	3.45538270243338e-38	79.5085217753857
abParts	-1.06859920255981	7.23843183926145	-13.420225828693	7.093699042726e-40	3.52004856838807e-38	79.4885160707863
DTL	0.527089846781828	1.75709047636587	13.4005091121279	9.11057624256394e-40	4.49916697162777e-38	79.2400881713291
ABCB5	-0.503949164274366	-1.42080946510858	-13.3872857661188	1.07733616519343e-39	5.26138935738847e-38	79.0736563919606
CDT1	0.524731312925163	1.84128820976353	13.3853997454106	1.10339300634539e-39	5.38013035400483e-38	79.0499303593957
UBE2T	0.540875729566065	3.29857890917339	13.3708040600798	1.32742145823851e-39	6.44195963970621e-38	78.8664172467777
KIF14	0.514836419359084	-0.446940496814542	13.3484887888286	1.76034869670953e-39	8.43682647887263e-38	78.5861866982702
TCEAL2	-0.666220113293073	-1.27682653003504	-13.3463226184385	1.809210658361e-39	8.63080169556605e-38	78.5590063901271
CHL1	-0.652449116375813	0.0623413885596551	-13.3281098666219	2.27716796309743e-39	1.07964345900157e-37	78.3306335966965
LOXL4	-0.584901140280194	0.154825714846677	-13.3161532317502	2.64800229502261e-39	1.2497032237901e-37	78.1808571384097
NCAPH	0.503480713760287	0.728693553031107	13.2965942232163	3.38838349756322e-39	1.59181821388567e-37	77.9361046167089
IGH	-1.34338917911541	4.74667466347693	-13.2715873553179	4.64184243984793e-39	2.17405867839008e-37	77.6236433817668
NFIB	-0.583669158744528	3.33294393558467	-13.2711803104682	4.6656656192742e-39	2.18190559604391e-37	77.6185616518947
ITIH5	-0.625425355682796	1.66462417173125	-13.2635583703697	5.13490550468965e-39	2.39771344027604e-37	77.5234314038821
KRT6B	-1.14057436890729	0.884777971296457	-13.2607715581837	5.3179512389257e-39	2.47943451645682e-37	77.4886609725575
ADTRP	-0.545520611420003	-0.64042871407969	-13.2560850410913	5.64052517453792e-39	2.62586439686445e-37	77.430202923111
FGF7	-0.590119252257398	1.79045240236076	-13.2546333337794	5.74434049525005e-39	2.67016670761887e-37	77.4120985191822
AX810705	-1.33727461389654	2.28232582434785	-13.2520909094231	5.93075552253188e-39	2.75267322109694e-37	77.3803958876055
KLK10	-1.05135725258589	-0.374155023271993	-13.2463332355757	6.37546147117476e-39	2.95020417253087e-37	77.3086207569293
FDCSP	-1.44330609843178	1.74081704205344	-13.2328529810233	7.55065319784738e-39	3.47318794264619e-37	77.1406839408808
TINAGL1	-0.505029573529013	3.62942752839794	-13.2190311943018	8.97947616516248e-39	4.11204053171721e-37	76.968649470348
CD79A	-0.966374780346995	2.39887628934328	-13.2041983674403	1.08130093731517e-38	4.92247100740894e-37	76.7842080373264
SYT8	-0.962589190708592	0.242281749249483	-13.1976309049909	1.17395237625554e-38	5.32853530781285e-37	76.7026023228663
EGR1	-0.67902925008198	5.9859828025709	-13.1817855924373	1.4312954211444e-38	6.42106586825899e-37	76.5058603127262
BBOX1	-0.927927504493733	-0.0132281557723902	-13.1755007980522	1.54826760382543e-38	6.91566998438089e-37	76.4278836787621
BUB1	0.525059898511621	1.53431517904541	13.1341779354454	2.5930494352984e-38	1.14498527640179e-36	75.9160038826882
PRELP	-0.60978881409598	3.24480153781667	-13.0736206475671	5.50694109063726e-38	2.40753168218865e-36	75.1684375425818
KLK1	-0.614278020626579	-0.779798372316359	-13.0686188518906	5.85960520312685e-38	2.55087044562074e-36	75.1068285557585
SPAG5	0.533457249767658	1.67197134856716	13.054386212964	6.99081500532289e-38	3.02624831892414e-36	74.9316343414228
PRKCQ-AS1	-0.532817293172481	-1.1370061768574	-13.0408098196893	8.27150147373763e-38	3.57062787394283e-36	74.7646760526978
UHRF1	0.532793965758803	2.55333743048855	13.0219233627819	1.0449709626598e-37	4.46717849896047e-36	74.5326729025435
TPX2	0.558981402004109	2.85530044497842	13.019363833671	1.0785802416586e-37	4.60447844519953e-36	74.5012543736056
DQ575049	-0.582811757584673	-1.78687458158599	-13.0103172684612	1.20621887284563e-37	5.13516489798351e-36	74.3902506721025
XPNPEP2	-0.527416300347105	-1.14211415548069	-13.0076150014126	1.24718143192354e-37	5.30223896643528e-36	74.3571064545935
PKMYT1	0.521674175554222	3.00983648638161	13.002771233562	1.32409860615125e-37	5.62149979076457e-36	74.2977113211703
DQ593432	-0.552386933341826	-1.53473162763223	-12.9985032218532	1.39577233871608e-37	5.90953542310997e-36	74.2453925063961
TMEM200C	-0.516665362122221	0.136213070282292	-12.9774149945045	1.81066535024666e-37	7.60356272589975e-36	73.987109590233
S100B	-0.804979086882323	1.48373226103798	-12.9697911240912	1.98911148609893e-37	8.31896016510073e-36	73.8938262585015
HOXA3	-0.501457158234624	-0.123904855605296	-12.9533138365951	2.4367583662358e-37	1.01361923145375e-35	73.6923818050874
EXO1	0.581743374741599	0.716705020921582	12.9462649346004	2.65762664860144e-37	1.10252213049843e-35	73.6062744403449
AK128525	-1.09284774830573	5.15708784629928	-12.9458770767802	2.67034164563217e-37	1.1063099985562e-35	73.6015376908703
HSPB6	-0.750819097415901	3.64700760722479	-12.9288625428475	3.29188949113149e-37	1.3583445072697e-35	73.3938704008569
RGS2	-0.522441521609309	3.83101777650967	-12.9210896454705	3.62182181578445e-37	1.4924903917782e-35	73.2990808350138
CCNA2	0.546265587335844	1.96093128161394	12.8943590743864	5.02821100693986e-37	2.06103230716067e-35	72.9734920515747
DSG1	-0.692685681720159	-2.16289928202855	-12.8719399591155	6.61786343741698e-37	2.69117727267293e-35	72.7008815219
CDC45	0.579827369233404	0.92935042397956	12.8687340158746	6.88277303034049e-37	2.79522091554551e-35	72.661932635804
LOC100506621	-0.682600061836289	3.45476054209782	-12.8631449714846	7.37005708856197e-37	2.98526000050479e-35	72.5940522133395
C1S	-0.502082450065353	6.84953479953025	-12.85248704391	8.39632784301416e-37	3.38319398008658e-35	72.4646816953675
LRRN3	-0.567200773765495	-0.712472155509056	-12.8447264510115	9.23188358470351e-37	3.71018342242023e-35	72.370540407711
MKI67	0.514885786988659	1.61623526425582	12.8068801840574	1.46521731643706e-36	5.8053828590282e-35	71.9121658613899
CEP55	0.537391806947143	1.67032946560533	12.7951624304899	1.69008557094111e-36	6.66213169183873e-35	71.7704910231341
HOXA7	-0.595341363403177	1.50252243775853	-12.7805874200451	2.01820508990821e-36	7.92517812977312e-35	71.5944316633399
MAMDC2	-0.582190465422941	0.650793325418484	-12.7725939827901	2.22429786943324e-36	8.7012615640123e-35	71.4979506866438
SOCS2-AS1	-0.726515234248235	-0.38032156704154	-12.7531035093141	2.81876882310817e-36	1.09533374192281e-34	71.2629260691005
ADAMTS1	-0.524519183909378	2.93372386842781	-12.7364406907864	3.45058287898342e-36	1.33796784622893e-34	71.0622526430928
KLK3	-0.688729051500198	-2.39485457516471	-12.7144200378176	4.50622002498219e-36	1.74291329663002e-34	70.7974133028856
CCDC80	-0.587507386437772	5.74848536792574	-12.7134508039996	4.55942964132533e-36	1.76128655668969e-34	70.7857658688742
HOXA6	-0.596922954350011	-0.864168580732025	-12.6832286246184	6.5721250393983e-36	2.5198588738016e-34	70.4229793640156
DIO3	-0.646835599195844	-0.562121952923477	-12.6650593598342	8.18486391701245e-36	3.1265572376063e-34	70.205247339511
TNNT3	-0.746413787534073	-0.517069204185759	-12.6411001417328	1.09270666792784e-35	4.13820752215862e-34	69.9185579649175
EGR2	-0.546321319905695	2.62076809037044	-12.6071009177131	1.64521469200205e-35	6.1106560130738e-34	69.5125663522594
KLF15	-0.520537086770036	-0.370589178370416	-12.6056874365583	1.67340824223311e-35	6.20790209092848e-34	69.4957088760042
DLK1	-0.974487466950079	-1.6446921351113	-12.5837115851772	2.17889674299451e-35	7.97765693624267e-34	69.2338378907712
TROAP	0.628439389856569	1.44328907857208	12.5764957797402	2.3759571928601e-35	8.6580777753987e-34	69.147941371593
NUF2	0.579897841691425	1.20880519263741	12.5624198433983	2.81277015529755e-35	1.01777433579436e-33	68.9805092681066
CD27	-0.645522057327189	2.04863675404192	-12.5609867146197	2.86149311731174e-35	1.0341918625975e-33	68.9634717402301
LGR6	-0.795946486127698	0.0506779385395964	-12.5571295834862	2.99683417899587e-35	1.07931490005493e-33	68.9176254889641
FERMT1	-0.585268773694244	-0.788362960316072	-12.5525911440138	3.16425030576209e-35	1.13695676003896e-33	68.8636972920835
MT1M	-0.634166964375051	2.24861353042231	-12.5477309196157	3.35385628487743e-35	1.20368342131095e-33	68.8059648411888
KLK6	-0.987473717297024	-0.287509282335795	-12.5379319939285	3.77114702314186e-35	1.35187517850492e-33	68.689628664397
FLJ00382	-1.06342217149042	1.44527449913648	-12.5373127484907	3.79918772868742e-35	1.36034720702943e-33	68.6822795083561
MAL	-0.634766663175674	-0.269764260962778	-12.5320674257556	4.04517385476313e-35	1.44507281281556e-33	68.6200414805965
AURKA	0.506357315121952	2.21378498985135	12.5230847915534	4.50374091706585e-35	1.60702847867327e-33	68.5135128536907
CDO1	-0.64213386919391	1.17448515544897	-12.5210770428375	4.61310376037877e-35	1.64225429716368e-33	68.4897115270048
LY9	-0.585467685008727	0.403204375838755	-12.5065298554608	5.48840494089525e-35	1.94265617546711e-33	68.3173607004847
RP11-454C18.2	-0.531030851853176	-1.57504595694173	-12.4589904080008	9.6712165618191e-35	3.35395617056794e-33	67.7553805584074
MELK	0.566676859193689	1.51067321889634	12.4547298116351	1.01739791543662e-34	3.51645987233498e-33	67.7051083552184
CCNB2	0.543077658127496	2.52076836227217	12.4518852828616	1.05240191980317e-34	3.62526621146483e-33	67.6715533988438
CHST9	-0.652977690928247	-1.54054933228921	-12.4392545094818	1.22286453423221e-34	4.19841088421324e-33	67.5226399238107
C10orf10	-0.501486344624221	4.78802513708292	-12.4242034092723	1.46214904888033e-34	4.97565935983368e-33	67.3453686173434
SOD3	-0.553318824285491	4.34432280333035	-12.4241063947035	1.46383338129258e-34	4.97590499048409e-33	67.3442266084128
SLC26A3	-0.844281633468785	-1.31937015710029	-12.4207635763641	1.52306341621593e-34	5.16586289467086e-33	67.3048814475815
FAM65B	-0.503223101731186	0.726687067166414	-12.4141490041632	1.64737455557262e-34	5.57524294492861e-33	67.2270555815385
TOP2A	0.581202490458761	3.41075765594558	12.4098250913346	1.73403519229169e-34	5.8556888632476e-33	67.1762013270369
KC823651	-1.58973144044515	5.76770033082293	-12.4069982418808	1.79312584025228e-34	6.02884848141467e-33	67.1429628851261
PTPRZ1	-0.640899561740078	-1.86681723521908	-12.4007834674914	1.93016586222558e-34	6.46145003661524e-33	67.0699127230527
FAM83D	0.585499257010001	1.67800303666431	12.4001876754184	1.94383806673281e-34	6.50016922315364e-33	67.0629113468266
TMTC1	-0.532621564466779	1.22403649680489	-12.3950053803966	2.06689481976493e-34	6.89672525535617e-33	67.0020250001388
CD40LG	-0.549644410727326	-0.516754739180312	-12.3931058792965	2.11391317740745e-34	7.02326129714578e-33	66.979713648815
CASQ2	-0.559667998512852	-0.641050393114426	-12.3763870743102	2.57638947610633e-34	8.51668291142871e-33	66.7834687685836
FAM64A	0.533178600314117	0.632640314942942	12.3762462948157	2.58068263796369e-34	8.51901279366303e-33	66.7818173134937
X72455	-1.00831160852323	5.14787605963032	-12.3751902286609	2.61311560635023e-34	8.60866145865054e-33	66.7694293585447
LINC01088	-0.59965276103262	-1.4871253453754	-12.367339920035	2.86724928789243e-34	9.40463860476089e-33	66.6773727990701
DPT	-0.659957210643809	4.48941998704489	-12.3501373305415	3.51327053263663e-34	1.14748248666486e-32	66.4758304424337
TWIST2	-0.546049432186599	2.55871937689678	-12.3276103400229	4.58253956639497e-34	1.48884298649243e-32	66.2122898657945
IRF4	-0.638253186494168	0.0871269562944801	-12.3057547178943	5.92765823621855e-34	1.91377794415152e-32	65.9570172181658
UBE2C	0.64548116092913	3.96387458778937	12.3007653750813	6.28601836064691e-34	2.02102038230591e-32	65.8987990700423
FABP7	-1.15284627185647	-0.512018423318033	-12.2954122185265	6.69447923396815e-34	2.14341391656044e-32	65.8363593884025
DLGAP5	0.519016100512938	1.14233474226781	12.2930116274731	6.88611617875492e-34	2.20020678941274e-32	65.8083666307368
AK128652	-0.708707247409154	-1.14353800287533	-12.2914902465916	7.01037901261412e-34	2.23528252297866e-32	65.7906286939199
BRINP1	-0.639383211087089	-1.0775254109587	-12.2899797599967	7.13595641001158e-34	2.27063190304131e-32	65.7730197295294
COL6A6	-0.541222069560441	-1.38365364684694	-12.241974174932	1.25334752425391e-33	3.93936571650681e-32	65.2143948684782
CDC6	0.546577693692172	1.66132849251275	12.2410071266927	1.26762415105224e-33	3.9789571637171e-32	65.2031618856629
CCL23	-0.513311733528486	-1.37931716431786	-12.2409466566745	1.26852222552977e-33	3.9789571637171e-32	65.2024595080896
OGN	-0.893577768821024	2.90929441304411	-12.2285899331376	1.46595709050925e-33	4.57038036349172e-32	65.0589980073909
ASPM	0.511615320623931	0.428179271520363	12.2257970427373	1.51465200738408e-33	4.71267481934572e-32	65.0265906512064
PLK1	0.585888827440587	2.54066214599986	12.2160481913383	1.69756907682046e-33	5.26058931285779e-32	64.9135219508974
NOV	-0.594083777544264	1.75656181645551	-12.2118962803867	1.78198658394837e-33	5.5111238390347e-32	64.8653921210332
HJURP	0.511074292939	0.799557217763902	12.1999476704621	2.04892208670211e-33	6.31137527006593e-32	64.7269635955285
FCER2	-0.599748491715158	-1.41635568342151	-12.1918101746831	2.25310101942005e-33	6.90585530927504e-32	64.6327579931086
SLC22A3	-0.548090608050004	-0.797065014689429	-12.1904493110119	2.28916733461725e-33	7.00733105632192e-32	64.6170091710463
FMO1	-0.572946425236921	1.6786262849802	-12.1773210345806	2.66794383615873e-33	8.12893252744712e-32	64.4651614098233
SERPINB5	-0.947665913190711	0.964909454918224	-12.1535456297846	3.5192081759452e-33	1.06699764587965e-31	64.1905396342483
MET	-0.547091773281373	1.53358860137785	-12.1452374817755	3.87634639197469e-33	1.17182596854357e-31	64.0946891465744
ARHGAP40	-0.98065728583016	-0.390903694915077	-12.1410893132803	4.06791617661258e-33	1.22733365387241e-31	64.0468541705459
PLAC8	-0.624960256885058	1.02100947666768	-12.1374026214989	4.24605369657581e-33	1.27982858735168e-31	64.0043531307142
IBSP	0.764663084900206	-0.21157825264491	12.1223112974107	5.05972151510943e-33	1.51767059828817e-31	63.8304982834783
GPM6B	-0.534968473881843	1.96968933897583	-12.1024235668922	6.37292196293272e-33	1.89865093036601e-31	63.6016861650846
IGKV A18	-1.08650603211147	1.78986988413557	-12.056815868466	1.08043195644402e-32	3.18201644424091e-31	63.0782423201071
CX3CL1	-0.553591290639847	3.47995561935422	-12.0505260879208	1.16186091156558e-32	3.40882481325775e-31	63.006194028339
CDCA3	0.527069567348573	1.7272729996026	12.0320406335219	1.43818045875734e-32	4.17586452112373e-31	62.7946432059049
HHIPL2	0.777785863904363	-1.4088196864218	12.0308739955994	1.45766243537912e-32	4.22448366835462e-31	62.7813018431433
AF343406	-1.93510137520223	6.05810284157119	-12.0163892146284	1.72253401259857e-32	4.95951607265438e-31	62.6157551333953
PIGR	-1.03581305969969	0.67553053218297	-12.0136802014691	1.77713529235558e-32	5.11195534003309e-31	62.5848138117439
DCN	-0.531833526598193	8.58068903557792	-12.0066274793959	1.92748570740835e-32	5.53412524271244e-31	62.5042898865334
BC089413	-0.98986669150458	0.491242345959295	-12.0018988043014	2.03530238331967e-32	5.83283268905866e-31	62.4503245430894
WNT10A	-0.524102306647364	-0.684597610500308	-12.0001361092357	2.07700817242329e-32	5.94683276826018e-31	62.4302129516382
AF343414	-1.48212014394113	7.97524827305451	-11.9730255446335	2.83648807654514e-32	8.09881632586178e-31	62.1212297281267
PTX3	-0.73917978375722	-0.0505126795280701	-11.970876004372	2.90737017074789e-32	8.27822696680198e-31	62.0967581473018
BLK	-0.653896559062592	-1.11188161463158	-11.9491103949334	3.73202719738967e-32	1.05969659105273e-30	61.8491901631795
CXCL1	-0.753505405844674	-0.692011959502992	-11.9243582303894	4.95513472842982e-32	1.38658416494095e-30	61.5681480002735
MAPK8IP2	0.681969435725247	3.20080873385227	11.9091481129524	5.89648964338221e-32	1.6440393210749e-30	61.3957104061392
NAP1L2	-0.537130143859183	-0.265045846442663	-11.904416691015	6.22405863500287e-32	1.7291230402283e-30	61.3421107787013
HSD11B1	-0.549867477621946	0.739267780741213	-11.8588216247254	1.04692753987267e-31	2.86212741524977e-30	60.8265791193072
MIR650	-1.08289359617079	11.250573140378	-11.8433791313291	1.24804836049854e-31	3.39991285496801e-30	60.652381419118
MYL7	-0.847615984213498	-1.18042262381165	-11.8417912744245	1.27078874445667e-31	3.45576163855993e-30	60.6344814085478
ISM1	-0.529551452637857	2.08166903473268	-11.8346069468439	1.3789319768255e-31	3.73995917967653e-30	60.553519237433
RRAD	-0.57420388186001	0.757927121385335	-11.8313175505466	1.43145066164358e-31	3.87899250848367e-30	60.5164649957559
TF	-0.845441438307344	0.499729936164195	-11.8304750909174	1.44521802035631e-31	3.91286440335942e-30	60.5069763977644
IGF2	-0.665170058119133	4.69065647679386	-11.8265840718405	1.51053070546121e-31	4.08611132550922e-30	60.4631599170258
DEPDC1	0.501734171829171	0.00290343750727868	11.7767004710902	2.65906109516732e-31	7.1119515339982e-30	59.902583091893
FJ840426	-2.12453470923441	2.50407669962781	-11.7611379040125	3.17073301728324e-31	8.43660987745235e-30	59.7281358812017
SLC22A18AS	0.517187473315692	-0.939174132880749	11.7522488519535	3.50570445988693e-31	9.28785992741719e-30	59.6285888419629
TTYH1	-0.790867399547572	-0.180952809725046	-11.7495368332045	3.61473449822212e-31	9.56030679414101e-30	59.5982309974293
BIRC5	0.578047092462252	2.48203334479239	11.7371217833675	4.15844524216729e-31	1.09514003753834e-29	59.4593404413977
AJ236552	-1.01894492683809	0.491497948250555	-11.7185344218608	5.12781858819212e-31	1.34469091524681e-29	59.2516479322479
HM222546	-1.75675811862423	8.02821063529793	-11.6752776511323	8.34090523240758e-31	2.15613098826013e-29	58.7694614130613
JN111512	-1.07180533753033	0.068936692955999	-11.6749371874833	8.37285076511403e-31	2.16257773108991e-29	58.7656726695939
APLP1	0.66394193265645	0.88944107589335	11.6695396387206	8.89584085096104e-31	2.2957368550578e-29	58.7056211560081
PKIA	-0.574777831299068	0.274361618925119	-11.6675088123426	9.10090726937752e-31	2.34669593040382e-29	58.6830333277686
FHL5	-0.50959682961779	0.16484064952941	-11.6582178881408	1.01005821140471e-30	2.60012065846592e-29	58.5797407975348
PODN	-0.535501572349713	4.72811144531042	-11.6425042354695	1.20454661743913e-30	3.09046810866655e-29	58.4052134779856
FCRL5	-0.663871716515681	-0.752813108281425	-11.6321915275806	1.35196232846159e-30	3.46580708205706e-29	58.2907894119446
RNF223	0.543736971025712	0.445203530965135	11.6063290560469	1.80523720840881e-30	4.61247073158427e-29	58.0042397691181
MME	-0.541359154776895	2.14005903792488	-11.5867278224302	2.24665804553848e-30	5.70725107617655e-29	57.7874498953544
MCM10	0.514737012516057	-0.0035018140784991	11.5601653489011	3.02029558516003e-30	7.5605371643118e-29	57.4942012223922
CLDN8	-0.778418340342523	0.61672968479777	-11.5572422034605	3.12015252382631e-30	7.79154592620542e-29	57.4619672612124
BMPER	-0.511943112507283	-1.3492681257167	-11.5393383117406	3.80739689992765e-30	9.45416776478416e-29	57.2647004569609
CXCL3	-0.508642395797395	-1.65890166274727	-11.5286087494699	4.28923904443715e-30	1.0607961787384e-28	57.1466146812153
SAA1	-0.892285312964975	5.44483410637189	-11.5273896945227	4.3476783703567e-30	1.07438825381153e-28	57.1332045272123
MUSTN1	-0.597575120036922	0.070880585913147	-11.488739866169	6.67270657943322e-30	1.63454832201751e-28	56.7087093828291
FAM3D	-0.690820718581644	-1.39230739274835	-11.4858457981778	6.88985890182296e-30	1.68240106807568e-28	56.6769758536904
MYOC	-0.509565326805454	-2.34133553485497	-11.471363672172	8.08651150472982e-30	1.96373074424458e-28	56.5182885389771
DQ655986	-0.6669324606819	-0.665436245662808	-11.4702209402667	8.18928267223212e-30	1.98712428992488e-28	56.5057748751406
CD8B	-0.552443745255257	1.20821823515774	-11.4504553661917	1.01867352148247e-29	2.45635611254347e-28	56.2895088865256
ZBTB16	-0.706142781261973	0.582080752868637	-11.4366707567173	1.18591764390422e-29	2.85294996719438e-28	56.1388854142329
CENPA	0.529330514536454	1.03563443301857	11.4364710213464	1.18853126565066e-29	2.85701070983704e-28	56.1367041369904
ROPN1	-0.786494974667746	-1.69491068903529	-11.42544282012	1.34207383510216e-29	3.2160798851264e-28	56.0163209345388
JC037840	-2.12980359315615	5.63030844984153	-11.4064618703156	1.65381148439099e-29	3.93864903284936e-28	55.8093743419751
SLC7A11	0.528669841075924	-0.839366770349037	11.405202053515	1.67687946789822e-29	3.99050769288192e-28	55.7956498595603
SLC16A11	-0.576926070460674	-0.597840829471286	-11.3882039495405	2.02121423563982e-29	4.77312757329938e-28	55.6106073869824
GPR15	-0.527930829762484	-1.97439860819308	-11.3801687321271	2.20757998423009e-29	5.20526785433627e-28	55.523223251361
EGFR	-0.539297475844734	1.79427151504181	-11.3616039683233	2.70596526757575e-29	6.36097623638429e-28	55.3215443400621
PI16	-0.961507926508719	1.48594045516477	-11.3378846097765	3.50820847078653e-29	8.17831226969988e-28	55.0643062625974
CRYAB	-0.623066638495817	4.53732597352054	-11.3357565362325	3.590806586137e-29	8.36429309606831e-28	55.0412511848399
BTNL9	-0.50598572797067	0.218686150329661	-11.3356903144335	3.59340762850691e-29	8.36429309606831e-28	55.0405338160113
MS4A1	-0.783232135962632	-0.394892008608114	-11.2924801207957	5.75903176929606e-29	1.32256335981639e-27	54.5732628332701
IGHD	-0.902503185752974	-0.149458061538006	-11.2903972217545	5.89122912610112e-29	1.35191663180008e-27	54.5507798041358
MMP7	-0.830899435197151	3.96271363117235	-11.2850740898839	6.2429226022554e-29	1.42943476349119e-27	54.4933386070663
CDH1	0.585483252201477	5.62575251638437	11.2796595259349	6.62203628937174e-29	1.51287305752375e-27	54.4349362100643
ATP1A2	-0.556702892430037	-0.737645350957925	-11.2415293705364	1.00226508644198e-28	2.25637577629698e-27	54.024384488251
KLK11	-1.21061869688246	0.465154309842065	-11.2210382827789	1.25164953885398e-28	2.80349513909494e-27	53.8042805028955
SLAMF1	-0.502602113661094	-0.275106505816709	-11.2151076376977	1.33469722409172e-28	2.98085599287923e-27	53.7406454141476
AF086186	0.576204637065103	3.48143003901746	11.1882343657644	1.78500031413154e-28	3.95790479135559e-27	53.4526848186489
HPGD	-0.742359177562803	0.612525656674669	-11.1794080503587	1.96356997915922e-28	4.34448655245515e-27	53.3582445374618
ADH1A	-0.567681234203745	-1.74852148937639	-11.177156139933	2.01189985318104e-28	4.44822986879891e-27	53.3341603644145
LAMB3	-0.587123187741584	2.89624585430115	-11.1682997893873	2.21369713288197e-28	4.87692805184881e-27	53.2394848727007
KIAA0125	-0.577214983418095	-1.31623556005289	-11.1676308388681	2.22973129572008e-28	4.90874867634808e-27	53.2323365027904
EDN1	-0.517070793139128	1.53972498053215	-11.112028210009	4.05679733599765e-28	8.805418408971e-27	52.6395426567809
OLFM4	-0.931373331976978	-0.47691381546911	-11.0976647400201	4.73303086996204e-28	1.02300418628416e-26	52.4868512336789
CCL28	-0.753393401089866	2.13444142216266	-11.0928683050842	4.98288369783122e-28	1.07399933892151e-26	52.4359029160281
SDK2	-0.513499071339579	-0.754630809433439	-11.079308646101	5.76226751798395e-28	1.23938945604582e-26	52.2919799272061
AF471215	-1.07782809284334	1.13066879490371	-11.0604958636985	7.04759681552172e-28	1.50744335212112e-26	52.0925676590974
GPR88	-0.511227829514028	-1.58042729966934	-11.0288800786277	9.87867649314045e-28	2.1027955169709e-26	51.7581468317443
MIR205HG	-0.794953472735629	3.35811480045939	-11.0241437939416	1.03905024858479e-27	2.20869737758743e-26	51.7081237935094
SIT1	-0.561317647749937	0.797564051562722	-11.0128550497218	1.17189868242596e-27	2.48254309080833e-26	51.588975501907
EEF1A2	0.993390343818062	4.12507406543183	11.0124144998499	1.177411598575e-27	2.49251090466511e-26	51.5843279441409
XCL1	-0.520909834716447	-0.709407251509259	-11.0019937658776	1.31558616470479e-27	2.77550013490179e-26	51.4744447805622
LGALS7B	-0.758388971031602	-1.39312138242355	-10.9977511233504	1.37634628513608e-27	2.8937961914663e-26	51.4297349189522
KRT80	0.561648014209644	1.82304964864547	10.96435940551	1.96253399483765e-27	4.07080724130808e-26	51.0783994071182
FCRLA	-0.574534363057173	-1.05341258169023	-10.9391505220683	2.56369032878204e-27	5.28579171662375e-26	50.8138116094365
KLF5	-0.572446584051049	1.90854506077883	-10.9046204348225	3.69344633387207e-27	7.52960509213748e-26	50.4522997157722
IL7R	-0.584746753184998	2.22367243011907	-10.8706614498626	5.28363886390893e-27	1.06518297540529e-25	50.097793203932
TREM1	0.551685097311739	0.580230551605749	10.8500291375324	6.56441530589884e-27	1.31309577716505e-25	49.8829045475988
HLA-DOB	-0.525509575522584	0.911904658620488	-10.8358269751174	7.62056780111372e-27	1.51552078080783e-25	49.7352054257693
TUBB2B	-0.665889053136545	-0.584135845059057	-10.8326153021299	7.88185720705373e-27	1.56647471149848e-25	49.7018295017506
LGALS2	-0.642698310716916	1.23361209126988	-10.8214163680254	8.86443423818883e-27	1.75723033244508e-25	49.5855207454431
ADH1B	-1.08121276937945	3.2211416750724	-10.8100799197729	9.98277602862447e-27	1.97006638186377e-25	49.4678967433814
CA4	-0.59491451681758	-1.69556094503092	-10.7466427873177	1.93684550416945e-26	3.74331474553476e-25	48.8117879997907
WNT6	-0.579729430442509	-0.59760891531567	-10.7425159025932	2.02193591167177e-26	3.90532239760633e-25	48.7692284422772
C1orf186	-0.534372532221709	-0.329104476897668	-10.7179699609898	2.61031582363409e-26	5.01664993128681e-25	48.5164038412399
MIR503HG	-0.501018997522901	-0.267347886990964	-10.7124690604289	2.76388931524172e-26	5.30189208918184e-25	48.4598174755174
U92819	-0.652548330261094	-1.522173407974	-10.6984214860595	3.19793835322291e-26	6.09286217729785e-25	48.3154353455241
GPX2	-0.679942230162175	-0.618415949739068	-10.6874044042411	3.58509253625108e-26	6.80528174239787e-25	48.2023232708708
PTPRCAP	-0.563090184550319	3.86234842997183	-10.6635423975394	4.59024719891936e-26	8.64417204360256e-25	47.9577017617644
CPXM1	-0.537172559375548	4.13133270303866	-10.6620261011369	4.66282698264448e-26	8.77549724508061e-25	47.9421745077706
KRT15	-0.985107745454628	4.22201854670162	-10.6337445190744	6.24549397998539e-26	1.16757826585251e-24	47.6529379752179
DEFB1	-0.878283259134417	1.04751401457443	-10.6032218913782	8.55456658680355e-26	1.58390340552904e-24	47.3415789664731
SPP1	0.681432685970071	6.4272749474277	10.5894285315053	9.85883317436275e-26	1.81450736986706e-24	47.2011454420242
WT1	0.716442424190101	-0.93008563370612	10.5848816020348	1.0330583025651e-25	1.89906757049862e-24	47.1548891077735
HRCT1	-0.606917292739889	0.428318227343443	-10.5589260789686	1.34849424190555e-25	2.4569819820788e-24	46.8911930440351
PENK	-0.611476342827344	-1.3661635012357	-10.5166072048648	2.07958587881029e-25	3.74483186403032e-24	46.4625377583808
ELN	-0.629609977792236	5.11852874805395	-10.4690518169245	3.37725661364147e-25	5.98730760367858e-24	45.9827430916641
LGALS7	-0.67584475114863	-1.66062370618318	-10.4530896247742	3.9724107069647e-25	7.00219625759369e-24	45.8221493113564
HOXA9	-0.535258773538081	0.155288072648578	-10.4408160890899	4.49974972706142e-25	7.90915577025916e-24	45.6988211182748
TUBB3	0.600009103129979	3.95120182413513	10.411670165992	6.0465672422704e-25	1.05558426432509e-23	45.4064922870229
TNFRSF6B	-0.54919913684202	0.48077682639862	-10.397545882046	6.97551638131564e-25	1.21432212695605e-23	45.2651006147199
AK021484	-0.509189858362324	0.67704962726598	-10.3676959694997	9.42965854835693e-25	1.63325707685206e-23	44.966872693622
FOS	-0.603376907499817	6.26684034308254	-10.3525777814508	1.09817756088872e-24	1.89042110523315e-23	44.8161316681096
ACADL	-0.516818342640189	-1.69360068605696	-10.3306424179639	1.36941014685204e-24	2.33518476146896e-23	44.5977807024406
GPR174	-0.52464863830851	-0.605157335956589	-10.286524897929	2.1319313371076e-24	3.59770698304133e-23	44.1599244226432
PDK4	-0.594111902440547	3.61356734879085	-10.2803339299897	2.26824545358432e-24	3.81730621182551e-23	44.0986197456303
TMPRSS6	0.8007192654612	0.328216571287382	10.2750222725356	2.39206009978695e-24	4.02129275489783e-23	44.0460495736395
SMR3B	-0.584176284901337	-2.43998864345197	-10.233214093736	3.6313806568763e-24	6.02270628557158e-23	43.6331500511571
GALNT16	-0.528185627363747	2.08682068198454	-10.2289238358267	3.78999126510749e-24	6.27901666116708e-23	43.5908677947266
GZMK	-0.60850657204362	2.38576478814716	-10.2100636360074	4.57270345984521e-24	7.51925904571776e-23	43.4051883045832
S100A2	-0.721310713557499	1.52695388110797	-10.198937964301	5.10747518254801e-24	8.35854833029397e-23	43.2958050224888
CD3E	-0.5441422583703	3.1469754210409	-10.188350993319	5.67373955982785e-24	9.25092295372882e-23	43.1918210363487
JSRP1	-0.591529853787637	-0.361790921787822	-10.1242443969642	1.07015366657674e-23	1.71585937240993e-22	42.564320408829
LAMA3	-0.540224897616369	1.79249987266888	-10.0714637483641	1.79946728707077e-23	2.83514843366204e-22	42.0504511036396
VSNL1	-0.504065904697583	0.781158905357606	-10.0462698693126	2.30407627104862e-23	3.60808290745387e-22	41.8060473960823
C16orf89	-0.825887924016233	1.54991894797346	-10.0319185813072	2.65178864009349e-23	4.12817540014887e-22	41.6670818440096
ROPN1B	-0.699336997905513	-1.28103579965924	-10.0294031251831	2.71787817774409e-23	4.22819102601166e-22	41.6427434022637
GZMM	-0.511385667105007	0.898557954359445	-10.0210208179092	2.95011142597444e-23	4.57563764636689e-22	41.5616809798094
CD19	-0.551696679948905	-1.33644128190408	-9.98706910700309	4.10949643853882e-23	6.30415544609845e-22	41.2339921533176
MYBL2	0.58600852118754	2.32983178318734	9.96550704314783	5.06963520433326e-23	7.72331147984927e-22	41.0264220992371
TSPAN8	-0.77599491185735	-0.541801690687808	-9.95613273291858	5.55348245671811e-23	8.40648533725378e-22	40.9363096327549
IFI6	0.609470066146531	8.28418726937307	9.94816295026066	6.00061608934247e-23	9.05667557934256e-22	40.8597607242311
COL11A1	0.787432640142907	3.76626009489494	9.91467795941935	8.30280432958325e-23	1.23859862558041e-21	40.5387663225029
JN576489	-1.11415127514925	0.740488655633933	-9.9054625850177	9.07738899962932e-23	1.34828494453108e-21	40.4506030740749
VGF	0.613008272798988	-1.5955780843566	9.88959338646264	1.05825108562941e-22	1.56132503623097e-21	40.2989623284454
ISG15	0.571820122704858	6.55827008772884	9.85736831868237	1.44406524943615e-22	2.10937406170595e-21	39.9917293766198
HSD17B2	-0.73647847407624	-0.866218291296964	-9.82771867871859	1.92061211207414e-22	2.77786751823656e-21	39.709878338937
TNS4	-0.591919162273703	1.33210022569848	-9.78962531056197	2.76733927697917e-22	3.95801328934022e-21	39.348926052987
GPM6A	-0.516963557920696	-1.37473000006063	-9.77909273370296	3.06070201601431e-22	4.35941706157276e-21	39.2493564063389
MUC15	-0.673540317590381	-1.07941985455002	-9.77164036376509	3.28667380937932e-22	4.6640545805284e-21	39.1789660534536
FOXC1	-0.506586202068318	1.67766181089046	-9.76480838328209	3.50830934105125e-22	4.95805713422833e-21	39.114479620591
PKP1	-0.696279989305559	0.693606600824859	-9.75133845212309	3.9895355855773e-22	5.6124437488078e-21	38.9874618261376
immunoglobulin heavy chain V(H)5	-0.848909474312403	3.09515799028005	-9.71836635300636	5.46101280585054e-22	7.56187349719951e-21	38.6772364720873
KLRK1	-0.513150168529182	-0.110861975238639	-9.68304534843742	7.63603682316438e-22	1.04517195807968e-20	38.3460025249709
CCL24	-0.56045010887558	-1.61291072432032	-9.65610906295456	9.85312524219291e-22	1.33736460246387e-20	38.0941583301541
DAPL1	-0.623948668441087	-0.295890338143275	-9.64599372576771	1.08411212921517e-21	1.46566451459598e-20	37.9997535079998
CHI3L1	-0.65558649747737	3.80304431977951	-9.62397743337579	1.33432789700603e-21	1.78517687651024e-20	37.7945995968417
AV1S4A1N1T	-0.553936760950062	-0.408692363633846	-9.61043169118777	1.51585592720172e-21	2.02190549667593e-20	37.6685950100593
CRABP2	0.501955494608208	7.91401585270845	9.60255645617958	1.63241594032649e-21	2.17268296671743e-20	37.5954148593609
KERA	-0.540269090529745	-0.414611471995847	-9.59759476787333	1.71036387947407e-21	2.26957786500288e-20	37.5493375565903
WNK4	-0.730020084815736	1.46513912287175	-9.58631197183319	1.90159665981916e-21	2.51360946061321e-20	37.4446416879422
MIA-RAB4B	-0.572145597605064	-1.74130767640112	-9.55731619490132	2.49564725549164e-21	3.26667313574001e-20	37.1761126415419
SYT13	0.950562545551307	0.655675400663384	9.5491785873703	2.69313961462535e-21	3.51772129519304e-20	37.100887660861
BX647608	-0.541447105842601	-0.313219812816613	-9.54709964988118	2.74602606520301e-21	3.58073910023198e-20	37.0816793670931
CD3D	-0.520018820891459	2.68483096150361	-9.5232870531985	3.43023690974438e-21	4.43731191195559e-20	36.8619434436895
MUC7	-0.549595665240511	-2.34397741258698	-9.51136976433802	3.83349825914944e-21	4.94239447655169e-20	36.7521674890162
KCNH2	0.547620085197914	-0.503775126494255	9.49802787537643	4.34081167783809e-21	5.56160865240651e-20	36.6294219851379
KLK13	-0.616563878884881	-1.62373792904435	-9.45008145626631	6.77590988287713e-21	8.56773693301936e-20	36.18965041011
FJ873995	-0.918329498502101	0.491214811353911	-9.41626068903034	9.26501716556892e-21	1.15822095915466e-19	35.8806993878367
IGCH	-1.15304638851025	-0.884587632713484	-9.41537632320623	9.34099756115094e-21	1.16724651710495e-19	35.8726347195926
FAM181B	-0.563208627681186	-1.02415944774602	-9.40887318026049	9.91897462714897e-21	1.23696627016951e-19	35.8133534289932
LOC149684	-0.517332066066114	-1.1254333820706	-9.38966867755997	1.18404481512023e-20	1.46533854124642e-19	35.6385140074732
LRTM2	0.518227487592431	-2.28384137511675	9.36847023233504	1.43908428580004e-20	1.76820607011219e-19	35.4459116806035
CA3	-0.530880529252763	-0.77354069396233	-9.33471844734316	1.96159600414611e-20	2.38270998299763e-19	35.1400988888278
TRGC2	-0.516869684122988	-0.326337086479842	-9.2961381285184	2.79145684180518e-20	3.34855481625795e-19	34.7918089484063
CR2	-0.549440955477756	-1.7604538308444	-9.29518587563039	2.81582330886337e-20	3.37516063798323e-19	34.7832295081262
GPC3	-0.583428047703185	2.94700138187594	-9.29392035221524	2.84853167942933e-20	3.41304077195599e-19	34.7718288989685
LTB	-0.562997256202777	3.76792473823554	-9.276804200349	3.32962911683015e-20	3.97712858711156e-19	34.6177797171117
FCN1	-0.525105500942002	1.48730847098737	-9.25893232113036	3.91778368630941e-20	4.64728645188085e-19	34.457214257674
RNF183	-0.621679757386548	-1.0844349326588	-9.25370918186044	4.10830797701727e-20	4.86580681928772e-19	34.4103433388542
FADS2	0.543576610457141	4.89651434736097	9.24580001473841	4.41438697415612e-20	5.21631140724842e-19	34.3394162284731
GALNT14	0.502727080050697	0.312265673111101	9.23355392245466	4.93334722947574e-20	5.80731358649004e-19	34.2297095737308
HIST1H1C	0.518448736323604	5.65848032318309	9.19142464979401	7.22363520246498e-20	8.41666668645079e-19	33.8533411171998
SHC4	-0.535939454737396	-1.06468652094895	-9.16876015321603	8.86265008620283e-20	1.02875402373317e-18	33.6515356428543
ASPHD1	0.529728983797089	0.686026509640353	9.07430211759907	2.06780552135805e-19	2.32505710079112e-18	32.8155407697025
SPIB	-0.523195698371278	-0.615608108872815	-9.06270350190864	2.29323316487441e-19	2.57103674659821e-18	32.7134513422448
CASP14	0.76072365517456	-1.5684987400475	9.05152664049328	2.53339288354004e-19	2.82591873330189e-18	32.6151908110399
MMP3	-0.562385124984237	2.4642616303667	-9.04994508130266	2.56932587213519e-19	2.86393077080002e-18	32.6012959028886
THBS4	-0.578249195752734	3.69504406018897	-9.0301866350369	3.0630316984262e-19	3.39829163809937e-18	32.4278998988135
MZB1	-0.599008468496528	3.73292761379613	-9.03010370823453	3.06528977239961e-19	3.39957487693547e-18	32.4271729049932
AREG	-0.765145072801594	3.13966640191529	-9.00428317714817	3.85470073204343e-19	4.23852291038548e-18	32.201119025223
DQ576894	-0.500636383236947	-2.08728024843777	-8.9972708630948	4.10178230262378e-19	4.49738937017701e-18	32.139833165824
MMP11	0.553968646580244	7.02809850410021	8.94958114362989	6.25113073354309e-19	6.75091497868465e-18	31.7242344615594
CNTFR	-0.596037698592481	0.319903745000509	-8.92331443134833	7.87700538438028e-19	8.44766404408955e-18	31.4962216594233
X17117	-1.03116899361526	10.0052288685133	-8.90668014504987	9.11598632507584e-19	9.74255255967679e-18	31.3521527318067
IRX4	-0.574192240483341	-0.0390298885909538	-8.89529668243023	1.00729528898444e-18	1.07170524283022e-17	31.2537075918256
FOLR1	-0.771720326924994	0.498676888186543	-8.88253809903304	1.12638326396297e-18	1.19347131624501e-17	31.1435119090843
SCRG1	-0.57309330219585	-0.977455720256315	-8.87787089195812	1.17333662475665e-18	1.2410909843425e-17	31.1032387149744
FAM3B	-0.73156020568121	1.0453319900469	-8.83769800118222	1.66622212632211e-18	1.7427294452366e-17	30.7574166545996
CXCL14	-0.624775718779919	6.20845031280979	-8.83528460161895	1.70162039929374e-18	1.77794562031825e-17	30.7366885737933
AB306059	-0.50223340753603	-1.53465874984218	-8.820435690871	1.93635427135849e-18	2.01570234689645e-17	30.6092730092292
TFAP2B	-0.945816267258534	1.90689267112215	-8.81120267499668	2.09815456582355e-18	2.17386843484874e-17	30.5301486923279
TMEM145	0.587367891844585	-0.183423550818026	8.79648474773799	2.38410196212078e-18	2.45693846613883e-17	30.404182573077
MMP1	0.806401264767897	1.02877455933135	8.77795102198646	2.79947169677879e-18	2.86871493761877e-17	30.2458420947711
AB749876	-0.500657663986657	-0.274504780042889	-8.76183394554452	3.21826561298353e-18	3.28369481470203e-17	30.1084052588104
SLC6A14	-0.602044711372934	-1.10183639342152	-8.75269423613639	3.48265679240116e-18	3.53825549366234e-17	30.0305736431805
PI3	-0.777970852092577	-0.158464194398323	-8.74207956067873	3.81673061954537e-18	3.86367302631249e-17	29.9402782224509
BRSK2	0.501768063179034	-1.41273798176169	8.73221623814054	4.15543517696436e-18	4.19142178879102e-17	29.8564674281523
LYVE1	-0.555583667894268	1.03747084740577	-8.72004797285764	4.61442293123531e-18	4.64376145329566e-17	29.7531946604404
WISP3	-0.509810058702038	-1.75831361897162	-8.71682445204596	4.744181672476e-18	4.76766270614972e-17	29.7258593371913
TCRBV17S1A1T	-0.520436027240322	0.0473625678949316	-8.69031773146774	5.95718810520512e-18	5.9465915545652e-17	29.5014469927609
SAA2	-0.689214384674773	2.07545743834588	-8.68065395193209	6.47174826840089e-18	6.42904764416458e-17	29.4197923770847
TCRBV6S4A1	-0.503433001441947	0.740202447882648	-8.67890330430472	6.56955104079621e-18	6.5220068470304e-17	29.405009410323
MAOB	-0.644566607339073	3.79529511963616	-8.64394121100388	8.85877488026177e-18	8.72729290390295e-17	29.1103721248915
TCRBV4S1A1T	-0.545373733595897	0.715201076999168	-8.57585581925233	1.58063015776299e-17	1.52076526868313e-16	28.5398348197983
AFP	-0.599466702780589	-1.50898930666451	-8.57558749970398	1.58422768570981e-17	1.52375155872338e-16	28.5375948518689
C1orf64	-0.891751477966864	3.28021673317553	-8.5647441196692	1.73657704434344e-17	1.66509631791427e-16	28.4471285679978
CRISPLD1	-0.530802214536658	2.14142483110205	-8.54680300295708	2.02101678984117e-17	1.92824368526887e-16	28.2976847586512
HIST1H3H	0.571475406689191	0.491907903539082	8.52222529522839	2.4866032213998e-17	2.35860505311938e-16	28.0934437668104
CEACAM5	0.847500428164042	0.674193136271736	8.49645125718699	3.08864481833174e-17	2.90820690414305e-16	27.8798619602499
VSIG2	-0.675695354867508	0.232124505684147	-8.47212129205399	3.78801448197354e-17	3.54401536787249e-16	27.6788112608784
FOSB	-0.587515519253694	2.99266090398502	-8.46809260210826	3.91802353208036e-17	3.65788857585179e-16	27.6455730985922
DES	-0.560617865670286	-0.467799129738679	-8.43907075716404	4.99402773186885e-17	4.6274591997638e-16	27.4065767539079
AB306028	-0.519244109023198	-0.0259629841214849	-8.41993598796839	5.85800609028632e-17	5.38758516021119e-16	27.2494280905122
FABP4	-0.791330553248575	4.61474109729082	-8.40680931671366	6.53439577559668e-17	5.98469215471192e-16	27.1418186681355
AK098769	-0.594519231865825	-1.45910282345255	-8.33584607423913	1.1764272165009e-16	1.05737990790042e-15	26.5628469861684
CXCL13	-0.82274346755291	2.10904298459671	-8.28449203805081	1.79519240396853e-16	1.594033761464e-15	26.1467786697506
CLEC3A	1.20154465297351	1.11122532827562	8.26918537505766	2.03524052139851e-16	1.80096613225243e-15	26.0232388601087
PROM1	-0.736267133575138	1.57830717532416	-8.25658673087281	2.25635574807501e-16	1.98978343326672e-15	25.9217188693907
TCRBV2S1	-0.518805946993387	1.42526680055281	-8.23713019051359	2.64519022648888e-16	2.31154576275706e-15	25.7652279203868
IGHV1-18	-1.3436224161823	1.67664458636926	-8.22531042875137	2.91293221125571e-16	2.53546679922187e-15	25.6703323197158
CILP	-0.530662858804986	4.84960690349863	-8.16419428688951	4.78581004520551e-16	4.08049798467591e-15	25.1817325612254
SCGB3A1	-0.845127011724577	2.52622817697291	-8.15717512845419	5.06552512100794e-16	4.30709181432259e-15	25.1258397981495
JA783798	-1.3983007959511	-0.585964639033658	-8.14251950057901	5.70254422615515e-16	4.83143089597252e-15	25.0092866658879
AK125684	0.565145146326059	-0.566881302307402	8.11570846215095	7.07878682637697e-16	5.96143943782061e-15	24.7965821290765
ALB	-0.724732182507421	-0.59526901268297	-8.10628941405406	7.63616788112253e-16	6.41858174430411e-15	24.722015456418
SULT1C3	-0.505385890283938	-2.79555644748492	-8.09704127980273	8.22546260723096e-16	6.89513588734882e-15	24.6488823205264
BC034684	-0.631787553760796	0.569117195063673	-8.09332527930198	8.47467629067641e-16	7.10018685428141e-15	24.6195190963584
MUCL1	-1.06208210383579	6.01451823236253	-8.0929880167841	8.49765982980583e-16	7.11751073668811e-15	24.6168547408966
SLC34A2	-0.717671196109211	0.692424255640851	-8.08799220959826	8.84539436760062e-16	7.39872892021662e-15	24.5774005611976
CLCA2	-0.768967380957446	-0.156478156957714	-8.0825761282369	9.23823653859428e-16	7.71269058057107e-15	24.5346535816031
CYP4F22	-0.678329635023146	0.732656165480465	-8.08180764646723	9.29535194952339e-16	7.75408210600107e-15	24.5285904766865
PLA2G2D	-0.585285621988785	-0.25346431689392	-8.04936441590877	1.20519174586857e-15	9.96203621752368e-15	24.2731251410088
MAPT-AS1	-0.628042587493352	-0.574348402650295	-8.04251288118427	1.27298124076929e-15	1.0502690723428e-14	24.2193002235919
TCRBV22S1A2N1T	-0.557821234335451	-0.253357558400305	-8.0300668035647	1.40587137206775e-15	1.15496992011901e-14	24.1216372758852
FIBCD1	0.501778946585872	-1.27170184804832	8.00799577984563	1.67596787995747e-15	1.36667763843824e-14	23.9488041135906
AF086346	-0.587310012787524	-1.4504104826019	-7.97232660067736	2.22431042973143e-15	1.79814932984967e-14	23.6704487033769
TCN1	-0.835176117255591	0.938130491293892	-7.95397602200963	2.57181798853038e-15	2.06878191858197e-14	23.5277074495529
EU862326	-0.504134666712079	-1.42751165430679	-7.94273656682908	2.81052655011068e-15	2.25492336805735e-14	23.4404359996474
DQ341461	-0.574059079822307	-0.892003021208323	-7.91605088871532	3.46822929564903e-15	2.75538988958062e-14	23.233701789073
KLK14	-0.554072008208388	-0.695873705044244	-7.86255431469367	5.27615535153029e-15	4.1279730019007e-14	22.8212696852914
CD36	-0.519067479036031	3.88584746713887	-7.83579994824812	6.50149193706271e-15	5.03686116057832e-14	22.6160116280677
PPP1R14C	-0.534976847081614	-0.627568660966102	-7.79588387558446	8.86731914595488e-15	6.80312715485701e-14	22.3110239830083
EF101778	-0.548590701942289	1.59798605536586	-7.7933157498109	9.04569445294894e-15	6.93653066559675e-14	22.2914527614143
BC020260	-0.549633621462524	-1.54046872011249	-7.77908700169999	1.00999008380399e-14	7.71999602194406e-14	22.1831300527971
MYEOV	-0.512215566519748	-0.304626592473814	-7.69209179125412	1.97361049163511e-14	1.47589066067383e-13	21.5249692711843
HMGCS2	-0.882539383736386	1.89822517464975	-7.66810605459394	2.37106966017151e-14	1.76132527223089e-13	21.3447546283172
AQP7	-0.566466041647659	0.443409144217304	-7.66615146554458	2.40673048504759e-14	1.78606813589262e-13	21.3300928068341
AY671182	-0.86528050874716	2.42765454224647	-7.62345919279275	3.33157720680012e-14	2.44075790381879e-13	21.0107434899591
RBP4	-0.58518500832022	2.17721790309873	-7.58672723314037	4.4011871511878e-14	3.19554555213859e-13	20.7373496781285
CIDEC	-0.686769849463349	1.47692904471273	-7.53758820128378	6.37506973241865e-14	4.56958957944964e-13	20.3735947843202
EPYC	0.602420927131705	0.352418769050174	7.50065076694883	8.41015579924261e-14	5.95912439723653e-13	20.1016589196768
TAT	-0.883748920691997	0.698427386967491	-7.44995401470737	1.22757565156783e-13	8.57608023667746e-13	19.730517815189
TCL1A	-0.528224587702958	-0.806060601232147	-7.41034901314718	1.64678910576568e-13	1.13633234405226e-12	19.4422622475295
PPP2R2C	0.646249273947616	0.606606068502336	7.39977959586958	1.78066051578559e-13	1.22570971875582e-12	19.3655852431334
GLRA3	-0.535375693626463	-1.83182005126672	-7.29729599796001	3.77891226169637e-13	2.52240758990611e-12	18.6275724120855
MIR205	-0.922432194584757	-1.08297446163394	-7.18077010209714	8.78578872518163e-13	5.71372458918523e-12	17.8004903265722
TUSC5	-0.57898602552153	-0.0203654586107417	-7.13528174552853	1.21711103573647e-12	7.79542065117369e-12	17.4811066453673
AARD	0.550719539896513	2.95039449321406	7.08608164566373	1.72777995515196e-12	1.08854722016259e-11	17.1378675362474
LOC389033	-0.768891428353009	1.54257356771294	-7.08472458515367	1.74450197044368e-12	1.09840990040278e-11	17.128432648799
CHIT1	-0.56715313576223	0.741846730150485	-7.03734127250732	2.43927000284506e-12	1.51454573803687e-11	16.8000972196747
PRR4	-0.523388538190241	-1.17897110237996	-7.01656553752431	2.82363358630891e-12	1.74198382253497e-11	16.6568061988073
RTBDN	0.534600610776681	-1.56905992305424	6.9684233918914	3.95724981209254e-12	2.40623552896446e-11	16.326341696534
CA9	0.559747988682726	-1.42895105582895	6.94617429396648	4.62190978381783e-12	2.7949695430552e-11	16.1743592746253
ORM1	0.509000700659963	-1.60802312257248	6.91848792530521	5.60334998442948e-12	3.36604510061144e-11	15.9858914831601
VTCN1	-0.598310212110897	4.29587576728161	-6.87951913770887	7.33882361411218e-12	4.36272709648637e-11	15.7218551908813
LEP	-0.51894061057781	-0.635144168966908	-6.87940483046416	7.34461889289229e-12	4.36533144866398e-11	15.7210828150174
CIDEA	-0.589788100095725	0.535294018432107	-6.83502928970515	9.96907316476875e-12	5.84083984872034e-11	15.4221749143125
GPD1	-0.581785896560121	1.3896448027609	-6.82471004270407	1.07002909434668e-11	6.25500909034284e-11	15.3529341251607
PEG10	-0.654971928386392	2.60849789921843	-6.81583795986383	1.13707945740327e-11	6.6331425917127e-11	15.2934845874064
ELF5	-0.582117201496272	0.740866031801855	-6.77159037096694	1.53799475274749e-11	8.83495403751185e-11	14.9981109854434
RET	0.514330121596388	2.2578090586516	6.73641989087172	1.95274308006782e-11	1.10813412697726e-10	14.7646606212926
JQ778262	-0.597698171362361	0.248445707137244	-6.71855216333622	2.20359039240819e-11	1.24499025190699e-10	14.6465115701857
SNORA12	-0.787120411226238	1.93192844031458	-6.69248286511837	2.62709680559571e-11	1.4756204350266e-10	14.4746757647046
BC011773	-0.502730039473371	-0.858843574013218	-6.49960856590913	9.4568332714224e-11	5.04119445461921e-10	13.2234793211288
CST5	0.71147922173352	-0.738080219610014	6.49243812445721	9.91139266120665e-11	5.27439887048523e-10	13.1776485290412
DSCAM-AS1	0.63225352440485	-0.424074922512516	6.46521774256119	1.18398123264781e-10	6.25210962286992e-10	13.0041132541521
ADIPOQ	-0.508243255234907	0.197330855448573	-6.44907618679198	1.31518784862354e-10	6.91655698547716e-10	12.9015421623999
TRB@	-0.840742001762919	3.74098931231976	-6.43389715974481	1.45148447552309e-10	7.60354180872714e-10	12.8053146928554
PLIN1	-0.572614434391998	1.82408777365716	-6.39590025805491	1.85610383687184e-10	9.60735282995962e-10	12.5653994151739
KCNF1	0.504734645107717	0.14826100286775	6.38938865387428	1.9357270648273e-10	9.99936667044262e-10	12.5244232800925
ADIPOQ-AS1	-0.559654186146193	0.682216697177756	-6.34569987402528	2.56324086489744e-10	1.30746040811534e-09	12.2505485194408
KLHDC7A	-0.547608165246076	0.508176034413598	-6.34419727007284	2.58803242414984e-10	1.31945194534828e-09	12.2411615447341
AF200429	-0.576709359650951	-0.861639758266629	-6.25045593661375	4.69833968686858e-10	2.33818533433084e-09	11.6598220837459
PNMT	-0.533025122799927	0.285876295358843	-6.23963417130515	5.03049667986165e-10	2.49423743010329e-09	11.5932527433061
SLPI	-0.523587233909828	3.9263404519842	-6.21272327837351	5.95904710425147e-10	2.93109145613899e-09	11.4281990182338
SLC6A4	-0.511144236675796	-0.751941821543608	-6.20699526850957	6.17728068012762e-10	3.03167066611765e-09	11.393156811061
UGT2B28	-0.508487199694217	-1.81694421313027	-6.19100259755422	6.82871931469714e-10	3.34287742502977e-09	11.2954851449674
CYP2A6	0.694165890263756	-0.489866578653789	6.15534679365147	8.53181274296571e-10	4.14178043900026e-09	11.0786086626255
CLIC6	-0.5959144421494	2.45712928601744	-6.14463487965058	9.11993849707199e-10	4.41409599674027e-09	11.0136917472097
HIST1H4H	0.517953607009255	0.515943176817023	6.13871728222704	9.46161080084234e-10	4.57158136142766e-09	10.9778768337147
TNNT1	0.610993501489363	2.36899801698328	6.07987151566674	1.36153552695594e-09	6.48415276029859e-09	10.6235558007762
DQ269213	-0.53872416046104	-0.295750431872736	-6.01693433896416	2.0022608897003e-09	9.38635819571684e-09	10.248281261131
AK097012	-0.634889987751598	-0.475355441380335	-5.96412719871192	2.75935601483911e-09	1.27802406059437e-08	9.93634695723999
KRT81	-0.542366533556282	1.11196229590714	-5.94806296347502	3.04056340702561e-09	1.40174741684608e-08	9.84198685921401
GRIA2	0.554961942724537	-1.07541395697214	5.94720580395921	3.0563280052637e-09	1.40838405318698e-08	9.83695894719323
HW120529	-0.559447249681165	-1.43316968902358	-5.90893663830693	3.84738785908764e-09	1.75561245225813e-08	9.61320082755463
BMPR1B	0.640582439560168	2.43377882193394	5.89389857041585	4.21002448529195e-09	1.91457795400819e-08	9.52565974298266
PLIN4	-0.509571696609021	2.38168392380683	-5.87844113603119	4.61740548809871e-09	2.09029364021952e-08	9.43590434407716
PRAME	0.619232339160095	-0.831269273276076	5.86037965619748	5.14216046091867e-09	2.31528493984325e-08	9.33131977442709
U55124	-0.517077690114418	-0.821105520192681	-5.80093869897277	7.31229414548218e-09	3.23529184060074e-08	8.98934751912215
CGA	0.601851907112935	-0.850242493817171	5.70444045201937	1.28593202756023e-08	5.56120106916723e-08	8.4414333546967
SLC5A8	0.521468080740398	-1.41784213322488	5.69835470386697	1.33214677868011e-08	5.74898074999462e-08	8.40717980214403
X58752	-0.947328177978837	-1.26552333404174	-5.69676518857015	1.34448090711271e-08	5.79491735763635e-08	8.39823912375476
KCNJ3	0.603420158674249	-0.151519226989955	5.61804991326537	2.11581139843772e-08	8.96034129779631e-08	7.95853425617147
GRPR	-0.505714036786203	0.780295955903522	-5.53432972852423	3.40520122958761e-08	1.41303490119954e-07	7.49744084940934
PPP1R1B	-0.505541432325832	3.33593211680981	-5.50205120696812	4.08374360468377e-08	1.67701897762859e-07	7.32147517053441
SCGB2A2	-0.74253590273787	7.53179959607594	-5.44632677422339	5.57562674379506e-08	2.25546159170688e-07	7.02006675559972
SCGB1D2	-0.729330042242056	5.73626399454649	-5.44535663373834	5.6057902912858e-08	2.2667721386157e-07	7.01484596828071
TCRB	-0.832319679100768	6.24771321457586	-5.42187453476514	6.38609264112664e-08	2.56215714764557e-07	6.8887555555822
CARTPT	0.72011916631362	-0.24861224361869	5.41314648156456	6.7021600970709e-08	2.68225734659023e-07	6.84202514924675
JA783482	-0.613701883820668	-2.32751960954925	-5.37505329121315	8.26827239009085e-08	3.27431649114901e-07	6.63893607126923
DQ141286	-1.38476302251592	-0.619069977880786	-5.33525788422055	1.02815043794386e-07	4.03276950910372e-07	6.428273233823
OBP2B	-0.555919918856196	0.334846007833289	-5.19217983121505	2.22320233739518e-07	8.42986979652362e-07	5.68355283756757
CYP2B7P	0.614840871422187	2.70176677386958	5.13484632138104	3.01188802928705e-07	1.12531078590903e-06	5.39070740119757
DQ593032	-0.690113963282322	-1.43202256632952	-5.10202436608498	3.57865910238028e-07	1.32934544704498e-06	5.22449790611306
TCRA	-0.645201133257005	5.39585483894269	-5.00152142822639	6.02939048041663e-07	2.18963568864642e-06	4.72206511510358
MIR614	0.500521256995952	7.61441936516987	4.96960937558022	7.10142721261943e-07	2.56177595742752e-06	4.56458545064379
TCRBV10S1P	-0.526665267758523	-0.861361738290631	-4.96171688933866	7.39365201633671e-07	2.66128360914557e-06	4.52579041726218
T cell antigen receptor beta-chain	-0.849151937229641	3.3854804011253	-4.96160872336649	7.39773634722461e-07	2.6624432411041e-06	4.52525915508018
AY190091	-0.542040710831557	0.076090530751576	-4.95436870619973	7.67611864700057e-07	2.76005827166441e-06	4.48972536046897
LTF	-0.518355137919916	5.72480759919806	-4.79792102195964	1.68489707290969e-06	5.8229031637395e-06	3.73435150865642
ANKRD30A	-0.505000043860842	2.49695476471598	-4.78973139338211	1.75457081572329e-06	6.05217123684614e-06	3.69546643125603
AB306139	-0.741058256826779	-0.568157604443293	-4.7218785883191	2.44858901961267e-06	8.31324387749917e-06	3.37581061651661
HTJA99	-0.737972575868929	-1.46139056988641	-4.69786588673162	2.7522609613981e-06	9.27993604692509e-06	3.26376205590057
AJ235218	-0.569745555590396	-0.894605944422397	-4.60209766449841	4.36358889451233e-06	1.43477331659873e-05	2.82248373847539
TRBV4-2	-1.00083795263717	4.73967517155843	-4.59945949051584	4.41880210792745e-06	1.45184508261849e-05	2.81045435646021
TCRVB	-0.853641339859484	1.44176003602436	-4.4581842099151	8.58178456397938e-06	2.730125546972e-05	2.17620823597489
U30188	-0.695748187481305	0.0728240322750624	-4.3610939017111	1.33957748211848e-05	4.16543008115926e-05	1.75164181034379
SNORD32A	-0.682834258499385	3.86697460598887	-4.26167084849229	2.09420763533559e-05	6.37138675846554e-05	1.32643615597403
SNORA66	-0.559242363883015	-0.842997574656849	-4.04920524220276	5.2747735552046e-05	0.000152926813621445	0.450246974780473
DL492006	-0.59962083475368	3.48501718552313	-3.92133948864397	9.01131668828466e-05	0.000254468700442732	-0.055710444608331
MIR4653	0.52091722732085	-1.61160801345629	3.89353164851867	0.000101039251517213	0.00028337814612256	-0.163618471596564
MIR635	-0.558380421040257	2.77475290720105	-3.81105519624764	0.000141271946664552	0.000388174008172473	-0.479197489356568
septin 9/TNRC6C fusion	-0.895853069074687	0.659903871791222	-3.56164079163495	0.000374518692648772	0.000972123408342809	-1.39281152293199
U73752	-0.516598830506302	-0.357627722740234	-3.53165092588657	0.000419459220947177	0.00108045821064719	-1.49853990723508
KF274566	-0.936632734781236	3.45149459110466	-3.3266269207171	0.000890077264115267	0.00218884827957276	-2.1975941762117
AY006263	-0.679264860965315	-0.346632903584686	-3.3071834673172	0.000953969128345693	0.00233415864425896	-2.26173626861572
MIR4523	0.551250516390382	-0.350124261347316	3.3064789353405	0.000956362139261373	0.00233936578128882	-2.26405344695407
HW120450	-0.530453452732186	1.15008474268575	-3.30373750520818	0.000965726706206846	0.00236114977717635	-2.27306524199116
Histone3	0.855831164573229	2.88677269303242	3.17721725565718	0.0015027006543544	0.00357298017846456	-2.68089657361384
TLS/FUS-ERG	-0.551684796683856	0.874289748427422	-3.06451841360524	0.00220041612132167	0.0050991698764617	-3.03085876242987
SNORD99	-0.506252381979188	-0.192006440776856	-3.05058590128746	0.0023047722507451	0.00532421192420086	-3.07325126074257
AY006260	-0.702013259147292	0.415359164745372	-3.03496062896849	0.00242718991666685	0.00558901945523146	-3.12056600218735
MIR4664	0.566031752011994	2.28577683903099	2.95207229494434	0.00318200448427309	0.00720291426672894	-3.36752161525181
MIR6727	0.593323201300713	1.76182071964059	2.93135069728145	0.00340150320193298	0.00766163587007674	-3.42819716704402
DQ576791	-0.612316570116661	-0.840368648694682	-2.89901231418113	0.00377172467323421	0.00842604820782962	-3.52203926693747
JC037706	-1.06831551575735	9.59593505712893	-2.59690468359679	0.00945468172529406	0.0198138750306356	-4.34869569786454
DQ590013	-0.749548634170546	13.9525524656045	-2.46435608704397	0.013783989854824	0.0279933443130111	-4.68283903106141
DQ597485	0.831581008089863	11.3679045859325	2.30114489145539	0.0214545673297067	0.0419911260746848	-5.07033458728197
