# Supplementary material for: Construction of a ferroptosis-based prognostic model for breast cancer helps to discriminate high/low risk groups and treatment priority
Source: Front Immunol. 2023 Dec 13;14:1264206. doi: 10.3389/fimmu.2023.1264206 (PMC10751362; doi:10.3389/fimmu.2023.1264206)
Supplement: Supplementary Figure 1 — Prognostic analysis of the 12-gene model in the TCGA datasets (A) The distribution of risk score in the TCGA datasets. (B) Kaplan-Meier survival analysis of OS between the risk group in the TCGA datasets. [file DataSheet_1.zip › Supplementary-/SupplementaryTable 6.csv]

	logFC	AveExpr	t	P.Value	adj.P.Val	B
TP63	-1.40880479720569	0.80449189579736	-23.1562739539308	6.28233743090005e-109	1.9390434480473e-104	237.706684443301
COL17A1	-1.70553130467614	1.80118601572198	-22.9227059396134	5.95689660310497e-107	9.19298068274174e-103	233.17222411546
CLDN19	-0.894456985434836	-2.03873950104021	-22.5557491594466	7.12818143733714e-104	7.33371066878036e-100	226.112520396638
PAK7	-0.588032328093825	-2.58466446619671	-22.2326179308366	3.42509392238649e-101	2.64288809786147e-97	219.962002623265
C2orf40	-1.56518816744997	1.61668610432661	-21.6788694262173	1.16594944854513e-96	6.00247471926195e-93	209.568444802624
FREM1	-0.912872252848679	-0.861593372163348	-21.6761205955627	1.22736521018499e-96	6.00247471926195e-93	209.517318543637
EDN3	-1.22223819367265	-1.72967372309789	-21.6705728414562	1.36132587185594e-96	6.00247471926195e-93	209.414148528433
ALOX15B	-1.65710712830784	1.65302327914973	-21.5351350914942	1.69708902316208e-95	6.5475815874872e-92	206.901351241963
PROM2	0.687765450741345	4.17141207202869	21.2778015130172	1.98609911576115e-93	6.8112165786631e-90	202.158415731595
SLC7A3	-1.04692579754832	-1.736544260732	-21.1272056874432	3.16266160370409e-92	9.76155503983267e-89	199.402016436819
ABCB1	-0.776205458226269	0.178650721818658	-21.0487033962726	1.33105076639752e-91	3.73480744589632e-88	197.970839534462
NSG1	-0.892071612692897	-0.802892201300779	-20.9868509654693	4.11876317929685e-91	1.05938021274164e-87	196.845956568316
KRT14	-2.01149028672846	4.20784538478364	-20.959692110723	6.75833539088958e-91	1.60458478338313e-87	196.35279802451
TSHZ2	-0.795390431473265	1.2632087342795	-20.9414010117851	9.43134386967306e-91	2.07927448955328e-87	196.020927195689
GRIA4	-0.903031692510465	-1.87179597334912	-20.8732184343967	3.26042426964897e-90	6.70886633884769e-87	194.785711238891
FAT2	-1.0944530464964	-0.996805852951299	-20.59915038673	4.63040574616244e-88	8.93234208470649e-85	189.850642853393
NGFR	-1.16392762698817	1.67576756663743	-20.495388154417	2.98551258470568e-87	5.42046152511417e-84	187.994854987203
DLK2	-0.683530921891864	-0.850250031384017	-20.4009841957241	1.61729020917575e-86	2.77320346145608e-83	186.312506615403
CLDN11	-1.02819849313356	1.79279756929	-20.3574696080067	3.51693803123953e-86	5.71317328074779e-83	185.538997231109
HPSE2	-1.02487150694239	-1.67835232600373	-20.3178624868537	7.12492682665291e-86	1.09955433252321e-82	184.83602028858
KCNE1	-0.756942890346944	-1.95223754882439	-20.1664085165589	1.04988967113022e-84	1.5430878428302e-81	182.157370576849
TCEAL5	-0.840452450674709	-1.61971697092964	-19.9182375456325	8.34550567822666e-83	1.17083651253848e-79	177.800810964568
ITM2A	-0.839361479630133	3.63164389327777	-19.9139412072881	8.99901792943369e-83	1.20762907996509e-79	177.725749213274
TSLP	-0.664393985221798	-2.04798717164291	-19.8351482289759	3.57876856412676e-82	4.60244548882385e-79	176.351326177909
KRT5	-1.79394468555083	4.08414099243724	-19.7664590516222	1.18830593464353e-81	1.4670825069109e-78	175.156523815696
IL17B	-1.11117202870679	-0.739525588364426	-19.4366844889571	3.61460701136521e-79	4.29095559253027e-76	169.464377894986
MAB21L1	-0.88352108521061	-0.43502265338416	-19.3608287205908	1.33271431142064e-78	1.52348989711104e-75	168.16543569777
PTN	-1.1177811468966	3.24256249478758	-19.3319874332595	2.18650185616199e-78	2.41022784965857e-75	167.672586841937
OSR1	-1.21311954303495	1.37528225045132	-19.2396661724213	1.06257073535463e-77	1.13090502574899e-74	166.098778620795
IL33	-1.14663572710701	1.62942519493733	-19.2039903845763	1.95438166205169e-77	2.01073299997418e-74	165.492167441065
USP44	-0.446269432282629	-2.36465798973847	-19.1955632698117	2.25667332455928e-77	2.24684587621039e-74	165.34900443226
YPEL4	-0.570753348943055	-0.897045682905635	-19.142797084552	5.54724715101751e-77	5.35049322862986e-74	164.453696828388
FXYD1	-1.05307542006776	2.58034154663402	-19.1279688900209	7.13997143883588e-77	6.67803692302029e-74	164.202443302988
RPL34	-0.325665492165895	8.99949234861077	-19.0081954060404	5.45426027408228e-76	4.91570468211542e-73	162.178496692368
IGJ	-1.47883819153195	6.55980595046762	-19.0069102552332	5.57426417865024e-76	4.91570468211542e-73	162.156833544153
SOX10	-1.6796104398734	0.582287863504681	-18.9749228041873	9.578147160975e-76	8.21193089231926e-73	161.61800358529
MIA	-1.72937512733301	1.76094479453355	-18.8593940084777	6.72695675820126e-75	5.61155460383464e-72	159.677797657012
LRFN5	-0.694392701268595	-1.21003218554506	-18.7702929899754	3.00587080776823e-74	2.44147901267806e-71	158.187734749968
C1QTNF4	-0.750288564093663	0.240598686712431	-18.6255075220882	3.38326457196059e-73	2.67755028239907e-70	155.77821868335
RNF186	-0.675174941940134	-2.47244587637082	-18.5395275242802	1.41475337361181e-72	1.09165907191321e-69	154.35426871547
IRX1	-1.1995194824655	1.63781396252843	-18.5086718579078	2.36110655268178e-72	1.77745253045179e-69	153.844518140014
ALDH1A1	-0.73407778070748	3.74452889002158	-18.4979240559474	2.82180646484773e-72	2.07369182232203e-69	153.667116113879
PAMR1	-0.787394490519568	0.863668969906885	-18.4734748955177	4.23148385992412e-72	3.03731975201297e-69	153.263863144834
BOC	-0.73273589505416	2.55752726968656	-18.4495436625016	6.28860319290619e-72	4.41131221702386e-69	152.869559466842
ADAMTS9-AS2	-0.64463250121475	-1.6885169228125	-18.402518460152	1.36819696521314e-71	9.38431096251189e-69	152.095921208645
TXNIP	-0.531237638662732	7.70227049180337	-18.3975139651338	1.48605952327901e-71	9.97113634478406e-69	152.01368111662
LRRTM2	-0.385774511382667	-2.32061361569591	-18.3946794937526	1.55725238039173e-71	1.02265095150619e-68	151.96710938414
AMPD1	-0.743099385747246	-1.81357730986081	-18.355980386687	2.94836359670993e-71	1.89585921692609e-68	151.331831104885
SFRP1	-1.45739446240418	3.54127922717192	-18.3102481923142	6.26028466811149e-71	3.8721211278941e-68	150.582461716652
RNASE7	-0.643723803979606	-2.19258194890024	-18.3101280040172	6.27267313768685e-71	3.8721211278941e-68	150.58049425414
SAMD5	-0.710086976728277	-0.654696040730778	-18.2619053674339	1.38540849969207e-70	8.38443791039133e-68	149.791922371717
IGSF10	-0.883185622120006	-0.0286003125944539	-18.2480340506326	1.73953767576864e-70	1.03251596851152e-67	149.565393374107
ITPRIPL1	-0.590322831175774	-0.585891692738889	-18.2449490995185	1.82983178587873e-70	1.06561807681409e-67	149.515032344915
SCN3A	-0.548321737761378	-1.92366188305699	-18.1879410790831	4.65599271741306e-70	2.661244726351e-67	148.585606084527
ALX4	-0.930661366963794	-0.970472438226688	-18.1344313872804	1.11638319093466e-69	6.26493948876334e-67	147.715314806889
PTGDS	-1.08181268493534	3.43426806514771	-18.0968898301878	2.05943760000417e-69	1.13508109864515e-66	147.105948319061
KCNMB1	-0.703680552382011	1.57592286193955	-18.0828048882727	2.59066173725836e-69	1.40282060562244e-66	146.877583619119
TSPAN7	-0.7977260090587	2.98858165265609	-18.0313549707259	5.98326518081112e-69	3.18402551389199e-66	146.044608599541
KRT17	-1.59384489894141	4.48301219775165	-17.9837736626438	1.29539475534581e-68	6.77667103792348e-66	145.275949560925
BC067883	-0.905051243341725	-2.02550537312648	-17.9810442416825	1.35401716029768e-68	6.96528994209796e-66	145.231905851334
DSC3	-1.19720130387864	-0.164321806745391	-17.9757605897759	1.47512182710485e-68	7.46387462190017e-66	145.14666056433
C2orf88	-0.708250909080952	-0.634452886595373	-17.9662988763327	1.71960582506771e-68	8.56058609527661e-66	144.994057285754
RPL11	-0.284584616503878	10.1936473229302	-17.9535905649454	2.11270576061425e-68	1.03505814764062e-65	144.789192128214
SPRY2	-0.636660183279469	2.46950756439693	-17.9142448906636	3.99337315882888e-68	1.92586660230083e-65	144.155651573894
NRIP2	-0.511088425372486	0.533381469303265	-17.891454487391	5.77136926915428e-68	2.7405124998838e-65	143.789190449653
RUNX1T1	-0.632081031159114	0.531733882806851	-17.8631103037588	9.11943121334098e-68	4.26471582423893e-65	143.333947051961
HOXA4	-0.617517495002408	-0.114711292995143	-17.8027105509411	2.41282995482313e-67	1.11152233665098e-64	142.365777993661
WDR52	-0.492674920451859	0.896787077459366	-17.7756177510466	3.72991676455097e-67	1.69299824908626e-64	141.932351398532
FMO2	-0.934800457029461	1.56760193261785	-17.7697894598496	4.09604347759484e-67	1.83223741936181e-64	141.83918042509
NRXN2	-0.739300594732492	0.96882812598966	-17.7431966836474	6.27731785933166e-67	2.76784879611817e-64	141.414379722755
RP5-1029K10.2	-0.644858559232551	-1.89490988566045	-17.7178425404372	9.42630975508614e-67	4.09778944493991e-64	141.009840739749
RELN	-0.837743010667061	-1.53053852189201	-17.7118470046042	1.03768494134698e-66	4.44835357148256e-64	140.914246639628
SLC16A12	-0.580758218600687	-1.8830505228036	-17.6128246793364	5.05296285505905e-66	2.13643422632052e-63	139.339175999088
TEPP	-0.393530052796377	-2.72676843920421	-17.586361553847	7.70459490273479e-66	3.21354488747175e-63	138.919451110268
JAM2	-0.567038506522301	2.36434236031824	-17.5814826826408	8.32725940787324e-66	3.42694482165343e-63	138.842124075583
SYN2	-0.741408285171944	-1.21134415499513	-17.5748584565096	9.25373049862851e-66	3.75811041894959e-63	138.737161933058
KLHL13	-0.904602450199858	0.814463931279042	-17.4984933516333	3.11514572378513e-65	1.24868795798218e-62	137.529445666804
PTCH2	-0.573973937451653	-0.697479234791151	-17.4893576949729	3.60097610547432e-65	1.42492471148032e-62	137.385249232208
MEOX1	-0.956249014949981	0.519083985160482	-17.4837998239554	3.93277750869069e-65	1.53652123804732e-62	137.297554013171
HLF	-0.889819378270287	0.160204966427582	-17.4704088541023	4.86281714264294e-65	1.87613563884593e-62	137.086356212908
LRRC4B	-0.580076695070941	-1.09658986496847	-17.4558164485065	6.12749761590134e-65	2.33487918413327e-62	136.856358638215
ATP2A2	0.219109419715911	5.45598231398296	17.4264705008553	9.74941155617077e-65	3.66970228879526e-62	136.394294110605
BX640700	-0.352169161962455	-2.52996286593485	-17.421840766684	1.04899587428353e-64	3.90087441683868e-62	136.321454375328
SERPINF2	-0.624555628554532	1.03445193888227	-17.4133597270293	1.19950197594504e-64	4.35571105607893e-62	136.188062550842
KIT	-0.890788651740946	2.28656672623232	-17.4133581625382	1.19953163702158e-64	4.35571105607893e-62	136.188037948999
GFAP	-0.65976585733144	-2.020658422162	-17.4045025955413	1.37970404797102e-64	4.95169365588668e-62	136.048811558699
CALML3	-1.51581165095278	1.11227332476428	-17.3931376788821	1.65099221551106e-64	5.85722698066077e-62	135.87021738083
NR2F1	-0.861499180114527	3.19042336673399	-17.3747466773702	2.20705807964157e-64	7.74100541228829e-62	135.581411727743
SNCAIP	-0.604761733570222	-0.137944914964564	-17.3598102583131	2.79333325635945e-64	9.68721696152074e-62	135.347037666089
MRGPRX3	-0.635475607391562	-2.34052101812264	-17.3508742308654	3.21586227428646e-64	1.10286210106502e-61	135.206896510496
CRB2	-0.467868776387649	-2.20095143062142	-17.3432370075432	3.62710927336751e-64	1.22391929508137e-61	135.087170463986
TP53AIP1	-0.590162162649711	-1.78203518760009	-17.3428696140705	3.64816378252019e-64	1.22391929508137e-61	135.081412043377
OR2L13	-0.408938537125463	-2.79440858107855	-17.3389417490476	3.88102024005271e-64	1.28803967429276e-61	135.019853984553
PHYHIP	-0.612471692882401	-0.85861690244456	-17.323198770631	4.972773880769e-64	1.63281559393548e-61	134.773241222794
PROS1	-0.588356810340757	2.96522533082571	-17.3131460960928	5.82504407687267e-64	1.89252616244921e-61	134.615861730615
INMT	-0.785617774034439	0.583903080325384	-17.2959681912785	7.63167076184399e-64	2.45366164650328e-61	134.347104791247
SMYD1	-0.742376205168991	-2.27819298921901	-17.2750411283239	1.06027628184269e-63	3.37375540609015e-61	134.01998289991
CCDC178	-0.846809126134116	-0.981073060007517	-17.2502508213311	1.56458710455873e-63	4.92765112063318e-61	133.632888653116
GPRASP1	-0.556310214434981	-0.0493646253175188	-17.1827979203666	4.49981927759324e-63	1.40289820204965e-60	132.581916086519
TENM2	-0.909964715177716	-0.326481420507822	-17.1627656150647	6.15417232854937e-63	1.89948528920676e-60	132.27044106228
RPS3A	-0.306429062022463	10.1341829559885	-17.130883500413	1.01231039033504e-62	3.09356041561298e-60	131.775327703687
F10	-0.713224558249975	0.542831443313916	-17.0838678488913	2.10601890466562e-62	6.37277191102983e-60	131.046566824794
ABCA6	-0.683280009121255	0.705286468048375	-17.0823178701461	2.15743996257781e-62	6.46498878106446e-60	131.022569354116
C7	-1.33633970382721	2.01967214869283	-17.0776941199706	2.31839011306016e-62	6.8804914268848e-60	130.95099291618
SLC7A5	0.842811718402523	3.47681069441847	17.0714227568104	2.55598392155516e-62	7.51337559417143e-60	130.853936404849
ABCA9	-0.781547211091827	-0.133801463313706	-17.0705274367464	2.5918281161685e-62	7.54686554769251e-60	130.840082675768
PTGFR	-0.817904335028867	-0.64573868432597	-17.0250252512743	5.25587409686833e-62	1.51609863551253e-59	130.136785840929
EFCAB1	-0.616949112438066	-2.01899723978258	-17.0134659292015	6.28838270274318e-62	1.79713826037193e-59	129.958365282041
ATOH8	-0.687656707730984	-0.592447165091879	-16.9970085659155	8.11643061570613e-62	2.29829019223642e-59	129.704513244731
ARL4A	-0.481816287529671	2.54069828860942	-16.9888555793818	9.20950283540172e-62	2.58410277286067e-59	129.578829174401
KIF21A	0.417914437106078	2.02136528679513	16.9664185655527	1.3035604963128e-61	3.62472024492743e-59	129.233201204391
CCL14	-1.12742198271097	4.11002514443701	-16.9560860653955	1.52955693301223e-61	4.21515845869843e-59	129.074161207831
PCDH18	-0.647687613257332	2.32349762170825	-16.9404756104658	1.94716552465593e-61	5.31851893084119e-59	128.834032161737
C10orf128	-0.527008236250291	1.94741624550788	-16.9242708860873	2.50119860223127e-61	6.77188551384809e-59	128.584953188813
PHLDA2	0.701134596185709	3.82833184551593	16.9231334759782	2.54552777123381e-61	6.83197518775056e-59	128.567477656325
LHFP	-0.551482885184951	4.25789139252355	-16.8730046641893	5.51600045244564e-61	1.46768408590289e-58	127.798238098582
CADM3	-0.880785931351701	-0.0170946543852402	-16.8548414974481	7.29644950899716e-61	1.92482832559998e-58	127.519981181774
LTBP4	-0.480841653062284	4.55364802017753	-16.8187025705063	1.27208460038013e-60	3.32736366023158e-58	126.967069500466
GLTSCR2	-0.33782968433442	7.44880425236913	-16.8156479426203	1.33321831857196e-60	3.45796499182552e-58	126.920379501257
PPAP2B	-0.41962658592143	4.68549079018556	-16.8020640331767	1.64254752719233e-60	4.22476911889927e-58	126.712833702411
MFAP4	-0.969937353797093	5.21448959607033	-16.770538215909	2.66436118327674e-60	6.79632296874682e-58	126.231687912698
CLIC2	-0.492151564067984	2.06970762914305	-16.7564287145711	3.30756881137274e-60	8.36787798057538e-58	126.016589739197
Ig alpha 1-[alpha]2m	-1.27230458545753	2.07291774671743	-16.6679594189256	1.27911269554359e-59	3.2097409225978e-57	124.671277280386
ABCA10	-0.629996394238536	-1.42791659524791	-16.6659228872344	1.31947343542282e-59	3.28431835357462e-57	124.640377693918
BC070118	-0.783837057131179	-1.09394986005891	-16.6628087469322	1.38365860991033e-59	3.4165298395906e-57	124.593133940457
GNAL	-0.563133020483896	0.0181691641604727	-16.6576673081808	1.49650899989772e-59	3.66585319697167e-57	124.51515052268
AVPR2	-0.681920846861161	-0.668648419124674	-16.6465790170256	1.77208647568379e-59	4.30672827338426e-57	124.347034964105
IGF1	-0.82157353712269	2.84994167160075	-16.6367309240678	2.05895453777196e-59	4.9648149850259e-57	124.197800065859
ADAM33	-0.784831919215603	0.507928313918354	-16.6175628902404	2.75667410420167e-59	6.59571676171974e-57	123.907542458925
DSG3	-1.14759243564153	-0.34596925237946	-16.6099778045274	3.09389000966595e-59	7.34560885756458e-57	123.792759251533
MEIS1-AS3	-0.352221664544406	-2.72634025124824	-16.6010310308124	3.54484936385881e-59	8.35204394011466e-57	123.657425515668
PDE1C	-0.638518109514645	-1.13869547848643	-16.5971155707573	3.76227879056373e-59	8.79717688414769e-57	123.598217071066
RSPO3	-0.73625861714025	0.25709550326065	-16.5848620705076	4.5323843801277e-59	1.05181987889204e-56	123.412997672723
FAM110D	-0.657481839431219	1.09297863023096	-16.567122928022	5.93365509926831e-59	1.36673331820087e-56	123.145059348775
CDH22	-0.533571652968424	-2.34011615051269	-16.5426705109365	8.59856691941254e-59	1.96588717013088e-56	122.776109437315
SLIT2	-0.598814088908045	2.13131139966339	-16.5399952598684	8.95447300985668e-59	2.03220448124431e-56	122.735771268191
STARD9	-0.406990514039131	-1.07681972589018	-16.5293008086816	1.05300248466007e-58	2.37233005029438e-56	122.574571238256
ADH1C	-1.05337206101017	-0.523149502238146	-16.5260963752555	1.10538421737485e-58	2.47229593255614e-56	122.526286817188
WIF1	-1.19656051386586	-1.25540755571847	-16.5088661861119	1.43490591326892e-58	3.16658256556117e-56	122.266794874972
CAPN11	-0.527759471961793	-1.1271353928181	-16.5088009013203	1.43632450730136e-58	3.16658256556117e-56	122.265812091435
ABHD12	0.360696152210238	5.24113616469109	16.5077448436444	1.45946708319982e-58	3.19478379595479e-56	122.249914867369
PAPLN	-0.561512867418463	1.49184042277157	-16.4886311064172	1.94881577167851e-58	4.23592949245473e-56	121.962334096351
TSPAN11	-0.636770916738449	0.380478443502969	-16.4704898585694	2.5635846831573e-58	5.53321966752798e-56	121.689640066717
STAC2	-1.50089164221235	0.92744436594012	-16.4654104891949	2.76801692363112e-58	5.93297516304684e-56	121.613332948726
C8orf88	-0.624918066983774	0.289559886381306	-16.4593057580351	3.03532437940709e-58	6.46105427382068e-56	121.521647641549
IL11RA	-0.423237251313972	1.75130115033402	-16.4322709780488	4.56414594840147e-58	9.64879210256241e-56	121.115957899093
SDPR	-0.809087994363863	1.28200525339479	-16.4200758130251	5.48522111476753e-58	1.15170986195442e-55	120.93313536868
RPL9	-0.283764878169857	9.78708459201907	-16.4053529384366	6.84717321873163e-58	1.42795946889292e-55	120.712568765318
OVCH2	-0.371595844515196	-2.84262879571103	-16.3796918466872	1.00743413484257e-57	2.08687614576616e-55	120.328526323106
DBNDD1	0.595794449839449	3.22060480202437	16.375208422899	1.07769397565371e-57	2.21753497057012e-55	120.261478804211
NPY2R	-0.960211377651096	-2.24928628405135	-16.372194458583	1.1276499533134e-57	2.3049613118555e-55	120.216414923543
ALDH1A2	-0.801375397166068	-0.152293428867774	-16.3587172372525	1.38080920090405e-57	2.8038602622305e-55	120.014991758317
MYH11	-0.934012057517553	2.72186138737756	-16.3449918355079	1.69688163683e-57	3.42315370723908e-55	119.810000856077
LINC00478	-0.599194231137126	-0.256089154810438	-16.3359721737305	1.94287406142023e-57	3.8939485653075e-55	119.675368618524
SOSTDC1	-1.15726497067918	-0.484992006252263	-16.330014135017	2.12454749240392e-57	4.2305908614869e-55	119.586469612245
GPRIN1	0.568686559171646	0.528006118608962	16.3215196316665	2.41321129398611e-57	4.77460042236418e-55	119.459770945736
DARC	-1.17969053785349	3.77225255302533	-16.2976662600716	3.45014561396185e-57	6.78272257165176e-55	119.104281762315
LEPR	-0.732460479818037	1.43315897779636	-16.292733977544	3.71461907983955e-57	7.25643784172453e-55	119.030829342153
BC043188	-0.663053192431072	-1.32398004071087	-16.286899105625	4.05369215143997e-57	7.86900680843992e-55	118.943959252503
FBLN5	-0.600038438972385	4.35104014070296	-16.2796441486067	4.51860699118812e-57	8.71667529893883e-55	118.835982870094
KCNJ16	-0.590463834043628	-2.48666896761766	-16.2762104234356	4.75681358064965e-57	9.11919572464295e-55	118.7848922715
RPL27A	-0.256399956554898	7.49243849891216	-16.2755202187269	4.80618469559233e-57	9.15696855737391e-55	118.774623756215
HTR2A	-0.43364296731587	-2.37814962354264	-16.2604191508736	6.02385174997388e-57	1.14065143719597e-54	118.55004833018
GSTM5	-1.0094895082545	0.747424848835282	-16.2519394404262	6.83774365175466e-57	1.286871693972e-54	118.424018361849
RHOJ	-0.493422980274435	1.98632450509345	-16.2510276402286	6.93153706755005e-57	1.29661752478747e-54	118.410469957195
APOD	-1.23398711822586	7.48793366399691	-16.2456341543784	7.51316034434304e-57	1.39379181349033e-54	118.330341283853
HMGB3	0.641429153958028	3.66985008620081	16.2453835892613	7.54133266978407e-57	1.39379181349033e-54	118.326619284582
PAK3	-0.555954810468659	-1.13610211456334	-16.2358313775298	8.69758854151459e-57	1.59792303770147e-54	118.184762335697
SYNM	-0.959605465334574	2.1863799464231	-16.2116672146058	1.24732911554559e-56	2.27803628114288e-54	117.826217742006
PSMD14	0.244948896072585	4.87305500744471	16.2088580435728	1.30068406356834e-56	2.36150668364922e-54	117.78456447731
CDKN1C	-0.523658280279323	3.79605062666233	-16.2003938727998	1.4755901373358e-56	2.66339705198068e-54	117.659097465623
BC065701	-0.629695616438882	-1.61999179102906	-16.1986644861446	1.51411286565029e-56	2.71704032548233e-54	117.63346894676
DNASE1L3	-0.780080118307121	-0.247304558734322	-16.1896771393235	1.7310437194011e-56	3.08836210400665e-54	117.500318300533
SPRY1	-0.541414333360297	3.92350786660365	-16.1814869419512	1.95558598101508e-56	3.4689173163236e-54	117.379031290797
ADCYAP1R1	-0.605792501820865	-1.16955148730967	-16.1775516127193	2.07357714423456e-56	3.65719763181712e-54	117.32077196157
ANXA8L2	-0.985031040856244	-1.35238858731178	-16.1549933707227	2.90047081126167e-56	5.08653588577224e-54	116.987043449539
TACR1	-0.821677915637208	-0.778458193996017	-16.1489057990145	3.17520211665879e-56	5.53687080964258e-54	116.897049899077
BHLHE22	-0.583332056861543	-0.0149510008959002	-16.143249446307	3.45365715923248e-56	5.98860270897251e-54	116.813456466962
PROL1	-1.36628925397975	-1.28619876381264	-16.1151666320346	5.24056161404178e-56	9.03630917415641e-54	116.398791088641
MYLK	-0.572459470662026	4.68278466566023	-16.102633903518	6.31122873984503e-56	1.08220041697398e-53	116.213929603443
ABCA8	-0.912580804621966	0.800651913903395	-16.094121234541	7.16016571973871e-56	1.22098627038528e-53	116.08843363451
FAT4	-0.567698494703924	0.199657944448576	-16.0924104673857	7.34403980313833e-56	1.24546037650475e-53	116.06321974544
CD1C	-0.844915700123734	0.344116041595751	-16.0882059661426	7.81618160968993e-56	1.31828658679279e-53	116.001261829612
CACHD1	-0.566772613213402	1.20161963959949	-16.0828341738034	8.46366141488523e-56	1.41973320418713e-53	115.922122267053
LAMC3	-0.685462910657324	-0.551208227317594	-16.0737913945219	9.67654943989259e-56	1.61441458628262e-53	115.788949972051
LRRC2	-0.358840415678344	-2.08184451596017	-16.0692051781753	1.03563865028226e-55	1.71854768499795e-53	115.721433027226
MEOX2	-0.788973704562839	0.991682553732578	-16.0678412094226	1.0567609029322e-55	1.74422060262044e-53	115.701356179262
PDE1A	-0.545226261198644	0.985308150654986	-16.0512624047221	1.35053834418033e-55	2.21725351027265e-53	115.457439349738
VANGL1	0.316703235113104	2.47974291897671	16.0422060226634	1.54405198699438e-55	2.52154309939584e-53	115.324285527375
FIGF	-1.02502752409141	-1.14380695537723	-16.0355326164798	1.70410907395404e-55	2.7682803456627e-53	115.226208210901
AK021804	-0.492737555295236	-1.9899181467902	-16.0344873237907	1.73063550521638e-55	2.79665261091641e-53	115.210848904826
SCARA5	-1.10506893547006	0.0146491946620798	-16.0150753794312	2.30524416892879e-55	3.70580006635349e-53	114.925766047191
MIR143	-0.63201048763709	-1.5093052754854	-15.9987963796715	2.9311407576111e-55	4.68754712350605e-53	114.686916054674
KLHL29	-0.529482686378346	-0.108960328167682	-15.9916985445715	3.25457116944736e-55	5.17795562603055e-53	114.582838250661
PDE7B	-0.480227813677684	-0.133001818413213	-15.9889410764666	3.38960493500469e-55	5.36513622148306e-53	114.542415041788
GSE1	0.367486573542457	3.82944132583263	15.9864737179115	3.51515728156922e-55	5.5354759946752e-53	114.506249648249
GLI1	-0.67960443216503	-0.620332438854851	-15.9662339842566	4.73631239434568e-55	7.42062345438982e-53	114.209761330089
WDR86	-0.684975327661412	0.638736886780975	-15.9569214938643	5.43221246782494e-55	8.46794130401095e-53	114.073449881998
RPS9	-0.237743367050241	10.1573713954141	-15.9524074003936	5.80531485740058e-55	9.00407251626478e-53	114.007398858875
AK123947	-0.496795595028007	-1.80962192878797	-15.9449933062887	6.47431264826258e-55	9.99148299443123e-53	113.898948460905
ADRB2	-0.543838548231013	0.640361317782539	-15.9333668068266	7.68134689650414e-55	1.1795262286597e-52	113.728965698745
DBX2	-0.514256880059761	-2.06919969506109	-15.9316767948188	7.87454737557805e-55	1.20320744924365e-52	113.704265882131
EPT1	0.322552335337278	2.86879193777718	15.9282838248154	8.27716886904269e-55	1.25849663617243e-52	113.654683666798
ADAMTS8	-0.824250818294696	-0.741475402537645	-15.9210065173687	9.21122874137414e-55	1.39364987795349e-52	113.548368611862
CADM3-AS1	-0.353599751712994	-2.64117606450391	-15.8968948573153	1.31233784051999e-54	1.9758686559829e-52	113.196409398204
SELP	-0.861395941469158	1.07414333322238	-15.8603125890362	2.24343002030032e-54	3.35698416758607e-52	112.663270107623
TMEM63B	0.336067596120965	4.19662725329148	15.8600702984621	2.2514036050229e-54	3.35698416758607e-52	112.659742469878
HAAO	-0.53844153150306	1.71904827537866	-15.8580273877574	2.31976679597117e-54	3.44228856527164e-52	112.630000440627
SLC27A6	-0.861692366866479	-1.20592003151002	-15.8399428800373	3.02262255701444e-54	4.46379163742827e-52	112.366854553898
SOBP	-0.467365234656027	0.23449616251576	-15.8335076207203	3.3209178960412e-54	4.88095861244341e-52	112.273276523159
RERGL	-1.10248550842502	-0.0154831654989756	-15.8325828508592	3.36612915255324e-54	4.92396096177989e-52	112.25983164728
SPARCL1	-0.559819916178358	6.35183454499633	-15.8311218768998	3.43880799548928e-54	5.0065475839989e-52	112.238592448133
SULT1C4	-0.587783375076188	-0.175119077626479	-15.8199310353198	4.04991493403575e-54	5.86857391732458e-52	112.075957942279
ZDHHC9	0.26811742799449	4.24816460139213	15.8120190937908	4.54615906316849e-54	6.55687848059324e-52	111.961033379321
AK094929	-0.578674448424694	-2.20869796912594	-15.8103033032833	4.66152490022288e-54	6.69199842071531e-52	111.936117109335
AK095988	-0.321073703734133	-2.27645913110534	-15.8009441558329	5.3441229355567e-54	7.6364052965721e-52	111.800245949612
SVEP1	-0.718689397441196	1.63085935507897	-15.7823793860173	7.00669443324592e-54	9.96597344157305e-52	111.530932448403
PPP1R12B	-0.406022048917325	2.24874933198272	-15.7622309159709	9.39841833832725e-54	1.33065221106638e-51	111.238945806066
FAM13C	-0.552060231113389	0.169997854860569	-15.7586161437016	9.90654549742114e-54	1.39618961999043e-51	111.186594596562
TAC1	-0.832800286802452	-1.45044168436694	-15.7505603762635	1.113956491134e-53	1.56283032267504e-51	111.069962665595
ANGPTL7	-0.748309055274814	-2.19870719792078	-15.7493819403094	1.13323252280626e-53	1.58267972019978e-51	111.052905397149
MOB3B	-0.543088382725894	0.826154983356007	-15.7440940071076	1.22390270801361e-53	1.70161067940721e-51	110.976378435148
SCN2B	-0.629263312222692	-1.47854046947969	-15.742499917191	1.25262812543867e-53	1.73373843460379e-51	110.953313008184
ASTN1	-0.594520846932138	-1.80684335297413	-15.7175772006808	1.79983516263539e-53	2.47999608458667e-51	110.592953293949
PTGER4	-0.490410421149879	2.13666231756403	-15.7124666333412	1.93858617484775e-53	2.65930943496337e-51	110.519118521595
TNFRSF17	-0.985205398236129	0.28502793014272	-15.7116480014106	1.96178142677997e-53	2.67922051936123e-51	110.507293238588
CCDC8	-0.649728519301613	2.28079247136146	-15.7027185771061	2.23346961983982e-53	3.0368299478571e-51	110.378339807391
GPR144	-0.631697947069081	-2.64447651439587	-15.7002331605945	2.31554931125788e-53	3.1346241005252e-51	110.342457880889
SRL	-0.420818974045981	-1.70624956046336	-15.6841236174953	2.92547748896308e-53	3.94300710466573e-51	110.110000575502
UTS2R	-0.610834114575549	-1.83759699949063	-15.6699916157338	3.59089642896303e-53	4.81882688173669e-51	109.906244275101
TCEAL7	-0.602192932499464	0.0403944224243987	-15.6693040976516	3.62686419709384e-53	4.84602439148491e-51	109.896335532815
RASL12	-0.466038268631056	1.76556091156241	-15.6688502583133	3.65080342107838e-53	4.85698480998207e-51	109.889794848026
CLEC10A	-0.903394304287514	1.39295569332658	-15.6635861971433	3.94024658513526e-53	5.21955840558798e-51	109.813941414922
KLHL33	-0.335197927258542	-2.62006868172688	-15.662465771066	4.00474429524613e-53	5.27318580184738e-51	109.797799206409
NLGN3	-0.376781396111832	-1.24406577853843	-15.6622910029116	4.01489928214526e-53	5.27318580184738e-51	109.795281373449
ID4	-0.873161649681635	2.37259223925086	-15.6590477798587	4.2080731628773e-53	5.50348212594101e-51	109.748561516987
CXCL2	-0.925114101259092	0.0497569281918959	-15.6459152410043	5.08963121918935e-53	6.62833196541262e-51	109.559465678793
GREM2	-0.78480179990879	-0.457550127620902	-15.642395416282	5.35569709569688e-53	6.9455290276758e-51	109.508806336474
DKFZp686O16217	-1.38658737062049	7.22928908252223	-15.6248562663262	6.90280158311297e-53	8.91443392731304e-51	109.256516049849
SMAD9	-0.508972744472098	-0.0125506288217532	-15.6224383185892	7.14843143583841e-53	9.19318067779802e-51	109.221754023172
CLCA4	-0.459358595010644	-2.73411041609602	-15.6172398921053	7.70640147806224e-53	9.86962994275482e-51	109.147033346224
UBE2A	0.197109338083195	4.93063020858114	15.6168214460313	7.75315836709022e-53	9.88848070248924e-51	109.14101963563
WDR86-AS1	-0.562147041813887	-1.1245943896355	-15.6159977366929	7.84602648359481e-53	9.9657451611586e-51	109.129182068686
NTRK3	-0.846135920154846	-0.270413216044347	-15.6150997232868	7.94853505033653e-53	1.00545710790425e-50	109.116277274435
SCN4B	-0.617690728832674	0.945949370720645	-15.5994099461722	9.97095422963104e-53	1.25613674407168e-50	108.890910235411
GPD2	0.415504174783831	3.65397883542611	15.5771015021689	1.37586058289178e-52	1.72625759719328e-50	108.570802239783
ADD3	-0.497672373135266	3.90679352050965	-15.5597165156547	1.76780351232111e-52	2.20903868047737e-50	108.32160998574
GIPC2	-0.609142702167533	-0.669329695998947	-15.5524094085343	1.96407714387517e-52	2.44440488087529e-50	108.216941796665
SLC22A11	-0.279875948389378	-2.63593735447645	-15.5491796420258	2.05761075750714e-52	2.55052835463686e-50	108.170691330757
FLRT2	-0.659536827932506	1.38769210281524	-15.5471807724252	2.11770729732941e-52	2.61452142928289e-50	108.142071453234
PTGDR2	-0.483815811542976	-1.80640535801765	-15.5443742322552	2.20504910437416e-52	2.7115075938848e-50	108.101892568958
RPS8	-0.275682154884013	10.4364521926237	-15.5168230971545	3.27781518469012e-52	4.0146732410897e-50	107.707791483824
CMTM5	-0.569965705753734	-2.49095737173948	-15.494244422004	4.53405919627267e-52	5.53137300762672e-50	107.385258855697
BACH2	-0.507188411488799	-0.329834652490109	-15.4932848904783	4.5969666801203e-52	5.58603844810682e-50	107.37156090468
AF070581	-0.517316769669772	-0.66350426205944	-15.482872776957	5.33810476159178e-52	6.46120013594237e-50	107.222967192903
PRSS12	-0.809861876094204	-0.809183897330275	-15.4603008053891	7.37886402438988e-52	8.89643117628101e-50	106.901127511346
PRDM8	-0.434284356978182	-0.494550502898741	-15.4539391280555	8.08324570888453e-52	9.70775793014478e-50	106.810492096471
ICAM2	-0.404330344322923	3.4379138913723	-15.4327282282396	1.09523581713092e-51	1.30564260580899e-49	106.508526599915
GEM	-0.581247737054701	3.86812067629641	-15.4327040712672	1.09561456311203e-51	1.30564260580899e-49	106.508182893346
ZC3H12B	-0.290395435019916	-1.83990130895102	-15.4001927803999	1.74408400190674e-51	2.07042895072506e-49	106.046023739642
GSN	-0.405780572894365	7.45293855815076	-15.3977681922913	1.80555552933881e-51	2.13519047559549e-49	106.011590477704
AQP1	-0.577473835026123	5.79360474650085	-15.3871503175743	2.10119539916574e-51	2.475320457834e-49	105.860852778572
CCL21	-1.2113030744425	2.78008676880145	-15.3850633423592	2.16474163495131e-51	2.5404848122727e-49	105.831235194888
CCDC152	-0.342235770628817	-1.65749428661827	-15.3614253462384	3.03293474066462e-51	3.5458913170687e-49	105.496011248889
TGFBR2	-0.423757901644848	4.8066131713665	-15.3595024491598	3.11722885430511e-51	3.63068938068405e-49	105.468760771205
LOC643733	-0.451803908353144	0.833012013070555	-15.3548642280282	3.33028262359629e-51	3.86425463072555e-49	105.403041786052
IGDCC4	-0.562729634796576	-0.054526723692831	-15.350080450806	3.56522473291109e-51	4.12137308544198e-49	105.335278054006
MIR143HG	-0.476388457217512	-1.13221359723542	-15.3195723840053	5.50443407769054e-51	6.33934170925069e-49	104.903543060207
SLC17A7	-0.536664055487007	-1.19975894449686	-15.3114723817018	6.17647218134302e-51	7.08687040435511e-49	104.789038340093
MAP1LC3C	-0.649359896257571	-1.11995611665933	-15.3016134320753	7.10562058249417e-51	8.11654265265271e-49	104.649737853111
CLDN15	-0.33749924733891	1.59669463098825	-15.3014073124765	7.12646382267579e-51	8.11654265265271e-49	104.646826331602
TMEM220	-0.408965285842222	0.137350173330127	-15.2897598800381	8.40878035170595e-51	9.54180167483103e-49	104.482355830185
PPP2R2B	-0.49303443885807	-1.13531955986001	-15.2802900975705	9.61884592548486e-51	1.08749333146553e-48	104.348713797595
CD79B	-0.772373350385543	1.39246218853293	-15.2774740604135	1.00110715915426e-50	1.12770702435388e-48	104.308986123926
S1PR1	-0.479507777481736	3.16945382046012	-15.2717092668819	1.08643919908344e-50	1.21937985017129e-48	104.227677825344
ABI3BP	-0.756851487396212	2.74919030404897	-15.26764314807	1.1509477722153e-50	1.28710155758787e-48	104.170343804771
SCN7A	-0.84980418603797	-0.367750818513508	-15.2668454757437	1.16404344045008e-50	1.29704695990945e-48	104.159097804927
COPG1	0.209807464040344	6.1334065338743	15.2649308900139	1.19608470645135e-50	1.3279551965691e-48	104.132107016036
ARF1	0.22772792866378	8.22403215057714	15.2409319608678	1.68064477394556e-50	1.85925093002974e-48	103.794027267164
IGFBP6	-0.595457804087402	4.28359280361224	-15.2371086042613	1.77415151713686e-50	1.95568523487248e-48	103.740208321303
BMX	-0.576520451353667	-1.21959848227789	-15.2140924771936	2.45720673099149e-50	2.69899237551787e-48	103.416467700716
TESC	-0.56143267819197	0.893922875867406	-15.2127341523305	2.50486294940224e-50	2.74158138061348e-48	103.397374762936
C9orf172	0.507131598939933	0.637441119931493	15.2118682150162	2.53572336358976e-50	2.76555129389392e-48	103.385203698893
MEIS2	-0.522910095449504	1.54226305147024	-15.1942563680588	3.25240456698186e-50	3.53469954084138e-48	103.13779072388
CAPN6	-1.04237880995834	-0.0677224493032668	-15.1906863093613	3.42062095344499e-50	3.704472481687e-48	103.087667921933
PIP4K2C	0.275711589813934	4.19260999229041	15.1893586528917	3.48536530019917e-50	3.76139160806459e-48	103.069030488494
PRC1	0.555006483193993	2.75267882168424	15.1890781778149	3.49919831221756e-50	3.76316222671063e-48	103.065093400742
VIT	-0.768240168960583	-0.662549807143321	-15.1700615225597	4.57658958520257e-50	4.90473741483602e-48	102.798296982802
PEAR1	-0.493677804641612	0.691550555092159	-15.1585268459314	5.38505713969944e-50	5.75120375836759e-48	102.636608562263
KANK3	-0.397578406401194	1.35514601614374	-15.1516347625415	5.93446762805297e-50	6.31611528758121e-48	102.540048133023
GABRP	-1.44385256600098	1.69666102749504	-15.145990366042	6.42574012857477e-50	6.81548003671684e-48	102.460996087553
RPL5	-0.273518290211378	9.32002042619809	-15.142476388511	6.75183428099405e-50	7.13682757133155e-48	102.411794093433
LDB2	-0.425033023534699	2.43263379214341	-15.1417808056535	6.81831201578852e-50	7.18249830605163e-48	102.402055838075
SHE	-0.45544395320759	0.607027427027132	-15.1302536409043	8.01988438671109e-50	8.41951468013054e-48	102.240729461242
COL14A1	-0.873406870685504	4.39780478211955	-15.1269779040865	8.39830640635361e-50	8.78690600786794e-48	102.194903578777
BMP6	-0.538948166609794	0.275495762693745	-15.1180987589988	9.5158785260289e-50	9.92255374006358e-48	102.070731418796
RGMA	-0.694171860004916	2.10269178377402	-15.1137483647798	1.01163238277371e-49	1.0513142590677e-47	102.009915158998
ATP1B2	-0.502745938217752	-0.0579697130551402	-15.1091897287163	1.07860305490578e-49	1.11715044596197e-47	101.946203799003
HOXA2	-0.522159519665954	-1.8921618928636	-15.0935504012242	1.34373868978605e-49	1.3871068448243e-47	101.727753608739
ANXA8	-0.848486081922508	-1.23845787669664	-15.0901149500404	1.41017039062849e-49	1.45083030355827e-47	101.679793062953
MIR100HG	-0.60289144637919	1.45162892063172	-15.082921128901	1.56006225052262e-49	1.5997116731688e-47	101.579394042502
GIMAP1	-0.44621262569738	1.58344277640261	-15.0801643286982	1.62162016772415e-49	1.65732802903331e-47	101.540930177978
CYYR1	-0.461246415210499	2.62095363032775	-15.0747116952763	1.75058908256845e-49	1.78323208031271e-47	101.464870750215
ZNF300P1	-0.440342079073225	-1.45658322044589	-15.0738062836876	1.77297220933862e-49	1.80009168556699e-47	101.452243329378
GDF10	-0.82443330033272	-0.413518084586345	-15.0659798163992	1.97872712124159e-49	2.00240697039743e-47	101.343117635551
GYPC	-0.392459007838668	4.21387473474488	-15.0509299984275	2.44354561657302e-49	2.46470704103027e-47	101.133411555369
SOCS2	-0.755509734553061	2.40824946772605	-15.0473541859871	2.56910164431442e-49	2.58290951960145e-47	101.08361203721
FXYD6	-0.467011828732213	3.51359949236776	-15.0390247268488	2.88704658459713e-49	2.89313937771397e-47	100.967648754756
THSD7B	-0.59989972570649	-0.870362843588112	-15.0368196905885	2.9775853651652e-49	2.97421269565773e-47	100.936959273048
NOL3	0.408541921799115	3.26635518820869	15.0227418763654	3.62612228229869e-49	3.61033110461771e-47	100.741116220273
TNFRSF13B	-0.69524193572558	-1.42915924184939	-15.0209593467958	3.71769283301278e-49	3.68960094183085e-47	100.716329795269
LINC00341	-0.574364479955812	0.560152563859054	-15.016638859514	3.94931036172488e-49	3.90690590752047e-47	100.656262994547
GIMAP7	-0.540645932191214	3.30682133255604	-15.0153349809977	4.02199302705684e-49	3.96609631885334e-47	100.638138353439
PGM5	-0.673491675691161	1.2992139394926	-15.0074663067248	4.48977980740241e-49	4.41328196673489e-47	100.528787923311
B3GALT1	-0.334642444787014	-2.78075323099757	-14.9844165832492	6.19549507533961e-49	6.0706017619161e-47	100.208749442373
FAM107A	-0.734472029107213	0.484252475796652	-14.9812556484094	6.475008728499e-49	6.32440330395954e-47	100.1648936025
MMRN1	-0.899821274749293	0.367810167613405	-14.9531539536538	9.58223452157502e-49	9.32983181414552e-47	99.7753494284559
LAMA2	-0.687171348810906	2.10222040692048	-14.9370554561917	1.19911740967571e-48	1.16386034118367e-46	99.5524748363035
PDGFRA	-0.587780919052951	3.46277792571944	-14.9365575441805	1.20745965371175e-48	1.16828345491577e-46	99.5455848015314
ADM5	-0.588022812386186	-0.43239165628356	-14.9186246732998	1.54973571229582e-48	1.49476852375033e-46	99.2975633668895
NR3C2	-0.543378347844278	0.38533730993298	-14.9179290151712	1.56480392332387e-48	1.50460040789381e-46	99.2879471730058
TIMM17A	0.270970860182593	5.06843744286864	14.8882245257195	2.36451350985533e-48	2.26648166092189e-46	98.8776955519045
ECSCR	-0.450238735803425	3.06905242444032	-14.8789929066733	2.68780425850889e-48	2.56839252132745e-46	98.7503394320738
LRRN4CL	-0.696129233778118	0.366606669678902	-14.8681109002727	3.12583296668351e-48	2.97774180607057e-46	98.6003020825313
ENPP2	-0.639277945373871	3.35348215990226	-14.8616825790549	3.417272913369e-48	3.24535779911182e-46	98.5117148119207
MASP1	-0.581792032714785	-1.99157513878574	-14.8595480351138	3.51991026071774e-48	3.33257761340653e-46	98.4823063970029
LDLRAD2	-0.510801714980247	-0.92129501955044	-14.8583033579403	3.58117030876922e-48	3.38020861101412e-46	98.465159682658
ANKRD29	-0.59440660501865	0.069480325614849	-14.8444360473208	4.33985190238191e-48	4.08382710265297e-46	98.2742064357052
GPR56	0.415280456174881	4.66718817245283	14.8409313569827	4.5556963561256e-48	4.27390784291236e-46	98.2259709556139
LCN10	-0.450689266917772	-2.32527310916289	-14.838462131751	4.71415678341673e-48	4.40916512485326e-46	98.1919925727666
NRG2	-0.551971991964462	-1.24031481529481	-14.829286859359	5.35258096690268e-48	4.99116046959067e-46	98.0657764595565
TMEM130	-0.651109868351384	-0.0309867511206561	-14.8244086779617	5.72634801946542e-48	5.32360637412049e-46	97.9986988950864
KLK7	-1.05565063270744	-0.683830247139728	-14.8223855178343	5.88888573677316e-48	5.45827201998509e-46	97.9708849314064
ACTG2	-0.99929545344908	3.60508815572958	-14.8202060120542	6.06912781175499e-48	5.60849191346759e-46	97.9409252057503
BRI3BP	0.336924927746207	2.07558694057895	14.8179270209271	6.26347485648594e-48	5.77081049090861e-46	97.9096019860551
LOC401463	-0.336618151903595	-2.4650965921478	-14.8132534292894	6.68162776399978e-48	6.13775121832896e-46	97.8453795010584
KLRB1	-0.741228869464193	1.51653589088949	-14.8019265137219	7.81401246503746e-48	7.13823413236854e-46	97.6898020259729
LRRC3B	-0.386530423546306	-2.83818478933121	-14.8018986657578	7.8170197205267e-48	7.13823413236854e-46	97.6894196544129
ELMO3	0.501457511951778	2.97887203542363	14.801434667704	7.86729602420474e-48	7.16295256009083e-46	97.6830487351966
ATP6AP1	0.275939005985974	7.06845313735712	14.7944633118577	8.66261761584772e-48	7.86387331509235e-46	97.5873492600187
KLK5	-1.32391755031124	0.78603989540602	-14.7916177360291	9.00981674485601e-48	8.15507313284401e-46	97.5482976631269
DMD	-0.513400364254294	1.17929207998822	-14.7843185074643	9.96509712228419e-48	8.99335446430707e-46	97.4481553224631
GNG11	-0.418802637294314	4.26181215243984	-14.774637337285	1.13893965585044e-47	1.02487966407649e-45	97.3153992209767
LCN6	-0.611395512706088	-1.79945622010478	-14.7700925760369	1.21262436713453e-47	1.08801311312812e-45	97.2531035043052
RP11-276H19.1	-0.355457322218464	-1.72586251495298	-14.7689834599339	1.23131569412555e-47	1.10158141736768e-45	97.2379031838525
RBMS3	-0.501560838253894	1.34701665934591	-14.7529585857613	1.5356919783424e-47	1.36991713617162e-45	97.0183933780484
RPS23	-0.241756091741733	7.75070986283054	-14.73765698578	1.89594695784129e-47	1.68640930414327e-45	96.8089821234121
SLC35A2	0.251046710358922	4.32595655144825	14.7346338280106	1.97650885233413e-47	1.75301568181876e-45	96.7676305515669
MFSD6	0.377399313245673	3.80701678681176	14.7308903208242	2.08100563539697e-47	1.84040799245064e-45	96.7164359490902
LMOD1	-0.579709209892474	2.35687583570689	-14.7304425393835	2.09386784813507e-47	1.84649231807683e-45	96.7103130303728
FLT3LG	-0.362960555265628	2.57318780956224	-14.7283497730944	2.15503858038777e-47	1.89502181719853e-45	96.6816988740996
GGTA1P	-0.492501168698228	2.66540762407579	-14.727349834395	2.18489146140971e-47	1.91581462944348e-45	96.6680280593519
CXCL12	-0.580588292396395	6.17978072088606	-14.7241013882371	2.28474402219151e-47	1.99769473781703e-45	96.6236219373447
CLEC1A	-0.395212836659838	0.429719215812653	-14.7184219623661	2.4703600095436e-47	2.15388874843399e-45	96.5460046572176
CLDN5	-0.611765418265656	3.60066913482626	-14.7172216123996	2.51147237073476e-47	2.18356604852756e-45	96.5296034952896
GNG7	-0.44440936455322	1.57212149615721	-14.7132995507046	2.6506134574582e-47	2.29806697652942e-45	96.4760218346923
LEFTY2	-0.720391182522906	-1.46372474980703	-14.6950536797533	3.4058042422147e-47	2.94454195899039e-45	96.226915401381
KLK8	-1.10231503569634	-0.704317394421258	-14.6945441834198	3.42971632711083e-47	2.95693280548256e-45	96.2199631874569
AMICA1	-0.598693982935443	1.93234915101431	-14.6916458494536	3.56895844054779e-47	3.06840953391386e-45	96.1804185888302
PGM5-AS1	-0.722264827854489	-2.02776424210652	-14.6884057545218	3.73129277001279e-47	3.19906531517902e-45	96.1362189790427
LINC00086	-0.580255608060874	-0.968872780014293	-14.6839657857198	3.96574753088498e-47	3.39065921165553e-45	96.0756649641658
BCL11A	-0.816642660728912	0.128651725396892	-14.6694600142781	4.8388645647485e-47	4.1257335577614e-45	95.8779394316796
GPR133	-0.559990510015569	0.0670068342727362	-14.6653344655764	5.12045097208719e-47	4.3537939188284e-45	95.821735544102
BX248253	-0.364233777569903	-2.15439902834441	-14.6528701533276	6.07419430195314e-47	5.15054964642263e-45	95.6520122323106
NAALAD2	-0.477554534582949	-1.70612256529237	-14.6482553374677	6.47052911692294e-47	5.47158578613223e-45	95.5892049932279
FCER1A	-0.849934916624196	1.61985851771398	-14.6429390226006	6.95912482933786e-47	5.8680368634864e-45	95.5168715286738
SSTR1	-0.52746529009312	-2.18127555129127	-14.6427476288495	6.977383861654e-47	5.8680368634864e-45	95.5142678582685
MYOM3	-0.320828020169756	-1.78373503940649	-14.6344715869995	7.81426635673064e-47	6.55400356251335e-45	95.4017107866871
TPO	-0.499889567943157	-1.37189430614953	-14.626129328518	8.75897778638978e-47	7.32644578257237e-45	95.288308610595
ACSM3	-0.528989934975131	-0.282028053522805	-14.6218128062585	9.29159818278333e-47	7.75095075436777e-45	95.2296529589412
LHX6	-0.523640202162795	0.5510710686198	-14.6210296305816	9.39163534230643e-47	7.81328368841746e-45	95.2190122678574
CH25H	-0.681619533381543	1.29026126415487	-14.6198509929272	9.54421093258363e-47	7.91887286113424e-45	95.2029995203439
LINC00987	-0.407410381669458	-0.322243333537352	-14.5965976807022	1.31135698223874e-46	1.08512153503482e-44	94.8873118781478
EMCN	-0.514705454206942	1.91413995210161	-14.5901809358352	1.43140899675354e-46	1.18129515199994e-44	94.8002742065458
PYGM	-0.435060011914401	-1.45012784432047	-14.5749932662251	1.76096071467368e-46	1.44938806555742e-44	94.5943978815682
HIF3A	-0.468091127684926	-1.9762484126863	-14.5745431852464	1.77180183428196e-46	1.45443254295512e-44	94.5882996331994
ACVR2A	-0.315713346214435	1.49589163563384	-14.5742597796949	1.77866230649683e-46	1.45619130212267e-44	94.5844597909821
MATN2	-0.730373479007306	2.34103527364978	-14.5602873421424	2.15181566797583e-46	1.75703149714481e-44	94.3952280471284
CD300LG	-0.88213921077483	-0.694092782605284	-14.5373161643118	2.94197225368601e-46	2.39588320870762e-44	94.0844647259463
CDK16	0.238421821408863	4.9002870520527	14.5340681561856	3.07489269035846e-46	2.49754112862931e-44	94.0405585306138
TNN	-0.862975116597149	1.11867861877695	-14.5329685940332	3.12123219968729e-46	2.52852577016662e-44	94.0256966958405
IL34	-0.599279181342498	1.793409459005	-14.5296543956338	3.26515292156619e-46	2.63819227550106e-44	93.9809074002784
SOX17	-0.473805374206535	1.33620586402478	-14.5241136641754	3.52066665816686e-46	2.83721609410757e-44	93.9060476095108
SEC23B	0.246004978908327	4.80439525400458	14.521933696437	3.62656960579019e-46	2.91494976257069e-44	93.8766012271407
DACT2	-0.495136256202504	-2.29032728485513	-14.5214540476968	3.65029337146764e-46	2.92639753013893e-44	93.8701227808654
COLCA1	-0.479789980388851	-1.89456615330778	-14.5190891160069	3.76954294931158e-46	3.0141695111529e-44	93.8381831836555
RPS11	-0.220673204272536	10.5407612415373	-14.5165746754728	3.90058807442879e-46	3.11089537253862e-44	93.8042293194768
NUGGC	-0.474542324126807	-1.55742991484587	-14.5076506787586	4.40337753185194e-46	3.50284143094356e-44	93.6837647021811
HOXA5	-0.663845366430702	0.938241955411676	-14.4938503598246	5.31079944073615e-46	4.21382582874862e-44	93.4976007862092
MARS	0.196564928908733	4.83914849113529	14.4936604003857	5.32450869250253e-46	4.21387078959206e-44	93.4950393338038
SPC25	0.567900007461323	1.30839358008129	14.4931817104497	5.35921191198563e-46	4.23048786863009e-44	93.4885847081899
CORO2B	-0.490216328170858	0.135072711942616	-14.4884999594823	5.7107202466616e-46	4.49646378605129e-44	93.4254659736675
SEPT4	-0.342187173252406	2.72260426028512	-14.4837723084921	6.08896674612794e-46	4.78208546104933e-44	93.3617462962756
RP11-14D22.5	-0.355118887999506	-2.26496687670042	-14.4812554243746	6.30040587854622e-46	4.93558445282561e-44	93.3278308482497
AMOTL1	-0.456481903579276	2.33537519606191	-14.4733314630378	7.01500173435139e-46	5.48146907672799e-44	93.221087354405
IL3RA	-0.371239427156863	2.09506195903076	-14.4524214637141	9.31212601172321e-46	7.25804973110699e-44	92.9396516622502
PLCXD3	-0.543975338471308	-1.80938786204545	-14.4406302015187	1.09233036212424e-45	8.49238705968887e-44	92.7811036389166
RPL6	-0.224490427069322	9.41515264232914	-14.4386838514317	1.12147438267033e-45	8.69706201535676e-44	92.7549433263609
CFI	-0.500236580843303	2.66051442688593	-14.4363182352852	1.15794048931294e-45	8.95735167986062e-44	92.7231518883114
TMEM88	-0.48065325613658	0.839683880857781	-14.4280103385784	1.29561446917004e-45	9.99728514773333e-44	92.6115380251539
RPL22	-0.216380316102313	7.79415177322244	-14.4274347760963	1.30573482956879e-45	1.00502507517807e-43	92.6038075903418
MGARP	-0.481918328179979	-1.51406689030671	-14.4266511971706	1.31963945934126e-45	1.01320079384498e-43	92.5932836954778
GIMAP8	-0.412635664465178	1.74436673034153	-14.4126072453382	1.59539969000543e-45	1.22188613975229e-43	92.404749557285
ZFP36L2	-0.397708939195551	6.51704493266064	-14.4115435468953	1.61848549888209e-45	1.23649888423257e-43	92.39047632477
GPR146	-0.447718166676222	1.61578982303281	-14.4103909128448	1.64387709501043e-45	1.25279670462955e-43	92.3750107390851
ANGPT4	-0.34659584022558	-2.50616055286859	-14.3992197405384	1.91147011054739e-45	1.45314100891737e-43	92.2251758416891
CRB3	0.396881027088482	4.05831435875675	14.3930550906441	2.07727074896828e-45	1.57530618346206e-43	92.1425346748049
PPAP2A	-0.33268734126405	4.93821875067778	-14.3907641487238	2.14247087296658e-45	1.62076871309101e-43	92.1118309044618
GPR124	-0.452107531702855	3.83021003299978	-14.3799726277968	2.47807263294027e-45	1.87006630356238e-43	91.9672571703639
TMEM100	-0.735193651980572	0.0151824901621287	-14.3779999371182	2.54485148168884e-45	1.91577660932502e-43	91.9408392326287
TRIM29	-1.09691265623015	2.56542755288199	-14.374302723555	2.67487072642523e-45	2.00875632533126e-43	91.8913352291746
KIAA1755	-0.486782133187678	0.622676395013627	-14.360709424585	3.21236927753523e-45	2.40654800366808e-43	91.7094219276477
CDH17	-0.220835585300375	-2.68008547951275	-14.3363593231686	4.4577499402997e-45	3.33143951349517e-43	91.3839276466744
CMA1	-0.863966432089721	-0.360003736294711	-14.336076216626	4.474750483803e-45	3.33606699716376e-43	91.3801461004666
TRABD2B	-0.611919148744842	-0.474040382984503	-14.3289841532183	4.92234212422734e-45	3.66091782323558e-43	91.2854362157741
LOC100240735	-0.3973877289544	-1.00048062613292	-14.3257338070271	5.14210831814771e-45	3.81517243364493e-43	91.2420435320128
CYP1B1-AS1	-0.312941766212589	-2.28985851529692	-14.313647264059	6.04849626227582e-45	4.47690256918808e-43	91.0807609452608
PDZD7	0.416482900771178	-0.918027192113756	14.3123507809882	6.15470653379417e-45	4.54461763553964e-43	91.0634677085809
ADCY4	-0.433109305662919	1.23417886978865	-14.3007113715252	7.19534632526912e-45	5.30034282409144e-43	90.9082753956177
OXTR	-0.833147952122829	-0.0364351579270476	-14.2936959450579	7.9053424835739e-45	5.80948561322639e-43	90.8147891410741
GFPT1	0.281161589846179	3.95677210289124	14.293248542369	7.95291773286047e-45	5.83056545901991e-43	90.8088284862357
PPP1R16B	-0.566341015207948	0.827544185918716	-14.2901742529758	8.28762577579595e-45	6.06155378127825e-43	90.767874730924
RASGRP2	-0.525859194034977	0.778104908683981	-14.2897848205703	8.33101318735675e-45	6.07888231744128e-43	90.7626875018285
ESRP1	0.423419790266848	4.83370427986188	14.2815220358204	9.30679270021514e-45	6.77486218613539e-43	90.6526563310058
NR5A2	-0.42005236471504	-0.182554375872116	-14.2800538146194	9.49171886597903e-45	6.8932212423163e-43	90.6331105751068
TRPM6	-0.323017499257868	-2.07416536510109	-14.2744373235923	1.02335199096618e-44	7.41449746506364e-43	90.5583568927776
USHBP1	-0.354191440191642	-0.255015907713571	-14.2723304365502	1.05264358405712e-44	7.60886281543866e-43	90.5303214862579
LOC100128593	-0.203305588240967	-2.93508763236217	-14.2658053596525	1.14876068209575e-44	8.28422861048725e-43	90.4435179754433
ARHGAP19	-0.257390515129295	1.79416429448719	-14.2433117088938	1.55214685683008e-44	1.11671358359115e-42	90.1445475720491
AK130904	-0.370314858901132	-2.40932857777745	-14.2414048141357	1.59222708950831e-44	1.14288579343428e-42	90.1192212441622
CCL19	-1.11677480868652	4.01090664235953	-14.240075200355	1.62078171405438e-44	1.1606827750415e-42	90.1015637866698
POU2AF1	-0.87391885173504	0.808268454657421	-14.238246871345	1.66088092039073e-44	1.18664559277453e-42	90.0772856580834
NCKAP1	0.196063223377599	5.09562967357295	14.2324670130966	1.79425643276764e-44	1.27897747799938e-42	90.0005535195338
CCND2	-0.403164337498651	2.78838974452943	-14.2231431183178	2.03224135410021e-44	1.44527947913141e-42	89.8768285420792
RRM2	0.652405468791564	2.92754977973888	14.2200073534185	2.11914159423744e-44	1.50361621393422e-42	89.835233808299
CCDC69	-0.50502176261197	2.44730569246122	-14.2143763166284	2.28458022146787e-44	1.61728368200931e-42	89.7605602324347
E2F1	0.583457360775565	2.03337370720848	14.2094649118309	2.43933612918988e-44	1.72288580383171e-42	89.695450721383
CAV1	-0.480929491588717	4.88753042965713	-14.2020052839127	2.69457054790762e-44	1.89881095801755e-42	89.5965973146013
CNN1	-0.690462277878507	3.47878737832952	-14.1973308322843	2.86788282275984e-44	2.01633720556907e-42	89.5346754571332
MEIS1	-0.438084495199331	1.48021212980586	-14.1900482340708	3.16026084302024e-44	2.21685115726863e-42	89.4382391106668
LPHN3	-0.634219562586567	-0.734289150353872	-14.1860916097771	3.33135892664076e-44	2.33157354355481e-42	89.3858634193676
IQSEC2	0.29452545334199	2.98671247274319	14.184556098422	3.40021625618469e-44	2.37438178160951e-42	89.3655405543373
PHKA1	0.345361091786332	1.90643594798594	14.1686907233092	4.20012137104262e-44	2.92633738413612e-42	89.1556704126525
ARID5B	-0.387112868180582	3.41233096950125	-14.1671640052621	4.28634136609293e-44	2.97968302397429e-42	89.1354854703778
TMEM255A	-0.48405196355882	0.106531306665342	-14.1630952914219	4.52481908598841e-44	3.13839418177601e-42	89.0817016988381
AKAP12	-0.539018938819006	2.27138286582626	-14.1592780773236	4.76054748234465e-44	3.29449098750152e-42	89.0312546800168
LBH	-0.337612276909845	4.37836529616589	-14.1516878916425	5.26620111490101e-44	3.63627063560223e-42	88.9309804678022
BCAP31	0.224692314214051	6.99979269697177	14.1513597410895	5.28922894803414e-44	3.63687411250772e-42	88.9266463136202
RAB10	0.167889873821365	5.82540533090438	14.1513396593363	5.29064142723462e-44	3.63687411250772e-42	88.926381080232
CNOT11	0.193545456553133	4.3298593319674	14.1501409061192	5.37564118421089e-44	3.68709255890376e-42	88.9105489231553
TDRD10	-0.385639561268299	-1.43896886026523	-14.1483653773191	5.50404222894796e-44	3.76077552912631e-42	88.887101326712
OXER1	-0.4773634581487	-0.649985838564813	-14.1483189910589	5.5074373535237e-44	3.76077552912631e-42	88.8864887850226
RAB1A	0.14720794948007	6.48368039057939	14.1477445160573	5.54965777488416e-44	3.78124033602207e-42	88.8789028496296
ZSCAN12	-0.30361013420649	0.392016453036727	-14.1421338749639	5.97932590364103e-44	4.06501969197974e-42	88.8048284876538
FRZB	-0.568019991374643	3.2997391032159	-14.1404703897815	6.11296843757782e-44	4.14674221595251e-42	88.7828712739681
FOXM1	0.645453477222086	2.38236004379747	14.1346740509774	6.60229730987519e-44	4.46885759801092e-42	88.7063799109426
SPATA2L	0.257903957536196	2.50802233716684	14.1274312884717	7.26886824674298e-44	4.9092695500158e-42	88.6108391678032
IQGAP3	0.599367512286834	0.984875811149479	14.1254523555697	7.46237102984367e-44	5.02895375188046e-42	88.5847420748772
FOXN3	-0.300715919796025	3.63610499955984	-14.1141684676904	8.66783589268284e-44	5.82860032304261e-42	88.4359970717523
SUCO	0.31487592432234	3.8328917029831	14.112428127689	8.87027363991194e-44	5.95176078034526e-42	88.4130649952559
RASSF9	-0.516851992364453	-0.571081964682128	-14.1042340741291	9.8884854988398e-44	6.62056626728179e-42	88.3051268327331
COL23A1	-0.414451582819599	-1.13700333589401	-14.102373804835	1.01353911467257e-43	6.7711871805993e-42	88.280629583562
CTSG	-0.884824597097748	1.55169786247276	-14.1019562009543	1.01916559196881e-43	6.79407040952855e-42	88.2751306876727
GINS2	0.554032745335655	2.84366306188426	14.0787354277844	1.38623056995587e-43	9.22112209950173e-42	87.9695889006196
LOC101928370	-0.442978512883416	-1.50792833500479	-14.0773076940965	1.41267784905967e-43	9.37683909918851e-42	87.9508169139155
HAP1	-0.453722133185811	-2.1957843826731	-14.0768147297733	1.42192565651378e-43	9.41796896744586e-42	87.9443357542847
ACVRL1	-0.332618899346024	2.72198940266873	-14.0764388739162	1.4290170221472e-43	9.44467031875229e-42	87.9393943899222
EBF1	-0.470943313439508	1.59169869573267	-14.0689574586657	1.57772777540737e-43	1.04052495273394e-41	87.8410603834514
ANGPTL1	-0.718648157709256	0.441184794148686	-14.0662740418794	1.63473929545585e-43	1.07582576448283e-41	87.8058012639283
FAM150B	-0.717550745565677	-1.96185058337171	-14.0660452762637	1.63969344563181e-43	1.07679017445587e-41	87.8027956380565
C1orf43	0.239742763662022	6.8355859687685	14.0628656098097	1.71011984868126e-43	1.12065497090334e-41	87.7610241547901
RPS27A	-0.217236742538692	9.25697145927034	-14.0477386786457	2.08865330260738e-43	1.36581110561392e-41	87.5624133675277
RPS14	-0.232995260119907	10.4245701240383	-14.0376272912464	2.38708733459321e-43	1.55766280300675e-41	87.4297586104399
RPL26	-0.272521443927761	10.1290243000574	-14.0293494423299	2.66272142646346e-43	1.73385858286487e-41	87.3212206514466
ZCCHC24	-0.472273360308238	3.53746789278506	-14.0207198055814	2.98383143299384e-43	1.93886225640747e-41	87.2081295225644
LGI4	-0.440379719442623	0.48366441105322	-14.017312041249	3.12100050255453e-43	2.0237327838518e-41	87.1634875832206
CXorf36	-0.410511843040565	1.89942664362704	-14.015965863748	3.17690017436269e-43	2.05566087802315e-41	87.1458551756058
LOC100507373	-0.241907888311102	-1.07534043275248	-14.0120181201786	3.34664091699885e-43	2.16096384734664e-41	87.0941556327822
KIF4A	0.594506671417757	0.968236250633906	13.9994599664094	3.94896264498003e-43	2.54456643084151e-41	86.9297788581982
C2orf82	-1.0480763820198	0.947903157929346	-13.9970230978787	4.07777709453593e-43	2.62209562547608e-41	86.8978969773903
EPCAM	0.461756671649411	6.11551388349792	13.9893811158978	4.50948514828005e-43	2.89366443038802e-41	86.7979472915182
UBA1	0.172487330528322	6.64994343355076	13.9815200015222	5.00106089713515e-43	3.20244283381901e-41	86.6951812575309
SLC37A1	0.308954316655839	3.14098352044976	13.9812077237671	5.02165317315175e-43	3.20897153601095e-41	86.6910999831973
ESM1	0.584625849486041	1.43946484301129	13.9777245917703	5.2571384179253e-43	3.35251192705092e-41	86.6455830248647
RACGAP1	0.40120290017179	2.95986137467771	13.9769207158779	5.31302879691881e-43	3.38116770756493e-41	86.6350795211722
MTCH2	0.197489090430248	5.13870229976605	13.9757751014856	5.39370236089177e-43	3.42544492528651e-41	86.6201117471166
CLCN6	-0.242202348444953	1.40081437325267	-13.9652950559515	6.19066332735431e-43	3.92350767143308e-41	86.4832367064878
JPH4	-0.345995608598429	-1.43545618337276	-13.9606605173235	6.57948786300955e-43	4.16139124778257e-41	86.4227357142009
CKAP2L	0.532483882966252	0.491559625174469	13.954840067702	7.10240906867165e-43	4.48294183853887e-41	86.3467782303462
DIO3OS	-0.648245692395706	-1.27258157992031	-13.953380036371	7.23994511107975e-43	4.56042665007095e-41	86.3277290050101
TBC1D2B	-0.257499874876916	3.5036131447241	-13.9501560381717	7.55310926174713e-43	4.74799831698218e-41	86.2856712301179
CYTL1	-0.567427816220485	0.33176490041684	-13.9487721312861	7.69163723749316e-43	4.82525169380542e-41	86.2676204593394
FOXO1	-0.367916334429931	2.80847870526491	-13.9471492202874	7.85731389260444e-43	4.91918850497436e-41	86.2464542681202
THSD1	-0.3639201586467	0.448421536883395	-13.9457111918814	8.00708184897312e-43	5.00280528883716e-41	86.2277011337252
RPL4	-0.222535525246803	9.51441986384559	-13.945184082808	8.06268799590325e-43	5.02737100997078e-41	86.2208275982915
NAALADL1	-0.358655660551753	0.211578600758848	-13.9427620243655	8.32317867050653e-43	5.1793328561529e-41	86.1892467201851
HSD17B10	0.215998304867887	5.99611081791263	13.9399203992563	8.63948986445263e-43	5.36413992271663e-41	86.1522012782421
PIK3C2G	-0.716656583159084	-1.31017070559382	-13.9397844249	8.65492202012922e-43	5.36413992271663e-41	86.1504287853265
SRPX	-0.6078718302799	3.3305298837486	-13.9374340443421	8.92605174550583e-43	5.52109393036147e-41	86.1197927996236
PTCH1	-0.462871576409732	0.214320807727168	-13.9370269669641	8.9738619091411e-43	5.5395649565128e-41	86.114487216489
EGFLAM	-0.435076857012777	1.85951462102589	-13.9359964970214	9.09603014030687e-43	5.60377186188766e-41	86.1010573429439
CNRIP1	-0.398038439623614	2.66901925992293	-13.9357758332905	9.1224055320498e-43	5.60882563240472e-41	86.0981815969299
MFNG	-0.383014125031718	2.35811634866702	-13.9297962322414	9.86684811310981e-43	6.05447846940625e-41	86.0202690516942
LINC01140	-0.663391908453721	1.24892243971585	-13.9286641174081	1.00144545653163e-42	6.13285992377954e-41	86.0055211971984
FBLN7	-0.463269794866203	2.66337417372758	-13.9160869554331	1.18097320962557e-42	7.21796794358281e-41	85.8417512221037
GRASP	-0.368276618647961	2.27221753044996	-13.915540911539	1.18945463719734e-42	7.25543821681734e-41	85.8346439927105
ZCCHC5	-0.294373581142632	-2.46792802256841	-13.9126134110817	1.23597052158845e-42	7.52430574927567e-41	85.7965442195292
CAMK2N2	0.659258178678847	-0.103228657100429	13.9121349116959	1.24374382070622e-42	7.55672303663338e-41	85.7903174848863
ENPP6	-0.400560144869839	-1.83416235949097	-13.9078389708706	1.31574784631013e-42	7.9784984825859e-41	85.734422589765
NEK2	0.633954725874994	2.4251111510529	13.887263989377	1.7224375211779e-42	1.04241243315992e-40	85.4669287072709
NR2F1-AS1	-0.463747990244719	0.69781938052549	-13.8798709962695	1.89730357042247e-42	1.1459936340722e-40	85.370897465808
LAYN	-0.363320749751453	1.61521866830279	-13.8795796350902	1.90454572904405e-42	1.14812117044814e-40	85.3671137471114
LIMS2	-0.401646783560729	3.27430900014164	-13.8782669406239	1.93751715585978e-42	1.16572060459283e-40	85.3500674965536
MRAP2	-0.59825288310819	-1.32955394736019	-13.8660085140665	2.27418485003776e-42	1.36561703105867e-40	85.1909513549714
TLE4	-0.400676923378823	1.65933586752765	-13.8623097543784	2.38676629807729e-42	1.43043770466321e-40	85.1429650694449
TNXB	-0.775702315099864	0.702139975469599	-13.861216838868	2.42108142924162e-42	1.44819144018493e-40	85.1287881469165
KIF17	-0.331144547934524	-0.374547184227608	-13.8608992395583	2.43114510492196e-42	1.45139833004674e-40	85.1246685416849
AIMP2	0.199550399516453	3.49840610430661	13.8594952504995	2.47613403158543e-42	1.47464830687777e-40	85.106458280065
RPL13A	-0.239982974492847	10.3880953076945	-13.8593867481689	2.47964513613985e-42	1.47464830687777e-40	85.1050510315382
METTL7A	-0.370527177138202	3.91651954052699	-13.855747002447	2.600341420791e-42	1.54345265293681e-40	85.0578500085513
RUNDC3B	-0.409639472969335	-0.982098765199106	-13.8481880447609	2.87000013137128e-42	1.70024096074423e-40	84.9598584303872
BEND5	-0.437350243345831	0.994024129061154	-13.8437616745306	3.0406435373447e-42	1.79788242873839e-40	84.9024982938604
A2M	-0.38735466267151	7.0312628250423	-13.8413832577066	3.13646745295846e-42	1.85099556282147e-40	84.8716836587542
LOC286437	-0.290899062321734	0.463404892984445	-13.830146986708	3.63140320588718e-42	2.1389935104906e-40	84.7261698038699
PLP1	-0.826770424621937	-0.772255092472665	-13.828739459918	3.6986435757882e-42	2.17445017079434e-40	84.707949101114
SH2D3C	-0.314760503470036	2.5403947059994	-13.8245208132363	3.90768941319465e-42	2.29298163000481e-40	84.6533476372218
CNTNAP3	-0.511109859692695	-1.7855021099515	-13.8229373878317	3.9891521866456e-42	2.33634121899082e-40	84.632857305821
PBK	0.652207989278532	1.24727475447705	13.8153621745982	4.40287410861083e-42	2.57376343489154e-40	84.5348586111751
ECT2	0.389630972301839	2.9148215752578	13.8057327154629	4.99096100936071e-42	2.91202290272057e-40	84.410352522074
HS3ST4	-0.48159860329888	-2.62087338494402	-13.802492519924	5.20592426162684e-42	3.03171419500212e-40	84.368474832305
FAM111B	0.555851933879038	0.968574363476898	13.7969397707932	5.59594546494235e-42	3.25270916714587e-40	84.2967287128724
ITIH3	-0.443652317929948	-1.61544922544553	-13.7934276330269	5.85751016019783e-42	3.3983468250847e-40	84.2513620349702
ANKRD65	-0.473265418340386	1.3172642369871	-13.7918615653361	5.97803067468057e-42	3.46176204078829e-40	84.231136223425
NTF4	-0.668732921648639	-1.28819233698724	-13.7885543709814	6.24071263991792e-42	3.60710853241698e-40	84.18843031686
LOC728392	-0.462756834680824	1.42353481544738	-13.7867902870319	6.38549474986734e-42	3.68389337298421e-40	84.1656543128158
GPIHBP1	-0.657334646996755	0.344487583706609	-13.7756196635522	7.3831294176232e-42	4.2514979379653e-40	84.0214901820333
AK296148	-0.418326905042714	-2.43161334095275	-13.7731100818372	7.62778128560678e-42	4.38419868492092e-40	83.9891164868659
F2RL2	-0.727422074143106	3.20810743796193	-13.7717227116473	7.76647755953206e-42	4.45561951440441e-40	83.9712215790582
TFPI	-0.524916523657452	2.41684421953568	-13.7671474199921	8.24190300172266e-42	4.7195980732499e-40	83.9122186578311
RPN2	0.225362977385902	6.96792840816053	13.7632678185963	8.66765432474649e-42	4.95420649506112e-40	83.8622008109999
APOO	0.261272462322346	3.43149285786671	13.7606065284869	8.97229325140899e-42	5.11885085406171e-40	83.8278972125114
COMTD1	0.377591549090735	3.50295134997992	13.7572753069285	9.36867653627853e-42	5.33513286517042e-40	83.7849664985669
MYBPC1	-1.31673390930728	-0.199328072249915	-13.7528184165783	9.92638571753077e-42	5.64231851144728e-40	83.7275431109939
ANKRD52	0.231455570923619	2.93716454119703	13.7470242133238	1.0701108418136e-41	6.07150204642955e-40	83.6529139218073
CDK1	0.571894302508168	3.30627105533811	13.7432943909301	1.12313463908085e-41	6.35294998780814e-40	83.6048884886831
SPC24	0.566184707185352	1.12750098651505	13.743246441578	1.12383304498404e-41	6.35294998780814e-40	83.6042711641123
GNG2	-0.377646111418384	2.85744568669114	-13.7406024028717	1.16302124093697e-41	6.56245897651182e-40	83.570233375229
RPL15	-0.193357494631849	8.94683014627935	-13.7372702850841	1.21434984665683e-41	6.82839475927501e-40	83.5273458405079
FAM162B	-0.492000048959216	-0.048145408950924	-13.7372559182188	1.21457596722565e-41	6.82839475927501e-40	83.5271609449894
TMEM246	-0.416506862760553	-0.107606471392047	-13.7217838187032	1.48410261735195e-41	8.32851405173965e-40	83.3281399381576
ABCG2	-0.485263260765227	0.369841184928824	-13.7165643428948	1.58784180991475e-41	8.894507706537e-40	83.2610450430546
LIX1L	-0.299300994623849	2.49774712615613	-13.7081942737584	1.76946757585656e-41	9.89395230594436e-40	83.1534968952776
LSAMP	-0.610622275627447	-0.381903164521478	-13.6945227944408	2.11161904939049e-41	1.17857363398621e-39	82.9779540689403
CCR6	-0.594322737642084	0.0239199629490852	-13.6928730934618	2.15712378744727e-41	1.20179829782599e-39	82.9567821747766
AK126711	-0.316158817616963	-1.82174788671793	-13.683397123488	2.43805426623358e-41	1.35586567436575e-39	82.8352130429309
MEF2C-AS1	-0.394215599025169	-2.11761505483518	-13.6828597360605	2.45503458496094e-41	1.36285328174136e-39	82.8283210040868
TMOD1	-0.554119269867131	-0.841065650535467	-13.6795874442139	2.56100207281396e-41	1.41912619349018e-39	82.7863587140374
PLAC9	-0.610379379496736	3.57012287173297	-13.6763538802993	2.67018469954014e-41	1.47697581991589e-39	82.7449017054183
NUSAP1	0.526484428035015	2.95920550925859	13.6674648203065	2.99478220108598e-41	1.65355908115418e-39	82.6309808116506
RPL10A	-0.219459888153169	9.67797679983446	-13.6533366894256	3.59332730754905e-41	1.9805008454911e-39	82.4500505626964
HSBP1	0.250769350728286	5.69164728730197	13.6523655859606	3.63859158527951e-41	2.00187396220414e-39	82.437620275181
ANLN	0.601809304580917	1.78668435706017	13.6438840907113	4.05883163927011e-41	2.229107447439e-39	82.329088715468
ARHGAP10	-0.369696370655783	2.16837559483242	-13.6404403020028	4.24294412718249e-41	2.32608295711346e-39	82.2850379509833
COPB2	0.198511650001254	5.99613998653692	13.6339245080448	4.61432701906038e-41	2.52519864261168e-39	82.2017187636216
FAM126A	-0.394553973298866	1.60999228679861	-13.6337625643589	4.62395803745997e-41	2.52599052789738e-39	82.1996483920724
ADAT1	0.222306624301191	2.05395847694502	13.6289407300103	4.92006767757852e-41	2.68300157011415e-39	82.1380134742264
CHRDL1	-0.960904513753276	1.72116932515598	-13.6262092058291	5.09610539312654e-41	2.7733698986995e-39	82.1031063666633
MMP23B	-0.607085943487966	0.520986537052252	-13.6260926421701	5.10375539433441e-41	2.7733698986995e-39	82.1016168954505
UBQLN1	0.158107693281288	5.12988397210626	13.6250599085054	5.17203412000432e-41	2.80553309514822e-39	82.0884209295486
CFP	-0.615958335396082	0.222301090855223	-13.6236332640056	5.26785355945813e-41	2.85249649320483e-39	82.070193132699
RPL29	-0.240054113894242	9.99581249900133	-13.6192974509287	5.57004167552091e-41	3.01084652040198e-39	82.0148060794223
CNKSR2	-0.411608958919258	-1.81710313001498	-13.6106116540797	6.22826345672725e-41	3.36075789496305e-39	81.9038975548634
GU228584	-0.655672249899142	2.04149287875018	-13.5970421478474	7.41474628702361e-41	3.99399902528767e-39	81.7307536428983
MRGPRF	-0.570615893433049	2.02544820314908	-13.5966545530079	7.45175277917847e-41	4.00693988727079e-39	81.725810248115
CD1E	-0.675046380109691	-0.211313263802644	-13.5852078600602	8.63153532402673e-41	4.63325804827974e-39	81.5798746801718
SLC9A9	-0.385666009928336	1.55357231199736	-13.5819361324704	9.00167724010919e-41	4.82355500027726e-39	81.5381828032912
CDS1	0.344018901368599	3.37070893212284	13.5772855034211	9.55515493606962e-41	5.11126268807259e-39	81.478934675413
Ig kappa	-1.12033812351459	9.60761246455634	-13.5721432195919	1.02066366834499e-40	5.45030867188027e-39	81.4134437324022
PSMD1	0.152044567508348	5.1194546432702	13.5716614812321	1.0269887361337e-40	5.47461266679908e-39	81.4073095412733
SHCBP1	0.51280617410268	0.816816330822708	13.5691466911828	1.06064578221668e-40	5.6442813910548e-39	81.3752906979599
AX747853	-0.437088732832742	1.33964714992606	-13.5688745519497	1.0643531707289e-40	5.65426172367426e-39	81.3718260761191
RPS25	-0.243290073215928	9.91307116149736	-13.5676735414502	1.08086931756739e-40	5.73213599428134e-39	81.3565366652736
TK1	0.537348678623263	4.37346220205649	13.5661752773592	1.10183117607848e-40	5.83327945963332e-39	81.3374647494992
PDE2A	-0.496278270516375	0.940082349609292	-13.564435197051	1.12668438786213e-40	5.95464274509669e-39	81.3153169976254
TMEM119	-0.511412650416649	4.38193688877722	-13.5557721914521	1.25896632237937e-40	6.64239240004091e-39	81.2050914056334
MGAT3	-0.512449589183235	0.0780542181937343	-13.5514556492287	1.33053644829193e-40	7.00802175367415e-39	81.1501920880353
AK311383	-0.462338898403996	0.254634720482857	-13.5495689636264	1.36307642183228e-40	7.16718121973652e-39	81.1262013813879
SENCR	-0.348545110488116	-0.892245452672164	-13.5431481344163	1.47986556345343e-40	7.76803581904594e-39	81.0445774572908
TMEM208	0.242317576335966	5.37479804484834	13.5420940846189	1.49996713681708e-40	7.86018432561277e-39	81.0311812446326
BNC1	-0.413354326480717	-2.4976616891544	-13.5408373442229	1.52428952771741e-40	7.96187606213756e-39	81.0152101797835
MAPK9	0.241120655242939	4.1060907226909	13.5408249041618	1.52453223804416e-40	7.96187606213756e-39	81.0150520939693
MCTP1	-0.394720454476436	1.58423870892251	-13.5401841370564	1.53708598604922e-40	8.01387820260289e-39	81.0069095262625
HSD17B11	-0.347115327206509	3.88964521507751	-13.5393893456455	1.55280033886776e-40	8.08215555803598e-39	80.996810161099
PTGS2	-0.688473771889169	-0.534608009921893	-13.5381197076514	1.57823548138502e-40	8.20071349039538e-39	80.9806780322107
NDUFS1	0.180339720681956	4.27148579253655	13.537204070345	1.59683566676414e-40	8.28341728650004e-39	80.9690446926126
C1R	-0.452349620371593	6.8893980221873	-13.5352722839564	1.63679637423812e-40	8.47646310249323e-39	80.9445032644991
NACC1	0.235689033479944	4.39167535226391	13.53339883685	1.67650030042453e-40	8.6675346352769e-39	80.9207059232029
SSPN	-0.425645131406834	3.26324500593217	-13.5322281376982	1.70179589627759e-40	8.78360039107156e-39	80.9058366644423
FOXO4	-0.281733378275678	2.91970751148009	-13.5261718807195	1.83884567741728e-40	9.47512050642478e-39	80.8289331424006
KCNS3	0.520006053610603	3.34253139974037	13.5180152645539	2.04093071024897e-40	1.04988877286391e-38	80.7254067437644
LRP11	0.286910522208535	3.45613673598564	13.5130474228671	2.17468579199648e-40	1.11683322745377e-38	80.6623802366394
GAS8	0.286580854721375	1.8272866369459	13.5101208543188	2.25752684045826e-40	1.15745126130804e-38	80.6252607034485
FIGNL2	-0.282281976393294	-1.68974564516955	-13.5088283327613	2.29510611981159e-40	1.17476700477587e-38	80.6088690828464
STAB2	-0.448786183728809	-2.3435887377683	-13.5084348115564	2.30667062530165e-40	1.17873160347575e-38	80.6038787630923
COLCA2	-0.501672631703524	-0.687300082125396	-13.5002909157495	2.55944828611597e-40	1.30574167522264e-38	80.5006331572256
NXPE4	-0.238946066855989	-2.91035316724747	-13.4842019726401	3.14264664755695e-40	1.60062357717566e-38	80.2968240655864
FAM212A	-0.315522099616791	1.1202453064037	-13.480513827301	3.29396220014326e-40	1.67492822582244e-38	80.2501340962478
SYNPO2	-0.552526325999378	2.38915837774042	-13.4743361625274	3.563825705159e-40	1.80916908535744e-38	80.1719533371424
CCR2	-0.62408027636827	1.18868369257952	-13.4698574130218	3.77312368347772e-40	1.91227360411396e-38	80.1152927578416
PLEKHA4	-0.459840808188564	2.91500461796892	-13.4691924603622	3.80522338631752e-40	1.92538065276541e-38	80.1068818687947
EPB41L4A-AS1	-0.313251217581038	4.00257283587397	-13.4684193149777	3.8428876990976e-40	1.94125579104169e-38	80.0971029258052
RPS6	-0.262523427713617	10.5677552942695	-13.461454534013	4.1993462903591e-40	2.11785658908388e-38	80.0090328727674
MAML2	-0.41055473159813	1.75372748149778	-13.4611730270171	4.21442580135138e-40	2.12199432885335e-38	80.0054740448505
LRP4	-0.485848430720377	0.00177073907030448	-13.4594018330413	4.31054711101539e-40	2.16685727331417e-38	79.9830840115783
TMEM132C	-0.772781937372357	-0.917056321816515	-13.4549260750097	4.56327371967814e-40	2.29016981069701e-38	79.9265165904644
TRPM3	-0.177725863215504	-2.84827184867675	-13.4545131121997	4.58732187532183e-40	2.29850145587351e-38	79.9212981445391
ANK2	-0.528561446365044	1.67984128266999	-13.4514541104711	4.76942757630621e-40	2.38587329242611e-38	79.8826471588943
LRRC70	-0.420671326393228	-0.470890454540605	-13.4398654529794	5.52695814070772e-40	2.76034891606705e-38	79.7362928539056
FLVCR1	0.328008313761066	1.37606131934583	13.4379827087757	5.6608623341435e-40	2.82265776968238e-38	79.7125259921077
MRPL19	0.165687173985267	2.60076597405555	13.4334540102536	5.99631777520079e-40	2.98510238921891e-38	79.6553698932651
IGLL5	-1.08716505329232	6.21509236314319	-13.421812488839	6.9521874557302e-40	3.45538270243338e-38	79.5085217753857
abParts	-1.06859920255981	7.23843183926145	-13.420225828693	7.093699042726e-40	3.52004856838807e-38	79.4885160707863
PDCL3	0.191039497129032	4.29883448936623	13.406065370721	8.49054131164597e-40	4.20642949572958e-38	79.3100636530652
HAND2-AS1	-0.419282904171267	-1.12056779741077	-13.4042252249412	8.69109128800287e-40	4.29888674045206e-38	79.2868860356224
DTL	0.527089846781828	1.75709047636587	13.4005091121279	9.11057624256394e-40	4.49916697162777e-38	79.2400881713291
P2RX1	-0.487240500875193	-1.02861991733939	-13.3997299982199	9.2010469507127e-40	4.53658648775954e-38	79.2302780622657
SYAP1	0.25816103883349	4.75642814122713	13.3982360505327	9.37703160776124e-40	4.61598214630862e-38	79.2114686265447
SLMO2	0.257984759784674	4.79030019451023	13.395413138526	9.71875855367718e-40	4.77658412037016e-38	79.1759320176594
SLC19A1	0.312689611328007	2.99876413792825	13.3945695763233	9.82325973295443e-40	4.82026886578122e-38	79.165314003251
SRP54	0.186144437618164	4.86543595109171	13.3919095627119	1.01601603522809e-39	4.97767221068493e-38	79.1318359701166
AC005550.4	-0.440599660227493	-2.17316873672171	-13.3906974688248	1.03174651102996e-39	5.04672837764496e-38	79.1165829117067
ABCB5	-0.503949164274366	-1.42080946510858	-13.3872857661188	1.07733616519343e-39	5.26138935738847e-38	79.0736563919606
CDT1	0.524731312925163	1.84128820976353	13.3853997454106	1.10339300634539e-39	5.38013035400483e-38	79.0499303593957
CDC42EP5	-0.450986301643625	3.65062301663772	-13.377836351432	1.21433815239997e-39	5.91175821353709e-38	78.9548129362919
HIC1	-0.425872790363389	3.22575245920298	-13.3772905230226	1.22276128130361e-39	5.94339007046235e-38	78.947950421038
UBE2T	0.540875729566065	3.29857890917339	13.3708040600798	1.32742145823851e-39	6.44195963970621e-38	78.8664172467777
ZNF366	-0.36563898120004	-0.0728992228068372	-13.3689434438544	1.35905499705309e-39	6.58512283893933e-38	78.8430362213581
GOT2	0.296740403721289	5.44124279616537	13.3672097811139	1.38920463076012e-39	6.72065845272902e-38	78.8212531143359
DPYSL2	-0.329013172753092	4.38802841744825	-13.3646237818366	1.43541781926561e-39	6.93336009258734e-38	78.7887652131911
PREX2	-0.448776373374609	-0.141716140046615	-13.36076272946	1.50727815591834e-39	7.26908441912804e-38	78.7402691527784
FLI1	-0.334345052857793	2.82869058402896	-13.3565761868745	1.58924511204794e-39	7.65242595684237e-38	78.6876988121238
ESRP2	0.407871362128617	3.25149055032289	13.3560465858232	1.59992504280702e-39	7.69185147137676e-38	78.6810496577391
RPL32	-0.234187459981813	8.90940543404697	-13.35543712226	1.61230386879114e-39	7.73930931729991e-38	78.6733981156566
KIF14	0.514836419359084	-0.446940496814542	13.3484887888286	1.76034869670953e-39	8.43682647887263e-38	78.5861866982702
LSR	0.343810585472511	5.6529994761048	13.3477095010587	1.77777389444537e-39	8.50713042667539e-38	78.5764080337147
KCNA6	-0.411350383668843	-1.70198107018296	-13.347177910559	1.78975882229244e-39	8.55122384675794e-38	78.5697378151624
TCEAL2	-0.666220113293073	-1.27682653003504	-13.3463226184385	1.809210658361e-39	8.63080169556605e-38	78.5590063901271
BC035400	-0.270710790855053	-2.37137959374434	-13.3415001822986	1.92288878599685e-39	9.1589448116964e-38	78.4985102295258
SERPING1	-0.415916460045501	7.17058285229766	-13.3376627818952	2.01840102896551e-39	9.59906745131285e-38	78.4503848741599
EIF3F	-0.173615985047121	6.72868603262001	-13.3369074625984	2.03774941253424e-39	9.67617471044142e-38	78.4409137535547
CHL1	-0.652449116375813	0.0623413885596551	-13.3281098666219	2.27716796309743e-39	1.07964345900157e-37	78.3306335966965
MMRN2	-0.391560518143296	2.93016953767512	-13.3274342629521	2.29667104053205e-39	1.08722011757702e-37	78.3221673868735
SRXN1	0.247363811130349	3.31958412645226	13.3165377408532	2.63519050000706e-39	1.24556132898496e-37	78.1856718968848
LOXL4	-0.584901140280194	0.154825714846677	-13.3161532317502	2.64800229502261e-39	1.2497032237901e-37	78.1808571384097
RPS18	-0.250013320508724	11.3758313896376	-13.3052797476227	3.037115610306e-39	1.43115379102434e-37	78.0447520612644
DPP3	0.269237031653586	4.04873683564808	13.3007242801846	3.21657989260458e-39	1.51341064611647e-37	77.9877597833472
NCAPH	0.503480713760287	0.728693553031107	13.2965942232163	3.38838349756322e-39	1.59181821388567e-37	77.9361046167089
ACOT7	0.373468508943845	3.88549256862012	13.29646734118	3.39380366751537e-39	1.59194149236872e-37	77.9345179108954
IGH	-1.34338917911541	4.74667466347693	-13.2715873553179	4.64184243984793e-39	2.17405867839008e-37	77.6236433817668
NFIB	-0.583669158744528	3.33294393558467	-13.2711803104682	4.6656656192742e-39	2.18190559604391e-37	77.6185616518947
ITIH5	-0.625425355682796	1.66462417173125	-13.2635583703697	5.13490550468965e-39	2.39771344027604e-37	77.5234314038821
KRT6B	-1.14057436890729	0.884777971296457	-13.2607715581837	5.3179512389257e-39	2.47943451645682e-37	77.4886609725575
ADTRP	-0.545520611420003	-0.64042871407969	-13.2560850410913	5.64052517453792e-39	2.62586439686445e-37	77.430202923111
FGF7	-0.590119252257398	1.79045240236076	-13.2546333337794	5.74434049525005e-39	2.67016670761887e-37	77.4120985191822
AX810705	-1.33727461389654	2.28232582434785	-13.2520909094231	5.93075552253188e-39	2.75267322109694e-37	77.3803958876055
C1orf213	-0.309363462749087	0.0177616682492677	-13.2468451224212	6.33461674312057e-39	2.93570489153778e-37	77.3150008177808
KLK10	-1.05135725258589	-0.374155023271993	-13.2463332355757	6.37546147117476e-39	2.95020417253087e-37	77.3086207569293
SMIM10	-0.38832971658019	1.12126650113878	-13.243583929668	6.59935931056997e-39	3.0492398970171e-37	77.2743576604369
TFG	0.173377590774318	5.61746466753493	13.2418546242541	6.744179823756e-39	3.11149641644588e-37	77.2528094967529
C10orf54	-0.362566959220977	2.85164100416249	-13.2400328016166	6.90016864425853e-39	3.17871201798566e-37	77.2301112074802
FDCSP	-1.44330609843178	1.74081704205344	-13.2328529810233	7.55065319784738e-39	3.47318794264619e-37	77.1406839408808
JAM3	-0.377540179079576	3.22421528137456	-13.2324588524907	7.58807651037571e-39	3.48520805792777e-37	77.1357761702552
SCAMP3	0.22645514886241	5.90368603491345	13.2254012669233	8.29032093960559e-39	3.80209146806726e-37	77.0479155463786
TINAGL1	-0.505029573529013	3.62942752839794	-13.2190311943018	8.97947616516248e-39	4.11204053171721e-37	76.968649470348
SCPEP1	-0.365473825954371	5.2991516958418	-13.2177459303848	9.12528434368273e-39	4.17262075952248e-37	76.9526603719133
SPINT1	0.309156661109209	5.9576791410568	13.2102233166262	1.00271700569039e-38	4.57823378411745e-37	76.8591042312393
BHLHE41	-0.455278521190796	3.5912004934993	-13.2043306149899	1.07951196001713e-38	4.92158591520364e-37	76.7858516829641
CD79A	-0.966374780346995	2.39887628934328	-13.2041983674403	1.08130093731517e-38	4.92247100740894e-37	76.7842080373264
RND3	-0.491999093789742	3.51157521498854	-13.2027631288936	1.10090680561763e-38	5.00434293893787e-37	76.7663710370406
SYT8	-0.962589190708592	0.242281749249483	-13.1976309049909	1.17395237625554e-38	5.32853530781285e-37	76.7026023228663
ADIPOR1	0.217643892873989	6.09305031609833	13.1965796154642	1.18949974845453e-38	5.39117617269442e-37	76.6895425896374
CD200	-0.326943489615802	2.17426159208149	-13.1937772145144	1.2319519504684e-38	5.57539544739107e-37	76.6547340282191
ABCD1	0.306011624449973	2.81065901161541	13.1912549147044	1.27144792878733e-38	5.74571600615241e-37	76.6234101958565
RPL17	-0.231464358743356	9.93035457457847	-13.1893812759502	1.30159967553824e-38	5.87337338969121e-37	76.6001453623309
BUB1B	0.48901947197075	1.13020637600271	13.1855752580441	1.36505565980264e-38	6.15072159705234e-37	76.552895332964
TIMM23	0.16921636535516	5.12351515552579	13.1845940097305	1.38190854909029e-38	6.21758124893176e-37	76.5407155277089
CALM2	0.190150505837202	8.50708920352244	13.1823777848019	1.42073754163875e-38	6.38297878059389e-37	76.513209453903
EGR1	-0.67902925008198	5.9859828025709	-13.1817855924373	1.4312954211444e-38	6.42106586825899e-37	76.5058603127262
HAND2	-0.496955316201084	0.292883009414188	-13.1790415574262	1.48124505230288e-38	6.63550486782703e-37	76.4718104987317
STAT5B	-0.270789585861498	3.60792673815404	-13.1782873163398	1.49527573192278e-38	6.68865006750675e-37	76.4624524733664
BBOX1	-0.927927504493733	-0.0132281557723902	-13.1755007980522	1.54826760382543e-38	6.91566998438089e-37	76.4278836787621
CPED1	-0.417522245816481	1.87635007775686	-13.1735053848849	1.58735866214134e-38	7.08003252991219e-37	76.4031331007608
CYB561	0.342877300513365	5.59974294684403	13.1623394343433	1.8249283231144e-38	8.1279094794987e-37	76.2646949016951
CCM2L	-0.341258974774111	0.918520420125999	-13.1610183834516	1.85527803156115e-38	8.2511752801347e-37	76.2483230701297
EVC2	-0.374654550995367	-0.000663406832760308	-13.1569391181417	1.95219953220861e-38	8.6697321671394e-37	76.1977777792791
KIF23	0.476603914298076	1.74490961197032	13.1549423848006	2.00146059881099e-38	8.87573008366398e-37	76.1730417525245
SPATA33	0.261036722162173	1.55952313415673	13.1532240507975	2.04484189184919e-38	9.05509971189745e-37	76.1517572696985
BC089451	-0.435544479810446	-0.637729903133096	-13.1470116351708	2.20963061048807e-38	9.77080928262381e-37	76.0748265216598
BUB1	0.525059898511621	1.53431517904541	13.1341779354454	2.5930494352984e-38	1.14498527640179e-36	75.9160038826882
RPL31	-0.225072304187668	10.2955320183825	-13.1340306056098	2.59781490283327e-38	1.14545081394212e-36	75.914181410102
ITGA9	-0.408599704576832	1.59467993979375	-13.1319098721633	2.6673842664811e-38	1.1744481509977e-36	75.8879499095487
SNAI2	-0.454224391430833	3.65383632657806	-13.1256934472572	2.88216899905306e-38	1.26721005919904e-36	75.8110801571266
DHCR7	0.471374218038735	4.51685030066094	13.1230482952006	2.97869997071386e-38	1.30778911231982e-36	75.7783810846581
SLC8A3	-0.257986114177146	-2.5194638268042	-13.080514151707	5.05524306566541e-38	2.21633632417277e-36	75.2533817042345
PNRC1	-0.260333326484805	5.91242706642666	-13.0763431980564	5.32393859351252e-38	2.33082786792573e-36	75.2019810101256
PRELP	-0.60978881409598	3.24480153781667	-13.0736206475671	5.50694109063726e-38	2.40753168218865e-36	75.1684375425818
SPOCK3	-0.416292586805698	-2.56938477746357	-13.072648598089	5.57378412818085e-38	2.43330759711884e-36	75.1564628074927
AIFM1	0.21421403174338	4.13983195898833	13.0691244765115	5.82295759431023e-38	2.53849697949697e-36	75.113055572317
KLK1	-0.614278020626579	-0.779798372316359	-13.0686188518906	5.85960520312685e-38	2.55087044562074e-36	75.1068285557585
TMED2	0.174500538980897	7.357658437058	13.0684626926755	5.87096990052753e-38	2.5522181123913e-36	75.1049054212419
EIF3L	-0.247459018144427	6.89687690141176	-13.058270713645	6.66212050569895e-38	2.89207242487198e-36	74.9794331148309
RPS13	-0.208701758730838	9.98240541244506	-13.0550411527758	6.93428677249086e-38	3.00599383754116e-36	74.9396924894937
SPAG5	0.533457249767658	1.67197134856716	13.054386212964	6.99081500532289e-38	3.02624831892414e-36	74.9316343414228
PCAT19	-0.348264634674181	-0.269768255358444	-13.0469392386381	7.66671489151388e-38	3.31418984771115e-36	74.8400346486881
PRKCQ-AS1	-0.532817293172481	-1.1370061768574	-13.0408098196893	8.27150147373763e-38	3.57062787394283e-36	74.7646760526978
RAD23B	0.16287461784802	5.84087563277916	13.0406599199338	8.28687163677967e-38	3.57226666297772e-36	74.7628334930276
HGF	-0.405310741714495	1.4658624408337	-13.0402719761006	8.32678196724951e-38	3.58446478966745e-36	74.7580649958016
RP11-494M8.4	-0.226320995130921	-2.69891976618711	-13.0374511735475	8.6227824126542e-38	3.70671558727816e-36	74.7233962677988
CACNA1G	-0.485170901382166	-1.38790893541899	-13.0341924123837	8.9777893852971e-38	3.85395645865362e-36	74.6833531572182
HSPA12B	-0.41293542394952	2.493946067892	-13.0313406648839	9.30036044486141e-38	3.9868836823701e-36	74.6483186579303
LMO2	-0.289294046338337	3.06491100517558	-13.0292819066509	9.54037362589803e-38	4.08410030462334e-36	74.62303048194
UHRF1	0.532793965758803	2.55333743048855	13.0219233627819	1.0449709626598e-37	4.46717849896047e-36	74.5326729025435
TPX2	0.558981402004109	2.85530044497842	13.019363833671	1.0785802416586e-37	4.60447844519953e-36	74.5012543736056
EDNRB	-0.449537501147182	1.84528260350917	-13.0130332888395	1.16639626962807e-37	4.97248906934675e-36	74.4235697440824
DQ575049	-0.582811757584673	-1.78687458158599	-13.0103172684612	1.20621887284563e-37	5.13516489798351e-36	74.3902506721025
XPNPEP2	-0.527416300347105	-1.14211415548069	-13.0076150014126	1.24718143192354e-37	5.30223896643528e-36	74.3571064545935
PKMYT1	0.521674175554222	3.00983648638161	13.002771233562	1.32409860615125e-37	5.62149979076457e-36	74.2977113211703
RGL1	-0.34453569593285	2.59452411881007	-13.0006638658539	1.35901857023093e-37	5.76182804535406e-36	74.2718765456576
DQ593432	-0.552386933341826	-1.53473162763223	-12.9985032218532	1.39577233871608e-37	5.90953542310997e-36	74.2453925063961
MTX2	0.187162976591109	4.31943139044137	12.9960857387774	1.43806794238626e-37	6.07204621531547e-36	74.2157649068058
C7orf31	-0.315564384620835	-0.00839023061537238	-12.9960844783578	1.43809032347177e-37	6.07204621531547e-36	74.2157494609397
CASP12	-0.360340807671734	-2.37729102564214	-12.9927457605913	1.49860793266251e-37	6.31892538820059e-36	74.1748396759102
RUSC1	0.283614765558815	4.42141351510664	12.9846972300485	1.6551098644753e-37	6.96929958622513e-36	74.076258299161
BSG	0.235105594866296	8.20523455011113	12.9828402199931	1.69346710090066e-37	7.1210983745639e-36	74.0535206648498
TMEM200C	-0.516665362122221	0.136213070282292	-12.9774149945045	1.81066535024666e-37	7.60356272589975e-36	73.987109590233
MAP7D3	-0.372973041535917	1.20125281296154	-12.9770246067793	1.81940330043732e-37	7.62987538967363e-36	73.9823317420278
N4BP2L1	-0.326857342086041	1.84461886777575	-12.9729149783251	1.91397136954877e-37	8.01556666500988e-36	73.932042882316
S100B	-0.804979086882323	1.48373226103798	-12.9697911240912	1.98911148609893e-37	8.31896016510073e-36	73.8938262585015
CASC5	0.412908400889071	-0.316780896117192	12.9661387223127	2.08069264004024e-37	8.69020004531013e-36	73.8491538670021
TIMELESS	0.316819641189658	2.57596097034882	12.9613030261513	2.2084250425515e-37	9.21122147815569e-36	73.7900258618859
MGC70870	-0.493687195483668	-0.587706620491649	-12.9575661014821	2.31244977173144e-37	9.63208666727271e-36	73.7443464168491
HOXA3	-0.501457158234624	-0.123904855605296	-12.9533138365951	2.4367583662358e-37	1.01361923145375e-35	73.6923818050874
KCNA1	-0.398089064734473	-2.33907634502929	-12.9531328222914	2.44219503621603e-37	1.01451345616161e-35	73.6901700646278
EXO1	0.581743374741599	0.716705020921582	12.9462649346004	2.65762664860144e-37	1.10252213049843e-35	73.6062744403449
AK128525	-1.09284774830573	5.15708784629928	-12.9458770767802	2.67034164563217e-37	1.1063099985562e-35	73.6015376908703
LARP1	0.170285067914303	4.91915924251658	12.9440000928106	2.7327340676877e-37	1.13064124663781e-35	73.578616634715
SEC61A1	0.157278133810753	6.61837656446418	12.9328689229814	3.13368781871209e-37	1.29479617837414e-35	73.4427475481124
HSPB6	-0.750819097415901	3.64700760722479	-12.9288625428475	3.29188949113149e-37	1.3583445072697e-35	73.3938704008569
RGS2	-0.522441521609309	3.83101777650967	-12.9210896454705	3.62182181578445e-37	1.4924903917782e-35	73.2990808350138
CYGB	-0.373986587520743	3.02996410156205	-12.9174068011387	3.7894288919148e-37	1.55947630331934e-35	73.2541866997157
RPL37	-0.252232649789267	9.20356331894032	-12.9148432441146	3.9106282518063e-37	1.60721093198404e-35	73.2229434816994
EDAR	-0.325382332152687	-2.87150735120259	-12.9045982035092	4.43470571215592e-37	1.82017542294804e-35	73.098137701132
CCNA2	0.546265587335844	1.96093128161394	12.8943590743864	5.02821100693986e-37	2.06103230716067e-35	72.9734920515747
KLRG1	-0.423542341416932	-0.125333506270525	-12.8920755039335	5.17099317149539e-37	2.11674674055975e-35	72.9457051098766
HM13	0.211624513486006	6.72319837061106	12.887440414391	5.47332102881549e-37	2.23753713317073e-35	72.8893178914473
COLGALT2	-0.45344751811446	-1.3264815227737	-12.8820378975912	5.84795163614702e-37	2.38752681547193e-35	72.8236174894018
CCDC64	0.469687349820277	2.48869399046769	12.8780334683843	6.14198837352496e-37	2.50425985665585e-35	72.7749351679851
EIF4G1	0.150767047426423	6.02516141407629	12.8742151850401	6.43603518944045e-37	2.62068899897202e-35	72.7285284015828
DSG1	-0.692685681720159	-2.16289928202855	-12.8719399591155	6.61786343741698e-37	2.69117727267293e-35	72.7008815219
CDC45	0.579827369233404	0.92935042397956	12.8687340158746	6.88277303034049e-37	2.79522091554551e-35	72.661932635804
FAM49A	-0.342771073121148	1.58360774000912	-12.8670852256063	7.02309317960481e-37	2.84845953992776e-35	72.6419049097046
LOC100506621	-0.682600061836289	3.45476054209782	-12.8631449714846	7.37005708856197e-37	2.98526000050479e-35	72.5940522133395
CCNB1	0.432770977505782	3.62035927248903	12.8601230742539	7.64765681141407e-37	3.09364256204843e-35	72.557361416137
DNM1P46	-0.310036041007478	-2.04277077140874	-12.8599150449757	7.66714505164214e-37	3.09746638768239e-35	72.5548358815339
KIAA1715	0.178612172878703	2.39023066760183	12.8583739287661	7.8130635554825e-37	3.15229028287539e-35	72.5361274262957
C1S	-0.502082450065353	6.84953479953025	-12.85248704391	8.39632784301416e-37	3.38319398008658e-35	72.4646816953675
FYN	-0.328687411905301	3.3805828234117	-12.8482016446164	8.84796199353078e-37	3.56052603559749e-35	72.4126906115511
LRRN3	-0.567200773765495	-0.712472155509056	-12.8447264510115	9.23188358470351e-37	3.71018342242023e-35	72.370540407711
SCN2A	-0.409433958223715	-2.06808522750365	-12.8337682096101	1.05543199585312e-36	4.23613895344689e-35	72.2376957790065
HSPB2	-0.471138495007548	1.98936762134548	-12.8290868545735	1.11751740252611e-36	4.47950319856732e-35	72.1809754378056
MAGI2-AS3	-0.391175115166189	1.16557029229329	-12.8264031825864	1.15473288205345e-36	4.62267579825937e-35	72.14846779011
GIMAP5	-0.483014276251181	2.4864870564239	-12.8236070517467	1.19481914979124e-36	4.77695505936615e-35	72.1146043651355
IL18R1	-0.393510406105835	-0.360461238193004	-12.8217084918438	1.22282328689608e-36	4.88259259379659e-35	72.0916150088923
LRMP	-0.406177258877028	0.487683710760918	-12.8176309883008	1.28519264128618e-36	5.1249962368602e-35	72.0422514348795
CLEC9A	-0.479658641501443	-1.39650078648236	-12.8160274121782	1.31057860189506e-36	5.21948497386983e-35	72.022841860823
FANCI	0.375046140253354	2.27107958249868	12.8147963833651	1.3304045914139e-36	5.29161568479255e-35	72.0079430429835
SEPP1	-0.438458090693896	6.96280224407444	-12.8108147160838	1.39659516968691e-36	5.54773615346029e-35	71.9597627121792
ALDH3A1	-0.39850287644978	-1.91581020351284	-12.8103582667542	1.40438929446063e-36	5.57152642333255e-35	71.9542402812159
MKI67	0.514885786988659	1.61623526425582	12.8068801840574	1.46521731643706e-36	5.8053828590282e-35	71.9121658613899
AK054645	-0.300744307065555	-2.59490616145198	-12.8051557032855	1.49634103589762e-36	5.92109821448463e-35	71.8913085699243
MAS1L	-0.353932199626378	-2.62007570438283	-12.8039732606826	1.51806100287431e-36	5.99935375847831e-35	71.8770085826003
ZNF781	-0.322601083866553	-1.29844464775341	-12.7985275995467	1.62220747107158e-36	6.40274086887778e-35	71.8111661426602
CEP55	0.537391806947143	1.67032946560533	12.7951624304899	1.69008557094111e-36	6.66213169183873e-35	71.7704910231341
DJ031154	-0.424241933900282	-0.239322016234613	-12.7830062940919	1.95966712977437e-36	7.71493953577628e-35	71.6236381467938
NDN	-0.426509536849448	3.26162589624635	-12.7807975048371	2.01305272330455e-36	7.91501558022864e-35	71.5969681182287
HOXA7	-0.595341363403177	1.50252243775853	-12.7805874200451	2.01820508990821e-36	7.92517812977312e-35	71.5944316633399
CLEC14A	-0.331602772045202	3.22066953681139	-12.7801916225386	2.02794774292759e-36	7.95331729167219e-35	71.589653110472
MYCT1	-0.368765462019365	1.2631049520456	-12.7776026447845	2.09283967371339e-36	8.19739803669592e-35	71.5583990534074
MAMDC2	-0.582190465422941	0.650793325418484	-12.7725939827901	2.22429786943324e-36	8.7012615640123e-35	71.4979506866438
FAM117A	-0.291628195195014	2.582948637173	-12.7722855805962	2.23265543436509e-36	8.72289999768082e-35	71.4942293441995
AK023457	-0.266204519366875	1.0300140587631	-12.7708459647052	2.27208333926549e-36	8.86572089335392e-35	71.4768592455821
DST	-0.397608090394133	4.03706347607576	-12.7646019273158	2.45126367319911e-36	9.55280975672861e-35	71.4015402492444
PDF	0.297489344998819	3.04280047355478	12.7586324560641	2.63568152795684e-36	1.02585511173251e-34	71.3295639637412
SOCS2-AS1	-0.726515234248235	-0.38032156704154	-12.7531035093141	2.81876882310817e-36	1.09533374192281e-34	71.2629260691005
ADPRM	-0.227474483052511	1.75041978813862	-12.7530299715467	2.82128729897501e-36	1.09533374192281e-34	71.2620399254216
ADAMTS1	-0.524519183909378	2.93372386842781	-12.7364406907864	3.45058287898342e-36	1.33796784622893e-34	71.0622526430928
RPL3	-0.240053322775037	10.4641480852035	-12.7320583193305	3.63894924698709e-36	1.40923674414375e-34	71.009513842826
KLK3	-0.688729051500198	-2.39485457516471	-12.7144200378176	4.50622002498219e-36	1.74291329663002e-34	70.7974133028856
CCDC80	-0.587507386437772	5.74848536792574	-12.7134508039996	4.55942964132533e-36	1.76128655668969e-34	70.7857658688742
NPC2	-0.25539457968686	7.6115544820179	-12.7118831927729	4.64681471165301e-36	1.79279920093963e-34	70.7669293193686
SIGLEC17P	-0.462062607106376	-0.804516989825644	-12.7077399619169	4.88587470911533e-36	1.88267818847496e-34	70.7171538973802
ZWINT	0.441730479618748	3.10222925778214	12.6979896051003	5.49780552748058e-36	2.11583251378663e-34	70.6000735076067
MIR497HG	-0.318324018108479	1.58459244710993	-12.6963977815863	5.6047025505365e-36	2.15428573128654e-34	70.5809668262689
GRM7	-0.330776838881886	-2.40517462379514	-12.6870486197181	6.27556683479324e-36	2.40914639746136e-34	70.4687919103648
HOXA6	-0.596922954350011	-0.864168580732025	-12.6832286246184	6.5721250393983e-36	2.5198588738016e-34	70.4229793640156
SMG7	0.186443567620766	4.04857260825518	12.6799884575699	6.83456258244168e-36	2.61723044797844e-34	70.3841302629782
TMEM8A	0.263619793923539	4.27024842633967	12.6710573393557	7.61312212450719e-36	2.91175978157267e-34	70.2770934807015
DIO3	-0.646835599195844	-0.562121952923477	-12.6650593598342	8.18486391701245e-36	3.1265572376063e-34	70.205247339511
BC035889	-0.284248034970043	-2.56591737665431	-12.6633078458898	8.35973556871415e-36	3.18940962086974e-34	70.1842727597463
RPS20	-0.230702104219304	9.871369817259	-12.6608566235997	8.61071993261337e-36	3.28110951506311e-34	70.1549234481526
TUFT1	0.358282209485505	3.5029063250769	12.6606763609779	8.62947030422507e-36	3.28419976498036e-34	70.1527653035233
SCYL2	0.179168735659712	3.81976332226671	12.6567354672418	9.04968809953182e-36	3.43988452206958e-34	70.1055909051943
RFTN2	-0.345207746022844	0.296766429049318	-12.6541695670617	9.33416237151885e-36	3.54365217216395e-34	70.0748829028202
BTBD11	-0.437841772266392	0.146764800146522	-12.6467523024882	1.02074662378306e-35	3.8704354475509e-34	69.9861463938278
TNNT3	-0.746413787534073	-0.517069204185759	-12.6411001417328	1.09270666792784e-35	4.13820752215862e-34	69.9185579649175
CHST7	-0.273122513707687	1.34933284045387	-12.6397525702659	1.1105946856289e-35	4.20079717793334e-34	69.9024477216541
GBA	0.229348942403038	4.58376299111548	12.6374214176106	1.14222908916082e-35	4.31516534111978e-34	69.8745823740603
OCIAD2	0.272988416329204	5.52036516046906	12.6335727329034	1.1964289036883e-35	4.51439830224197e-34	69.8285873256868
AK125955	-0.221750663601079	-2.77366785941449	-12.6319275259167	1.22037089011119e-35	4.59911447170717e-34	69.8089295303972
STAT5A	-0.29226528914718	3.46860488160013	-12.6293431378781	1.25894568607511e-35	4.73870226837906e-34	69.7780545330766
EEF1A1	-0.214309962275028	10.9915392718366	-12.6261868704819	1.30770414791713e-35	4.9162348995691e-34	69.7403551124966
LINC01152	-0.489654566608355	-2.19839637233375	-12.6210235707653	1.39154707207705e-35	5.22507303888787e-34	69.6787012653854
OLFML1	-0.409581042947925	2.37981020700896	-12.6201478270155	1.40628848071827e-35	5.27400898631464e-34	69.6682464367589
PLCL2	-0.343533780990675	1.45025651714501	-12.6188087281172	1.42913029476108e-35	5.35316827036418e-34	69.6522612240722
IL16	-0.405167337596674	2.5529510084219	-12.6172368844346	1.45641315650372e-35	5.44875055460451e-34	69.6334996060341
RPL10	-0.18827469011153	9.24301795870936	-12.6138771926128	1.51647658047633e-35	5.6665919680874e-34	69.5934051417473
ACBD3	0.188013328423925	4.59266595835101	12.6133051782615	1.52694542059112e-35	5.69443248408565e-34	69.5865796912181
ZNF677	-0.390112240088944	0.311908597127365	-12.6132686125648	1.52761707332672e-35	5.69443248408565e-34	69.5861433875404
NLRP1	-0.341933535150695	0.711704743257676	-12.6125493052121	1.54088946778395e-35	5.73697870001827e-34	69.5775608072809
PLD5	-0.349835593501673	-2.64999182234581	-12.6091006147233	1.60613321884109e-35	5.97268696379882e-34	69.536418053161
EGR2	-0.546321319905695	2.62076809037044	-12.6071009177131	1.64521469200205e-35	6.1106560130738e-34	69.5125663522594
KLF15	-0.520537086770036	-0.370589178370416	-12.6056874365583	1.67340824223311e-35	6.20790209092848e-34	69.4957088760042
XPOT	0.211209245133832	4.368730842395	12.604109270924	1.7054544669924e-35	6.31464910296913e-34	69.4768893368493
C12orf65	-0.201860930430355	2.04636264651571	-12.6040692575992	1.70627485886158e-35	6.31464910296913e-34	69.4764122075495
GAS7	-0.439312346616882	3.20272456903833	-12.5996727559068	1.79884780639241e-35	6.64927395740142e-34	69.4239954368014
EPHB1	-0.463110548182445	-0.742847083650815	-12.59686909809	1.86047172580336e-35	6.86883490633024e-34	69.3905777074505
SLC1A7	-0.443730773671622	-1.11593211847157	-12.5927684545053	1.95440171582014e-35	7.20700226508823e-34	69.3417127647577
CD1D	-0.354215605558898	-0.515995350384837	-12.5921201955823	1.96967637486294e-35	7.25466125419386e-34	69.3339891507739
YKT6	0.159783990374312	5.12230559289198	12.5903993766009	2.01080142344488e-35	7.39730464059906e-34	69.3134883575992
STAT4	-0.460163465088236	0.312430095138208	-12.5893526750253	2.03623241632978e-35	7.48194208690697e-34	69.3010198172134
DCT	-0.333297343599698	-2.89173808320041	-12.5862781832181	2.11279505056089e-35	7.75403320280163e-34	69.2644011591322
TSPAN17	0.201848137461916	3.91451175014722	12.5849248729922	2.14739663525814e-35	7.87166236903118e-34	69.2482851299175
DLK1	-0.974487466950079	-1.6446921351113	-12.5837115851772	2.17889674299451e-35	7.97765693624267e-34	69.2338378907712
HMMR	0.479015900314543	0.856872732310291	12.5780008254	2.33344359966019e-35	8.53182207834424e-34	69.1658537038506
TOMM7	-0.197921966575835	7.65666048160577	-12.5778375679706	2.33801838145636e-35	8.53182207834424e-34	69.1639105993314
CEP85L	-0.296994725529049	0.0453126989752782	-12.57781876827	2.33854575677279e-35	8.53182207834424e-34	69.1636868450647
TROAP	0.628439389856569	1.44328907857208	12.5764957797402	2.3759571928601e-35	8.6580777753987e-34	69.147941371593
P2RY14	-0.440887295413582	0.180241944724238	-12.5756332431469	2.40066777417561e-35	8.73780788324648e-34	69.1376767397189
NR3C1	-0.28670955887521	3.50464008401969	-12.5735539088239	2.46129344815577e-35	8.94316875760894e-34	69.1129341773247
KIAA0408	-0.421261769268286	-2.10856336770923	-12.5735000225303	2.46288464084484e-35	8.94316875760894e-34	69.1122930184329
GLI2	-0.490116688653275	0.442934609985691	-12.5653736027482	2.71493580639317e-35	9.84682651754704e-34	69.0156300680899
PVRL3	-0.382597958349674	0.559662941847328	-12.5650784403781	2.7245580489993e-35	9.87012725145111e-34	69.0121201947914
NUF2	0.579897841691425	1.20880519263741	12.5624198433983	2.81277015529755e-35	1.01777433579436e-33	68.9805092681066
CD27	-0.645522057327189	2.04863675404192	-12.5609867146197	2.86149311731174e-35	1.0341918625975e-33	68.9634717402301
KIF11	0.419729559328189	1.81376216496316	12.5600705067374	2.89308071453869e-35	1.0443852193478e-33	68.9525804582532
LINC00840	-0.312385056903528	-2.34805366441506	-12.5597185010532	2.90530858384726e-35	1.04757417570614e-33	68.9483962334224
LGR6	-0.795946486127698	0.0506779385395964	-12.5571295834862	2.99683417899587e-35	1.07931490005493e-33	68.9176254889641
LPPR1	-0.449339615174641	-2.34794485677746	-12.5562416464872	3.02888085234681e-35	1.08958516908723e-33	68.9070731661221
FERMT1	-0.585268773694244	-0.788362960316072	-12.5525911440138	3.16425030576209e-35	1.13695676003896e-33	68.8636972920835
MT1M	-0.634166964375051	2.24861353042231	-12.5477309196157	3.35385628487743e-35	1.20368342131095e-33	68.8059648411888
KLK6	-0.987473717297024	-0.287509282335795	-12.5379319939285	3.77114702314186e-35	1.35187517850492e-33	68.689628664397
FLJ00382	-1.06342217149042	1.44527449913648	-12.5373127484907	3.79918772868742e-35	1.36034720702943e-33	68.6822795083561
DOPEY2	0.297395230328225	2.89249485636861	12.533395273544	3.98144516070142e-35	1.42395486541193e-33	68.6357947634607
MAL	-0.634766663175674	-0.269764260962778	-12.5320674257556	4.04517385476313e-35	1.44507281281556e-33	68.6200414805965
AURKA	0.506357315121952	2.21378498985135	12.5230847915534	4.50374091706585e-35	1.60702847867327e-33	68.5135128536907
CRYBG3	-0.386192508608581	0.540391022366333	-12.5220957353307	4.55728923503441e-35	1.62425787805239e-33	68.5017874278495
CDO1	-0.64213386919391	1.17448515544897	-12.5210770428375	4.61310376037877e-35	1.64225429716368e-33	68.4897115270048
COPG2IT1	-0.466946469451028	-1.8760832637263	-12.5171109293838	4.83695709946523e-35	1.71996176123265e-33	68.4427043620458
TRIM63	-0.38447919572592	-2.13309594171733	-12.5148108340258	4.9716909210421e-35	1.76583705728383e-33	68.4154492914568
HTR2B	-0.486897444712487	0.553875244797542	-12.5094050399034	5.30321672828414e-35	1.88031537593288e-33	68.3514108015503
STX3	0.24247446414891	3.0463985973744	12.5093581376513	5.30618724262931e-35	1.88031537593288e-33	68.350855293422
LY9	-0.585467685008727	0.403204375838755	-12.5065298554608	5.48840494089525e-35	1.94265617546711e-33	68.3173607004847
MYH3	-0.210060666639162	-2.35881619742516	-12.5051721734827	5.57807273986772e-35	1.97213304829344e-33	68.3012844468975
ZNF367	0.390428959587882	0.822964845353694	12.4985352199539	6.0378101173436e-35	2.13223122736625e-33	68.222719093891
EEF1B2	-0.207522319377436	8.09652501590239	-12.4960719481588	6.21786049962622e-35	2.19330587795387e-33	68.1935694774994
YWHAG	0.166750144347546	5.81495584522865	12.4952212340815	6.2812744467315e-35	2.21314538582612e-33	68.1835035805045
PID1	-0.493116834260058	1.6638311740272	-12.493067211878	6.4447290164688e-35	2.2681477889773e-33	68.1580193101883
GORASP2	0.132370008365402	5.60286361807967	12.4910428704975	6.60219446105703e-35	2.32091949932261e-33	68.1340728877041
NEFM	-0.41479209897546	-2.06177928115244	-12.4871085811214	6.91924795332826e-35	2.42960851057425e-33	68.0875431857539
CCR10	-0.356466496286203	1.12916910561315	-12.4851222359738	7.08502590128775e-35	2.48499232321871e-33	68.0640562514126
TMEM252	-0.298228807711298	-2.64764832687193	-12.479737180841	7.55458356756757e-35	2.6466767515661e-33	68.0003991652199
LPHN2	-0.381597499917173	2.4688149076968	-12.4756213664386	7.93421174344314e-35	2.77652432495887e-33	67.9517624675689
CENPU	0.42127076798011	2.44650918611751	12.473379752945	8.14888537558522e-35	2.84841842715105e-33	67.9252793106418
LIFR	-0.467311252257451	1.6847757493018	-12.4710576308266	8.37735860130518e-35	2.92496802295571e-33	67.897849501101
CFH	-0.427458344910198	4.04237377475369	-12.4697863411921	8.50512627252001e-35	2.96622285199243e-33	67.8828344745893
mir-223	-0.383145699995447	-1.93268374984171	-12.4692011252748	8.56459114450195e-35	2.98359035750624e-33	67.8759230317672
ABCD4	-0.19114942717616	2.93432751004883	-12.4671723648417	8.77395505930168e-35	3.05307917593401e-33	67.8519654760038
NPR1	-0.461158511275937	1.3765012983768	-12.4628562665836	9.23644344893599e-35	3.21039219652488e-33	67.8010084711711
CELF2	-0.363908327384854	2.4849653196999	-12.4595573365266	9.60620654981931e-35	3.33515821327529e-33	67.7620711012214
RP11-454C18.2	-0.531030851853176	-1.57504595694173	-12.4589904080008	9.6712165618191e-35	3.35395617056794e-33	67.7553805584074
PROX1	-0.473618088300328	-1.45902514195729	-12.4571356571172	9.88697304837096e-35	3.42493179728361e-33	67.7334938349513
PECAM1	-0.319079241630075	4.33793886097869	-12.4560261700021	1.00183157496837e-34	3.46653941271285e-33	67.7204028882861
MELK	0.566676859193689	1.51067321889634	12.4547298116351	1.01739791543662e-34	3.51645987233498e-33	67.7051083552184
RABIF	0.207912698432158	2.79382976391208	12.4541701903757	1.02419177858228e-34	3.53598201856175e-33	67.6985063432095
UBE2S	0.410684875161229	4.26444497326858	12.4529395974993	1.03929033584793e-34	3.58410013585993e-33	67.6839896236716
CCNB2	0.543077658127496	2.52076836227217	12.4518852828616	1.05240191980317e-34	3.62526621146483e-33	67.6715533988438
RPS17L	-0.215571583536788	10.7162557319903	-12.4490480030636	1.08850899592731e-34	3.74546601552913e-33	67.638090806865
LRIG3	-0.42824865654131	2.01365363053901	-12.4466371504868	1.12015525138859e-34	3.85006590580276e-33	67.6096628336609
CHST9	-0.652977690928247	-1.54054933228921	-12.4392545094818	1.22286453423221e-34	4.19841088421324e-33	67.5226399238107
CUBN	-0.281405879962851	-1.95325122566579	-12.4381679077625	1.23875198698624e-34	4.24823111981447e-33	67.5098355150191
POU6F1	-0.244945851245961	0.500037668615392	-12.4380193737269	1.24093961745337e-34	4.25101013237496e-33	67.5080852824329
PRCD	-0.359158948280608	-0.191519475567775	-12.4348559769743	1.28845323327914e-34	4.40888126886483e-33	67.4708142404813
CD34	-0.357017939061779	4.30112570066451	-12.4315074265003	1.34071898333844e-34	4.58264578302778e-33	67.4313709970545
KCND1	-0.314144523450843	-0.299324199496464	-12.4276429339881	1.40366201410828e-34	4.79248098069158e-33	67.3858622256904
CEP112	-0.332113691350001	0.827785893163357	-12.4272336339277	1.41049814833709e-34	4.81050003849992e-33	67.3810429984987
IL17RD	-0.476851711737344	1.59722867224173	-12.4264767257184	1.42322734042426e-34	4.84855539317822e-33	67.3721312995072
C10orf10	-0.501486344624221	4.78802513708292	-12.4242034092723	1.46214904888033e-34	4.97565935983368e-33	67.3453686173434
SOD3	-0.553318824285491	4.34432280333035	-12.4241063947035	1.46383338129258e-34	4.97590499048409e-33	67.3442266084128
PNO1	0.160653914829442	3.60026907603153	12.4211642879369	1.51583957350143e-34	5.14701742971634e-33	67.3095973438812
SLC26A3	-0.844281633468785	-1.31937015710029	-12.4207635763641	1.52306341621593e-34	5.16586289467086e-33	67.3048814475815
FEN1	0.312483891469864	3.39638285037765	12.4167696028538	1.59696170152414e-34	5.41056234001564e-33	67.2578846206447
FAM65B	-0.503223101731186	0.726687067166414	-12.4141490041632	1.64737455557262e-34	5.57524294492861e-33	67.2270555815385
PLXNB3	0.474391830891548	1.2268931827803	12.4122269554894	1.68535191209263e-34	5.69752319460449e-33	67.2044480844001
TOP2A	0.581202490458761	3.41075765594558	12.4098250913346	1.73403519229169e-34	5.8556888632476e-33	67.1762013270369
KLC2	0.269019347982844	3.48184167557197	12.4096941102555	1.73672987046444e-34	5.85837895649016e-33	67.1746610851992
NCAPG	0.488799818599989	0.619097132194868	12.4091536232538	1.74789342261489e-34	5.88959939836338e-33	67.1683055072152
CBX7	-0.347010198040756	3.03168238128556	-12.4076735393319	1.77883041805396e-34	5.98730652707038e-33	67.1509024968645
KC823651	-1.58973144044515	5.76770033082293	-12.4069982418808	1.79312584025228e-34	6.02884848141467e-33	67.1429628851261
DL490908	0.29659818086003	1.79309167547383	12.4061311484411	1.81164896985054e-34	6.08449896130978e-33	67.1327688574973
FAM133CP	-0.291961519676503	-2.13364697976132	-12.4032606404893	1.87433731124073e-34	6.28819794689622e-33	67.0990261527907
LOC286367	-0.300257702066076	-1.96027848683854	-12.4012091261937	1.92045645004585e-34	6.43592707173347e-33	67.0749149832735
PTPRZ1	-0.640899561740078	-1.86681723521908	-12.4007834674914	1.93016586222558e-34	6.46145003661524e-33	67.0699127230527
FAM83D	0.585499257010001	1.67800303666431	12.4001876754184	1.94383806673281e-34	6.50016922315364e-33	67.0629113468266
PRNP	-0.347100300825019	5.04133104131322	-12.3977096459775	2.00174415859275e-34	6.68656206222567e-33	67.0337943353925
TMTC1	-0.532621564466779	1.22403649680489	-12.3950053803966	2.06689481976493e-34	6.89672525535617e-33	67.0020250001388
RPS15A	-0.210315093771179	10.4773173739004	-12.3947804407128	2.07240803585785e-34	6.90765378258666e-33	66.9993827205803
ANXA2R	-0.414543211806014	0.670846133671961	-12.3931837009944	2.11196613472223e-34	7.02326129714578e-33	66.9806276743952
CD40LG	-0.549644410727326	-0.516754739180312	-12.3931058792965	2.11391317740745e-34	7.02326129714578e-33	66.979713648815
KCNS2	-0.335347423070706	-2.28901545249947	-12.3930440839059	2.11546052422785e-34	7.02326129714578e-33	66.9789878578927
CNNM4	0.278037313879081	3.00229022819697	12.393014804338	2.11619407301007e-34	7.02326129714578e-33	66.97864396858
PRDX2	0.261011961136233	7.63244881165768	12.3802012838971	2.46273610260538e-34	8.16459181599516e-33	66.828218896269
ARHGAP11A	0.415707617432592	1.28532908853877	12.3784442866599	2.51445725527735e-34	8.32711622147374e-33	66.8076034264656
CASQ2	-0.559667998512852	-0.641050393114426	-12.3763870743102	2.57638947610633e-34	8.51668291142871e-33	66.7834687685836
PAFAH1B3	0.325048757812705	5.36861098440714	12.3763599037001	2.57721750826969e-34	8.51668291142871e-33	66.7831500344695
FAM64A	0.533178600314117	0.632640314942942	12.3762462948157	2.58068263796369e-34	8.51901279366303e-33	66.7818173134937
X72455	-1.00831160852323	5.14787605963032	-12.3751902286609	2.61311560635023e-34	8.60866145865054e-33	66.7694293585447
PDE5A	-0.486393641439763	1.49258262985152	-12.3751804318507	2.61341836603128e-34	8.60866145865054e-33	66.7693144436357
SPTSSA	0.286960090677355	4.70095002387039	12.3681213988496	2.84088742502907e-34	9.3479733873691e-33	66.6865344486771
AP1G1	0.181608697227177	4.03241141448462	12.3675283465103	2.86087088065403e-34	9.40297092378455e-33	66.6795817650804
CYP51A1	0.260068272178732	4.44366670477077	12.367444885539	2.86369436849424e-34	9.40297092378455e-33	66.6786033295831
LINC01088	-0.59965276103262	-1.4871253453754	-12.367339920035	2.86724928789243e-34	9.40463860476089e-33	66.6773727990701
REM1	-0.385969611721014	-0.204169773391275	-12.355006230471	3.31700461574445e-34	1.08682959092306e-32	66.5328479831612
C10orf105	-0.226233470689729	-2.25607842092978	-12.3549107548516	3.32074643842825e-34	1.08690179026604e-32	66.5317297160397
ARHGEF15	-0.345685768113086	1.52799152610742	-12.3542302422709	3.34753847215022e-34	1.09451032778513e-32	66.523759373838
DPT	-0.659957210643809	4.48941998704489	-12.3501373305415	3.51327053263663e-34	1.14748248666486e-32	66.4758304424337
EIF2AK1	0.179316708834151	5.482063864092	12.3486119832934	3.57710006484367e-34	1.16709506872516e-32	66.4579719302095
DZIP1	-0.367291366767738	0.645477932787943	-12.3471303114359	3.6402052275067e-34	1.18643014093975e-32	66.440626661257
DSC1	-0.346064783121955	-2.31556688823134	-12.3338971462801	4.2552082549679e-34	1.38541142183106e-32	66.2857949320249
FAM180B	-0.469449191069107	-2.09232135039953	-12.3313042183472	4.3872978436546e-34	1.42691199098418e-32	66.2554744467403
TWIST2	-0.546049432186599	2.55871937689678	-12.3276103400229	4.58253956639497e-34	1.48884298649243e-32	66.2122898657945
RPLP2	-0.206859503697473	10.7971067829576	-12.3252070693816	4.71417781655095e-34	1.53000103373128e-32	66.1841998358443
SPINT2	0.299822476813803	8.14096456894205	12.3213794978279	4.93163307498463e-34	1.5988955342374e-32	66.1394723910822
RPS4X	-0.218040575682192	10.5715998456944	-12.3170800252222	5.18780599510181e-34	1.68018501614709e-32	66.0892454063834
PSMD2	0.192895206375328	6.40654885000408	12.3156665212053	5.27488136272059e-34	1.70659552683827e-32	66.0727361177001
PRX	-0.325040806191233	0.658266909973207	-12.3136577605936	5.40113052502338e-34	1.74561145188321e-32	66.049277349162
IRF4	-0.638253186494168	0.0871269562944801	-12.3057547178943	5.92765823621855e-34	1.91377794415152e-32	65.9570172181658
PRKCA	-0.364918909492585	0.263506673000477	-12.3035641488723	6.08242486800095e-34	1.96169324504545e-32	65.9314539466605
CENPI	0.41977515329249	-0.0419422545456066	12.3033871836836	6.09510162350644e-34	1.96372976627898e-32	65.9293889957328
CIT	0.361901974642439	0.400718101309635	12.301700538626	6.21724855668397e-34	2.00099454329563e-32	65.9097094082715
UBE2C	0.64548116092913	3.96387458778937	12.3007653750813	6.28601836064691e-34	2.02102038230591e-32	65.8987990700423
HLCS	0.225309653519493	2.88026303864382	12.3005548868077	6.30160112271574e-34	2.02392215039148e-32	65.8963434546218
ART5	-0.443659660338887	-1.19552716516825	-12.2968661868121	6.58099749956861e-34	2.11146037239278e-32	65.8533161808234
PRC1-AS1	0.452318217981195	0.467064441448241	12.2964668865186	6.61197093414792e-34	2.11919504550857e-32	65.8486591923659
FABP7	-1.15284627185647	-0.512018423318033	-12.2954122185265	6.69447923396815e-34	2.14341391656044e-32	65.8363593884025
AASS	-0.343056099267753	0.145632352107176	-12.2933448478708	6.85919313189053e-34	2.19387560638136e-32	65.8122519455502
DLGAP5	0.519016100512938	1.14233474226781	12.2930116274731	6.88611617875492e-34	2.20020678941274e-32	65.8083666307368
NPR2	-0.366078381289274	1.47598995679329	-12.2915279997192	7.00726862580032e-34	2.23528252297866e-32	65.7910688376253
AK128652	-0.708707247409154	-1.14353800287533	-12.2914902465916	7.01037901261412e-34	2.23528252297866e-32	65.7906286939199
RNF187	0.193143926392212	5.76028270464465	12.2906779483203	7.07763563142658e-34	2.25439859405553e-32	65.7811588336422
BRINP1	-0.639383211087089	-1.0775254109587	-12.2899797599967	7.13595641001158e-34	2.27063190304131e-32	65.7730197295294
NOMO2	0.224640207165494	2.06404570064363	12.2891115319119	7.20914755175753e-34	2.29155859098863e-32	65.7628989738437
MBOAT7	0.2721929043744	5.72314025428427	12.2874700968086	7.34956419965049e-34	2.33378908459066e-32	65.7437668619591
ZNF521	-0.47161095180412	2.26817955901784	-12.2830302907671	7.74313462010423e-34	2.45623689670624e-32	65.6920292415433
SPIRE2	0.412316811679359	0.748461572191993	12.2809635494738	7.93341907468968e-34	2.51401416571147e-32	65.6679509854387
STAU1	0.15728974683538	5.55343247253341	12.2755311410087	8.4560315584333e-34	2.67687604154917e-32	65.6046789286501
PSMD11	0.23192553639547	4.66643679918308	12.2727157412433	8.74019913342896e-34	2.76399842472628e-32	65.5718974710402
ERCC6L	0.413395503405805	-0.465446095535995	12.2544442113202	1.08295492169962e-33	3.42122862418207e-32	65.359315199876
TEK	-0.367446621917634	1.37760490775768	-12.2506380016606	1.13236543344973e-33	3.57366657499244e-32	65.3150673031387
YIPF6	0.188548745940496	3.42646791290827	12.2496880371291	1.14504285942489e-33	3.60998445925937e-32	65.3040257189448
EEF1G	-0.21160265680529	9.84153583526323	-12.2473957700926	1.17621733541102e-33	3.7044844956593e-32	65.2773855215924
R3HDM1	0.174811286850852	2.77017340022394	12.2454312649612	1.20360453739062e-33	3.78687604959853e-32	65.2545580708005
COL6A6	-0.541222069560441	-1.38365364684694	-12.241974174932	1.25334752425391e-33	3.93936571650681e-32	65.2143948684782
CDC6	0.546577693692172	1.66132849251275	12.2410071266927	1.26762415105224e-33	3.9789571637171e-32	65.2031618856629
CCL23	-0.513311733528486	-1.37931716431786	-12.2409466566745	1.26852222552977e-33	3.9789571637171e-32	65.2024595080896
EBF3	-0.420764084341763	0.0278472308058169	-12.2387272510315	1.30192503304891e-33	4.07958539543702e-32	65.1766826021477
GIMAP6	-0.34585856970783	2.74039399526833	-12.2346268980922	1.36595247742699e-33	4.27587456549533e-32	65.1290708327026
NDRG2	-0.461482505366783	4.94775740410769	-12.2297832541856	1.4456285570173e-33	4.52070166285095e-32	65.0728467642909
DPYS	-0.309961076414323	-2.67996025666487	-12.2294924130416	1.45055714257621e-33	4.53152289530513e-32	65.0694713757348
GINS1	0.422885843019245	1.01974524515358	12.2286219204586	1.46540849055642e-33	4.57038036349172e-32	65.0593692115034
OGN	-0.893577768821024	2.90929441304411	-12.2285899331376	1.46595709050925e-33	4.57038036349172e-32	65.0589980073909
DHH	-0.362789981475552	-1.19042613559124	-12.2283775869657	1.46960412119197e-33	4.57712726544804e-32	65.05653381032
ASPM	0.511615320623931	0.428179271520363	12.2257970427373	1.51465200738408e-33	4.71267481934572e-32	65.0265906512064
TESPA1	-0.437256462272302	-0.529381651051682	-12.2226772197966	1.57094984312001e-33	4.88291711056385e-32	64.9903976142277
PGK1	0.242091130682041	7.09835759498753	12.2222849801869	1.57817346476333e-33	4.9004350090463e-32	64.9858478351842
CERS2	0.295872320120641	7.1586560336517	12.2214999647707	1.59272987190887e-33	4.9406640699967e-32	64.9767424526608
PLK1	0.585888827440587	2.54066214599986	12.2160481913383	1.69756907682046e-33	5.26058931285779e-32	64.9135219508974
EVPL	0.379656232996045	2.37624348772319	12.2155075738505	1.70833183612166e-33	5.28863210851505e-32	64.9072541636633
NOV	-0.594083777544264	1.75656181645551	-12.2118962803867	1.78198658394837e-33	5.5111238390347e-32	64.8653921210332
PIGM	0.234141162248219	2.91652533154858	12.2088648166772	1.84624566089471e-33	5.70414137372524e-32	64.8302600663662
TIMM17B	0.241407384556068	5.14783971123011	12.208521527499	1.85366610697315e-33	5.72134043917263e-32	64.826282135857
TMEM9	0.24781483126425	6.01590939366879	12.2006425493345	2.03236372776748e-33	6.26662402173261e-32	64.7350106475434
HJURP	0.511074292939	0.799557217763902	12.1999476704621	2.04892208670211e-33	6.31137527006593e-32	64.7269635955285
RTN3	0.204831031974527	6.50101390205663	12.1975402207405	2.10733317917921e-33	6.48482936942835e-32	64.699087294412
HAPLN4	-0.282497946680767	-2.46465117957614	-12.1950320940505	2.16994738802172e-33	6.67085917642333e-32	64.6700505113481
PKD2	-0.303303500349051	2.66007480109771	-12.1922640295521	2.24119873734501e-33	6.88304467941828e-32	64.6380106568118
CENPN	0.335933928080169	1.71438180914756	12.1919941482289	2.24826878657559e-33	6.89789424429977e-32	64.6348871793073
FCER2	-0.599748491715158	-1.41635568342151	-12.1918101746831	2.25310101942005e-33	6.90585530927504e-32	64.6327579931086
SLC22A3	-0.548090608050004	-0.797065014689429	-12.1904493110119	2.28916733461725e-33	7.00733105632192e-32	64.6170091710463
GRID1	-0.37216711963877	-0.259804410581511	-12.1903901169603	2.29074908013245e-33	7.00733105632192e-32	64.6163241739721
SLC25A44	0.175138635945843	3.53269823717589	12.1897551828887	2.30778383805195e-33	7.05245031301718e-32	64.6089768678634
GLRX2	0.230297559328831	3.74989881503039	12.1867687269467	2.38961185015355e-33	7.29528879871309e-32	64.5744229381947
ETS1	-0.320269608517985	4.41753564896468	-12.1860083565701	2.4109022309881e-33	7.35301357306797e-32	64.5656265106931
FMO1	-0.572946425236921	1.6786262849802	-12.1773210345806	2.66794383615873e-33	8.12893252744712e-32	64.4651614098233
RPL12	-0.21882920143632	10.0190033188726	-12.1642460934308	3.10700784673182e-33	9.45737644865658e-32	64.3140772124737
LARP4	0.197428239359453	3.23945722516065	12.1590375043027	3.30128320946415e-33	1.00388282029666e-31	64.2539314469913
ANKRD53	-0.326900540838876	-1.35835661144167	-12.1584758875798	3.32293881062147e-33	1.0094734880889e-31	64.2474476107399
FAM43A	-0.307472406332221	2.17602104688992	-12.1565420773086	3.39859089414204e-33	1.03144058945619e-31	64.2251239371654
SERPINB5	-0.947665913190711	0.964909454918224	-12.1535456297846	3.5192081759452e-33	1.06699764587965e-31	64.1905396342483
PKHD1L1	-0.27306293931272	-2.79479301559093	-12.1532485299033	3.53139680989449e-33	1.06964241940523e-31	64.1871109953938
RPGRIP1L	0.268928731895095	1.59027359520683	12.1492479730057	3.69966516038031e-33	1.11951142328567e-31	64.1409505031192
MET	-0.547091773281373	1.53358860137785	-12.1452374817755	3.87634639197469e-33	1.17182596854357e-31	64.0946891465744
KCTD5	0.209731079948153	3.83465497758529	12.1450265732764	3.88586653044525e-33	1.17355450550091e-31	64.0922566805741
ARHGAP40	-0.98065728583016	-0.390903694915077	-12.1410893132803	4.06791617661258e-33	1.22733365387241e-31	64.0468541705459
PLAC8	-0.624960256885058	1.02100947666768	-12.1374026214989	4.24605369657581e-33	1.27982858735168e-31	64.0043531307142
KPNA1	0.161128894951158	3.84856864688148	12.1360357707826	4.31405029249653e-33	1.29905524173566e-31	63.9885987177794
ZFP37	-0.356091383667911	-0.151396463279839	-12.1311460101136	4.56628014857522e-33	1.37287694462721e-31	63.9322521190695
USP10	0.174776294334205	4.36726329326342	12.131111680483	4.56810180506121e-33	1.37287694462721e-31	63.9318565979367
MEI1	-0.494018088285904	0.420970116762937	-12.1235921229334	4.9850287081189e-33	1.49672092486469e-31	63.8452460489436
IBSP	0.764663084900206	-0.21157825264491	12.1223112974107	5.05972151510943e-33	1.51767059828817e-31	63.8304982834783
LDHA	0.240784353893003	7.78376126092686	12.1203577336176	5.17579279478403e-33	1.55097907389329e-31	63.8080071393903
NKAPL	-0.318450067477833	-1.60244617014874	-12.1110962116285	5.76309985072866e-33	1.72529657509932e-31	63.7014248853544
APOA1BP	0.249539654219795	6.34267391813888	12.1085239552881	5.93765572907997e-33	1.77570554037985e-31	63.6718362278374
LRRC18	-0.255682432002963	-2.77196454350942	-12.1084465397448	5.94298986947152e-33	1.77570554037985e-31	63.6709458050188
F2R	-0.35015970285909	4.63122101964574	-12.1066305446573	6.06949187220292e-33	1.81174919376734e-31	63.6500599564163
TPT1	-0.211737511024733	8.5087643089374	-12.1035580594658	6.28964250031216e-33	1.87565039393367e-31	63.6147295946142
GPM6B	-0.534968473881843	1.96968933897583	-12.1024235668922	6.37292196293272e-33	1.89865093036601e-31	63.6016861650846
ATP5B	0.157837613067052	7.89328903809148	12.1018942196292	6.41215364154447e-33	1.9084968384404e-31	63.5956005587595
GPR182	-0.302330608649947	-2.58139413517437	-12.1011783659417	6.46558988773646e-33	1.92254751334283e-31	63.5873711757813
ERG	-0.353592920238535	1.98587981948669	-12.0998273319245	6.56764884938521e-33	1.95101522364076e-31	63.5718410204154
SNCA	-0.361307189279233	1.42392376835191	-12.0939230824717	7.0327777401065e-33	2.08717966296526e-31	63.5039899624355
SPAG1	0.37693001917486	1.54763003266304	12.0916056198514	7.22416238235008e-33	2.14191903872464e-31	63.4773660816078
BZW1	0.21469051924034	6.62016565954847	12.0840781411143	7.882232459912e-33	2.33478987404207e-31	63.3909193726842
TMEM220-AS1	-0.425861051913475	-1.4057033532638	-12.0795106342004	8.31022283968192e-33	2.45920448654633e-31	63.3384891331553
EFR3B	0.471503597002718	-0.111310450585992	12.0756483028337	8.69009961118581e-33	2.56915636493534e-31	63.2941675489744
HOXD9	-0.35485691982698	1.82067734548245	-12.0755390143687	8.70109595917652e-33	2.56994571081324e-31	63.2929136124326
TMEM14A	0.242236617154656	4.80818856715728	12.0698720734499	9.29064318304227e-33	2.74145030444168e-31	63.2279072193459
ASF1B	0.451225306157432	3.0314298130515	12.0643296630635	9.90559179556227e-33	2.920115480134e-31	63.1643560028472
IGKV A18	-1.08650603211147	1.78986988413557	-12.056815868466	1.08043195644402e-32	3.18201644424091e-31	63.0782423201071
IGFN1	-0.271440296573637	-2.76227952306012	-12.0554417580895	1.09772303931735e-32	3.22908385425516e-31	63.0624992353099
STX1A	0.362692730569651	1.11910221570955	12.0553800652546	1.09850576606769e-32	3.22908385425516e-31	63.0617924629249
PFDN5	-0.160881656808976	7.9140717800702	-12.0521988445115	1.13962801224292e-32	3.3467762700169e-31	63.0253518343422
CX3CL1	-0.553591290639847	3.47995561935422	-12.0505260879208	1.16186091156558e-32	3.40882481325775e-31	63.006194028339
FLJ23867	0.491401095918789	3.4591339665265	12.0486378579604	1.18747587706314e-32	3.4806688457316e-31	62.9845713288133
DNM3	-0.356841012586069	0.627288586672197	-12.0475441090556	1.20256906154544e-32	3.52156490366223e-31	62.9720478758402
PPM1F	-0.228911127251689	2.69488713841193	-12.0441653361929	1.2504087897425e-32	3.65818647349784e-31	62.9333673301356
AK097585	-0.192265869811969	-3.05684039632569	-12.0422781338352	1.2779476640755e-32	3.73521350868278e-31	62.9117667081929
TMEM35	-0.46232646894044	-1.07279837420483	-12.0405292556504	1.30400568268976e-32	3.80777061459031e-31	62.8917520543969
RYR3	-0.192009908585575	-2.89677339458501	-12.040200556026	1.30896186774007e-32	3.8186302502644e-31	62.8879906167852
RNFT2	0.340387928212575	-0.767530027883748	12.039460621045	1.32018731858073e-32	3.84774141529691e-31	62.8795235927374
TCF7	-0.453970207126105	2.18082983233821	-12.0354959270934	1.38198454064294e-32	4.02405215537212e-31	62.8341638906187
PLAGL1	-0.390683109552262	1.70552209824176	-12.0334120095571	1.41561007807701e-32	4.11807776247379e-31	62.8103273949505
CACNB3	0.307240158798134	3.41364874328798	12.0329975305892	1.42239428997122e-32	4.13391711487399e-31	62.8055869007339
CDCA3	0.527069567348573	1.7272729996026	12.0320406335219	1.43818045875734e-32	4.17586452112373e-31	62.7946432059049
ZNF436	-0.23402143475013	3.13107988919829	-12.031289434288	1.45069504251496e-32	4.20824271496467e-31	62.7860525560414
HHIPL2	0.777785863904363	-1.4088196864218	12.0308739955994	1.45766243537912e-32	4.22448366835462e-31	62.7813018431433
FZD10-AS1	-0.486089493584451	-0.680746878528677	-12.0279955569237	1.50685904178652e-32	4.36296475841848e-31	62.7483897823299
SCN3B	-0.436318056807412	-1.54893069156904	-12.0236658504177	1.58398359952396e-32	4.5819731770672e-31	62.6988973387163
COX17	0.253863703300167	6.08179613508555	12.0234702993319	1.58755801593877e-32	4.58801293651219e-31	62.6966623939993
ITGA7	-0.498831735452075	1.76890466144505	-12.0177857806096	1.69504012906411e-32	4.89405178517903e-31	62.6317086451492
AK123934	-0.38284644027079	-1.21004848285116	-12.0173162106634	1.70423544355294e-32	4.91600252011789e-31	62.6263443794914
CPNE8	-0.319353753670406	0.961997999186646	-12.0165191065564	1.71995828034301e-32	4.95672383966265e-31	62.6172388682636
AF343406	-1.93510137520223	6.05810284157119	-12.0163892146284	1.72253401259857e-32	4.95951607265438e-31	62.6157551333953
PIGR	-1.03581305969969	0.67553053218297	-12.0136802014691	1.77713529235558e-32	5.11195534003309e-31	62.5848138117439
TRABD2A	-0.428367496309687	-1.00825300278799	-12.0074966845736	1.90829392221572e-32	5.4841240138909e-31	62.5142116609673
DCN	-0.531833526598193	8.58068903557792	-12.0066274793959	1.92748570740835e-32	5.53412524271244e-31	62.5042898865334
RAB3IP	0.362392269634424	2.3538445999809	12.0023304248675	2.02521760362864e-32	5.80932540297379e-31	62.4552495550564
BC089413	-0.98986669150458	0.491242345959295	-12.0018988043014	2.03530238331967e-32	5.83283268905866e-31	62.4503245430894
WNT10A	-0.524102306647364	-0.684597610500308	-12.0001361092357	2.07700817242329e-32	5.94683276826018e-31	62.4302129516382
TOX	-0.489173828983575	-0.0219656066779251	-11.9910537695707	2.3057378299375e-32	6.59560686941807e-31	62.3266297223773
CLIP3	-0.338782542857074	2.47321877445889	-11.9793925444252	2.63645169158655e-32	7.53463717229804e-31	62.1937385811623
AF343414	-1.48212014394113	7.97524827305451	-11.9730255446335	2.83648807654514e-32	8.09881632586178e-31	62.1212297281267
ANKRD39	0.226068844860332	2.84410422698951	11.9715914542848	2.88358462809653e-32	8.22567833144172e-31	62.1049027918671
SQLE	0.398636160376183	4.31381635497948	11.9711503488898	2.898226475397e-32	8.25981164941166e-31	62.0998812189414
PTX3	-0.73917978375722	-0.0505126795280701	-11.970876004372	2.90737017074789e-32	8.27822696680198e-31	62.0967581473018
TUBA1C	0.261325155831468	6.67092538815303	11.9555758062028	3.46537358452533e-32	9.85794983284555e-31	61.9226869385027
KCNMB2	-0.339257877741768	-2.64494971307978	-11.95048891818	3.67351399425727e-32	1.04404244413214e-30	61.8648577660056
BLK	-0.653896559062592	-1.11188161463158	-11.9491103949334	3.73202719738967e-32	1.05969659105273e-30	61.8491901631795
LRCH2	-0.320109858988405	-0.862900636086699	-11.9482269008916	3.77001417298331e-32	1.06949896552509e-30	61.8391496740285
MLF2	0.191454094835171	6.59647320330888	11.9477882779263	3.78901578455324e-32	1.07390240762384e-30	61.8341651825226
CNTNAP3B	-0.414230256992618	-2.05171685544649	-11.9472718114183	3.81151166843478e-32	1.07928722611229e-30	61.8282962928932
COMMD6	-0.190018104652625	5.10581017072939	-11.9466804882514	3.83743107875201e-32	1.08563070802641e-30	61.8215770483891
C10orf90	-0.444986471525186	-2.40972814763442	-11.9440833467989	3.95336056559939e-32	1.11740360675115e-30	61.7920691225286
RPS19	-0.222904901410345	9.60482292132824	-11.9397966126172	4.15236760623038e-32	1.17257846446753e-30	61.7433772674599
SPNS3	-0.350793402745656	-0.918804338676085	-11.9396709708232	4.15834811370412e-32	1.17319391708846e-30	61.7419503749914
PRR19	0.305370777354933	2.06384698817107	11.9387680329887	4.20158012064161e-32	1.18430840569501e-30	61.7316962636359
HOXD10	-0.430992311134835	-0.649446299678047	-11.9371656808251	4.27940171644447e-32	1.20514355819397e-30	61.7135010612796
KIAA1841	0.231073168629529	1.13541350631311	11.9350763976412	4.38302672011477e-32	1.23320072667586e-30	61.6897799287087
AARS	0.222776286043442	4.93672900741774	11.9328405956306	4.496681160691e-32	1.26402608401391e-30	61.664399427206
BC045163	-0.472553816033036	-2.10703219864394	-11.9310160264154	4.59159692402131e-32	1.28953265750608e-30	61.6436903717102
RAB7B	-0.400330466050016	1.23232951910959	-11.9291420714599	4.69115381191303e-32	1.31629511276996e-30	61.622423767962
AF268386	-0.391386857474089	3.21412544739412	-11.9287957445413	4.70978639389408e-32	1.32032295229374e-30	61.618493803333
SLC35F6	0.194571605388149	4.16525678038621	11.9246387344435	4.93925662301131e-32	1.38339524200766e-30	61.571329955858
CXCL1	-0.753505405844674	-0.692011959502992	-11.9243582303894	4.95513472842982e-32	1.38658416494095e-30	61.5681480002735
GPR153	-0.360978134088074	2.34028035264501	-11.9241109577167	4.96917379851949e-32	1.38925316387051e-30	61.5653430679355
LOC100506548	-0.329088516126431	1.48426727621146	-11.9198245378779	5.21891429081683e-32	1.45775375191006e-30	61.5167285268292
FLAD1	0.233697493998629	4.46063836472429	11.9195307040337	5.23648365734366e-32	1.46133877110228e-30	61.5133965825114
MAPK8IP2	0.681969435725247	3.20080873385227	11.9091481129524	5.89648964338221e-32	1.6440393210749e-30	61.3957104061392
PRR7	0.401050312593421	2.3897334531676	11.9051320584536	6.17339591411236e-32	1.71969192138157e-30	61.350213537336
TBCE	0.235864395399554	2.68510432929197	11.9045242716742	6.21641340869151e-32	1.7291230402283e-30	61.3433292853161
THSD7A	-0.346736334739457	-0.717146719433783	-11.9044879727354	6.21899195163766e-32	1.7291230402283e-30	61.3429181462013
NAP1L2	-0.537130143859183	-0.265045846442663	-11.904416691015	6.22405863500287e-32	1.7291230402283e-30	61.3421107787013
GCSAM	-0.368036706348422	-0.882252021464923	-11.9034768543386	6.29124667192616e-32	1.74621698317447e-30	61.33146619284
MICU3	-0.339011872383705	-1.11533533959191	-11.8996852887643	6.56969768407239e-32	1.82186629846266e-30	61.2885306706802
MMP27	-0.332551866235788	-2.42923594240127	-11.8948580063894	6.94199277131766e-32	1.92338067223267e-30	61.2338846706956
ZBTB20	-0.309534726800583	1.4838965870872	-11.8946294163577	6.9601329152261e-32	1.9266771518247e-30	61.2312974746405
THRIL	0.273033826170758	0.818087418891294	11.8945171117115	6.96906228092258e-32	1.9274203163143e-30	61.2300264202434
RPS29	-0.209586466124335	10.9867525161559	-11.8911819319899	7.23949390401228e-32	2.00042058502542e-30	61.1922840977478
KIAA0101	0.468511151543822	2.62481706107779	11.8895151076075	7.3785290458513e-32	2.03701519678176e-30	61.1734251934479
KCNIP1	-0.379930717791988	-1.81378851305021	-11.887679779467	7.53468959606641e-32	2.07826804631448e-30	61.1526625630458
CD160	-0.305128525192809	-1.729478241534	-11.8856551457025	7.71076828082038e-32	2.1249362766743e-30	61.1297617327445
RP11-175K6.1	-0.312779873705579	-1.27971610114098	-11.8817173415627	8.06502174725309e-32	2.22057891372852e-30	61.0852309693753
HIST2H2BC	0.444666091770935	1.99881640049587	11.8751224473798	8.69488287849494e-32	2.39186773658419e-30	61.0106823868653
LINC00924	-0.321033377488022	-1.98420418779512	-11.8740580025299	8.80102783682014e-32	2.41891116815186e-30	60.9986534348256
GIPC1	0.204273847426459	5.66992952387158	11.8718274758722	9.02764574970742e-32	2.47898831018434e-30	60.9734501338187
EZH1	-0.232650489834501	2.56253532908023	-11.8715638663244	9.05480817951133e-32	2.48423692853882e-30	60.9704718245432
CCNE2	0.479524874062473	1.17986873545306	11.8703007613935	9.18608971492416e-32	2.51801651022322e-30	60.9562018639388
KPNA5	-0.246491431530874	0.859112990436096	-11.8651952220283	9.73628425326596e-32	2.66646329615842e-30	60.898535926891
REEP3	0.194043967499118	3.772100073295	11.8613771786154	1.01690139917803e-31	2.7825054685842e-30	60.8554266696418
HSD11B1	-0.549867477621946	0.739267780741213	-11.8588216247254	1.04692753987267e-31	2.86212741524977e-30	60.8265791193072
ADD3-AS1	-0.287443974791015	-2.05213402423834	-11.8510065477616	1.14432350127236e-31	3.12562343953728e-30	60.7383961008059
EPB41L5	0.309274377083638	3.11032201725745	11.8507601987289	1.14753574437098e-31	3.13162606100886e-30	60.7356172281124
KCTD12	-0.306564977743265	4.53164588686203	-11.8448426561852	1.22744679215925e-31	3.34674427915152e-30	60.6688817542751
MIR650	-1.08289359617079	11.250573140378	-11.8433791313291	1.24804836049854e-31	3.39991285496801e-30	60.652381419118
AL049935	-0.242189032356533	0.33856145976932	-11.8419885754262	1.26794086942583e-31	3.45105775439401e-30	60.6367054767015
MYL7	-0.847615984213498	-1.18042262381165	-11.8417912744245	1.27078874445667e-31	3.45576163855993e-30	60.6344814085478
FAM177A1	0.176413316875002	4.01521579358205	11.8410817021841	1.2810834444423e-31	3.48069018597812e-30	60.6264830598006
ANKDD1A	-0.266049116305235	-0.0909175408253764	-11.8347300491394	1.37700412380218e-31	3.73801515225632e-30	60.5549061359348
ISM1	-0.529551452637857	2.08166903473268	-11.8346069468439	1.3789319768255e-31	3.73995917967653e-30	60.553519237433
RRAD	-0.57420388186001	0.757927121385335	-11.8313175505466	1.43145066164358e-31	3.87899250848367e-30	60.5164649957559
TF	-0.845441438307344	0.499729936164195	-11.8304750909174	1.44521802035631e-31	3.91286440335942e-30	60.5069763977644
IGF2	-0.665170058119133	4.69065647679386	-11.8265840718405	1.51053070546121e-31	4.08611132550922e-30	60.4631599170258
PARD6A	0.358141124667399	1.93064086464684	11.8256419311899	1.52678091748105e-31	4.12645297881371e-30	60.4525525063905
CAPN3	-0.387974038521874	-0.126564659216189	-11.8230894051846	1.5716851472579e-31	4.24409991864523e-30	60.4238178770379
ANKEF1	0.303886601390287	1.72656649431966	11.8199835693879	1.62809586492017e-31	4.39258556562598e-30	60.388862045653
RNF175	-0.355062223620348	-1.34836892381067	-11.8194978761311	1.63709744586497e-31	4.4130142066919e-30	60.3833963762064
ESPL1	0.462085099714346	0.257997582318039	11.818964472359	1.64704023662674e-31	4.4359421381749e-30	60.3773940390631
LINC01197	-0.370497207142652	-1.74861010859596	-11.81182823067	1.78597610907057e-31	4.80594181398981e-30	60.2971142935388
ADHFE1	-0.419583504487343	0.397713762430258	-11.8008222033761	2.0234028289589e-31	5.44009828534987e-30	60.173387327268
ADAMTS5	-0.488320863404311	0.843328519578759	-11.7937458702831	2.19235428424455e-31	5.88920931098416e-30	60.0938922719283
SYNE3	-0.33962403513438	0.0508439717298852	-11.7930515591021	2.20966787003717e-31	5.93055641814759e-30	60.0860947577549
RCAN2	-0.323539329240137	2.37180968861123	-11.7891899247453	2.30847068849891e-31	6.19035167684786e-30	60.0427339847508
AX747832	-0.460094644503523	-1.31663932745272	-11.7865553595169	2.37838388065366e-31	6.37229327051867e-30	60.0131588851736
STT3B	0.176044150386859	5.4490113451678	11.77908474944	2.58827603417085e-31	6.92863311315554e-30	59.9293279494965
DEPDC1	0.501734171829171	0.00290343750727868	11.7767004710902	2.65906109516732e-31	7.1119515339982e-30	59.902583091893
TBX18	-0.41621229887632	0.631111676854123	-11.7732790529652	2.76400892234582e-31	7.38624548815617e-30	59.8642130480515
GARS	0.186590434932054	5.01499728047661	11.7677152546421	2.94352558541577e-31	7.85916238701191e-30	59.801838552249
LUZP2	-0.498432587315444	-1.53899310481708	-11.766291174275	2.99130560251206e-31	7.97983123781631e-30	59.7858778095516
ITGA10	-0.404115557247222	-0.159429988516067	-11.765533170622	3.01705109180206e-31	8.04156148086965e-30	59.7773830062027
SGCE	-0.458961043696406	3.70002510675425	-11.7636444136126	3.08216393347717e-31	8.2080232792729e-30	59.7562182260675
FJ840426	-2.12453470923441	2.50407669962781	-11.7611379040125	3.17073301728324e-31	8.43660987745235e-30	59.7281358812017
CLDN7	0.365770278254858	6.10612690920256	11.7608184745485	3.18220035748271e-31	8.45982894347148e-30	59.7245574589126
WDR62	0.398657956524807	0.339655781588397	11.7604240063978	3.19641840552189e-31	8.49031446526964e-30	59.7201385343092
TNFSF14	-0.37595684819592	-1.02495081206535	-11.7567133566704	3.33329035808968e-31	8.84626026676165e-30	59.6785775554355
RGS7BP	-0.362789051265027	-2.02938466634216	-11.7529737981471	3.47711725053024e-31	9.22003642075737e-30	59.6367048356439
SLC22A18AS	0.517187473315692	-0.939174132880749	11.7522488519535	3.50570445988693e-31	9.28785992741719e-30	59.6285888419629
PCSK5	-0.39962535744471	1.25290119997855	-11.7510637167469	3.55294216049834e-31	9.40493651661931e-30	59.615321871225
TTYH1	-0.790867399547572	-0.180952809725046	-11.7495368332045	3.61473449822212e-31	9.56030679414101e-30	59.5982309974293
NDC80	0.468478255522491	1.22357287527956	11.7459897601209	3.76243398331884e-31	9.94242507663835e-30	59.5585353113888
GDI1	0.204536396244759	5.78877920963767	11.7405380888163	4.00120769850676e-31	1.05643520628239e-29	59.4975462822248
TCF4	-0.327695554205443	4.47719834443288	-11.737311633949	4.14954839443687e-31	1.09466505294268e-29	59.4614633474574
DQ586822	-0.259151382629681	-2.42398245015101	-11.7371224691617	4.15841307015547e-31	1.09514003753834e-29	59.459348109881
BIRC5	0.578047092462252	2.48203334479239	11.7371217833675	4.15844524216729e-31	1.09514003753834e-29	59.4593404413977
MID1	-0.452352527541499	0.947859437733136	-11.7294460145033	4.53446803092578e-31	1.19314881308205e-29	59.3735362496036
MT1X	-0.486267669241163	6.41917798600838	-11.7202647632395	5.02882520411992e-31	1.32210127704567e-29	59.2709698922459
ASB2	-0.402226084724056	-0.426456121330774	-11.7197410037943	5.05858762933977e-31	1.32879410365593e-29	59.2651210276308
CLPTM1L	0.175439429329114	5.76783473236886	11.7189512147797	5.10379820516164e-31	1.33953003063192e-29	59.2563018381634
AJ236552	-1.01894492683809	0.491497948250555	-11.7185344218608	5.12781858819212e-31	1.34469091524681e-29	59.2516479322479
VWCE	-0.276908649618494	-1.98533839418035	-11.717282406296	5.20065138296911e-31	1.36263246973974e-29	59.2376688425033
KIAA1456	-0.409508060641685	-1.06208070572765	-11.7171039462854	5.21111615961015e-31	1.36421628724654e-29	59.2356763991229
PLSCR4	-0.361775837050907	2.85868271441291	-11.7163277890172	5.25687332789167e-31	1.37502877343539e-29	59.2270111964399
SYT15	-0.285733667145477	-1.80516378505619	-11.7135560087951	5.42356061392749e-31	1.41742758974489e-29	59.1960706466243
RPL27	-0.192304313044886	10.0412050489009	-11.7134662480166	5.42904544417846e-31	1.41766063988636e-29	59.1950687852371
SLC12A6	-0.19463074618258	1.7701027078689	-11.7034768951823	6.07516395034119e-31	1.58503749220018e-29	59.0836166168651
RTKN	0.22342715989927	3.90090320692742	11.7030247918248	6.10614761634447e-31	1.59177572785872e-29	59.0785745006516
TARS	0.193697187801272	4.66243475546535	11.6994225419887	6.3586908075344e-31	1.65621090105105e-29	59.0384064678498
CDCA5	0.485515617564652	2.18591814455825	11.6946371234562	6.71029351312699e-31	1.74631711030914e-29	58.9850625219233
C20orf194	-0.220450496337934	1.72919670218926	-11.6920668616759	6.9070424012032e-31	1.79600559151758e-29	58.9564195280219
TLCD1	0.426700562129888	3.10885046796725	11.6912842083089	6.96808328875436e-31	1.81035261538218e-29	58.9476987767521
EPRS	0.191122118207338	5.02437525642752	11.6910222367828	6.98863447812106e-31	1.81416487104463e-29	58.9447798654866
PKP3	0.335057353459537	4.4943106313976	11.6845261475136	7.5179464326449e-31	1.94992787095449e-29	58.8724188509455
LTBP2	-0.397841899470952	4.46557252729477	-11.6787632020878	8.02074118048212e-31	2.0785909029016e-29	58.808255058613
LRR1	0.237394040428214	2.33570620257386	11.6782813279283	8.06426564204062e-31	2.08770857640449e-29	58.8028912461407
MAD2L1	0.411440627172335	2.9354382435619	11.6782240813132	8.06945190879819e-31	2.08770857640449e-29	58.802254038984
HM222546	-1.75675811862423	8.02821063529793	-11.6752776511323	8.34090523240758e-31	2.15613098826013e-29	58.7694614130613
JN111512	-1.07180533753033	0.068936692955999	-11.6749371874833	8.37285076511403e-31	2.16257773108991e-29	58.7656726695939
APLP1	0.66394193265645	0.88944107589335	11.6695396387206	8.89584085096104e-31	2.2957368550578e-29	58.7056211560081
PKIA	-0.574777831299068	0.274361618925119	-11.6675088123426	9.10090726937752e-31	2.34669593040382e-29	58.6830333277686
KCNH8	-0.309928429220814	-2.58977281961599	-11.6596874445639	9.93549375905034e-31	2.55975805403246e-29	58.5960737156737
FHL5	-0.50959682961779	0.16484064952941	-11.6582178881408	1.01005821140471e-30	2.60012065846592e-29	58.5797407975348
LPAR6	-0.252842708061998	3.21612655804798	-11.6511467739881	1.09338330312069e-30	2.81227297090169e-29	58.5011773305048
HEATR3	0.222191440504524	2.17949498515811	11.6430801766921	1.19680165055437e-30	3.07571048662454e-29	58.411606521449
NES	-0.355061595175557	3.06091917237047	-11.642901579689	1.19919802772208e-30	3.07930508532795e-29	58.4096240341991
PODN	-0.535501572349713	4.72811144531042	-11.6425042354695	1.20454661743913e-30	3.09046810866655e-29	58.4052134779856
FCRL5	-0.663871716515681	-0.752813108281425	-11.6321915275806	1.35196232846159e-30	3.46580708205706e-29	58.2907894119446
ZNF22	-0.246445251103715	2.34505351099109	-11.6266913503191	1.43777354929952e-30	3.68272868042571e-29	58.2298002382214
PDIA3	0.186784981249594	7.42621997335659	11.6245708824911	1.47228207735273e-30	3.76799223196452e-29	58.2062942654195
MAGIX	0.319387539440578	0.355531796012807	11.6235063750818	1.48991474313903e-30	3.80996011159787e-29	58.1944953773097
RNF223	0.543736971025712	0.445203530965135	11.6063290560469	1.80523720840881e-30	4.61247073158427e-29	58.0042397691181
KRT8	0.426595040314337	8.80876522333576	11.6045447608538	1.84157029949737e-30	4.70141168684751e-29	57.9844916403025
ARAP3	-0.25439178256587	1.26927994730339	-11.5994013558161	1.95041802705477e-30	4.9751778847145e-29	57.9275812009304
PHYHIPL	-0.347952398309223	-2.28369884965149	-11.5931781763106	2.0906891972291e-30	5.32858150887498e-29	57.8587540506112
CDKN3	0.439814942275872	2.24970791616463	11.590901142983	2.1444795348574e-30	5.46116838641696e-29	57.8335789112947
SV2B	-0.426842498347584	-1.04491251308955	-11.5877897643682	2.22020805362864e-30	5.64935874486794e-29	57.7991864364161
ZCCHC18	-0.301737669186355	-1.6102784911062	-11.5867437157554	2.24625989015392e-30	5.70725107617655e-29	57.7876255405471
MME	-0.541359154776895	2.14005903792488	-11.5867278224302	2.24665804553848e-30	5.70725107617655e-29	57.7874498953544
RASIP1	-0.351025927450815	2.37261421436168	-11.5848469310249	2.29427596992201e-30	5.82342333977325e-29	57.7666647605924
ARHGAP20	-0.354130738755387	-0.600412895178135	-11.5845160182068	2.30275665591948e-30	5.84014660517295e-29	57.7630082658161
MEF2C	-0.267933024932518	2.75491286105223	-11.5831186562321	2.33891309312342e-30	5.92697476348557e-29	57.7475688528577
MAP7	0.339862468788122	3.71764924486349	11.5814268765906	2.38344271020465e-30	6.03486130028438e-29	57.7288786974153
CSRNP3	-0.371438508920095	-1.33110592270586	-11.5811378900678	2.39113291715177e-30	6.04937028589258e-29	57.7256863298858
EIF2AK3	0.191782272270903	3.06874019213742	11.5806985446252	2.40287154905303e-30	6.07408930069793e-29	57.7208331210106
GNB2L1	-0.183104143610494	9.78494431954359	-11.5806041636711	2.40540072005658e-30	6.07550681051934e-29	57.7197905680986
ID1	-0.396669934484684	4.27485451560255	-11.5785667574073	2.46064716436872e-30	6.20996522716603e-29	57.6972868141534
PKM	0.213287017476745	8.23943747910079	11.5780423856168	2.47506878757837e-30	6.24125801704301e-29	57.6914955563824
CYP1B1	-0.458865351318281	4.20914007265602	-11.5763844124702	2.52122201210288e-30	6.35245040029024e-29	57.6731861701217
UBXN4	0.122720482891224	5.23685907841104	11.5739002984656	2.59197683000621e-30	6.52539680735249e-29	57.6457579866083
DNAJC10	0.186553449262941	4.40758419839517	11.5725015842012	2.63268037482536e-30	6.6224677888333e-29	57.6303165333148
GRM8	0.37940723739666	-1.52746160071192	11.5711401555308	2.67290832677143e-30	6.71818530177526e-29	57.6152883361846
BC026193	-0.243405604430854	2.35288760141746	-11.5674864286515	2.78391248062742e-30	6.99149379288571e-29	57.5749644543759
LRRC20	0.28982046711906	1.46069158355005	11.5672396933691	2.79157146656456e-30	7.00502872483863e-29	57.572241810659
LOC257358	-0.173926134514748	-2.77864409047024	-11.5647862947581	2.86887585096434e-30	7.19316434931067e-29	57.5451722322016
CENPF	0.45598308058671	2.00688813289054	11.5635521489591	2.90856256415554e-30	7.28675191093024e-29	57.5315572596403
MCM10	0.514737012516057	-0.0035018140784991	11.5601653489011	3.02029558516003e-30	7.5605371643118e-29	57.4942012223922
ZNF728	-0.315285083586832	-2.13670745050236	-11.558589403993	3.07373023100185e-30	7.68806187843373e-29	57.4768221198948
ZEB2	-0.310275023963006	3.11909608878411	-11.5577915643608	3.10113898333371e-30	7.75033641462308e-29	57.4680245791185
CLDN8	-0.778418340342523	0.61672968479777	-11.5572422034605	3.12015252382631e-30	7.79154592620542e-29	57.4619672612124
PPP1R14A	-0.420404645851014	2.47801465800255	-11.5565340864749	3.1448315258529e-30	7.84682498346401e-29	57.4541598670396
AC018647.3	-0.293943050868595	-2.55680638599907	-11.5535044006218	3.25262833985847e-30	8.1092385872158e-29	57.4207607722285
CDC25C	0.462230688517092	0.0957929171684861	11.5496064621264	3.39673095253789e-30	8.4616707707895e-29	57.3778018440984
ZFP36	-0.430236647379093	6.34203452155856	-11.5471010009361	3.49268405806506e-30	8.69368495582081e-29	57.3501962923243
CLCN4	-0.397632970430579	-0.290328234941735	-11.5452682505725	3.56457401193951e-30	8.86547758892128e-29	57.33000622699
DNM3OS	-0.426221997707179	-0.0967097253211505	-11.5435432803958	3.63357783947634e-30	9.02982125728158e-29	57.3110061648603
BMPER	-0.511943112507283	-1.3492681257167	-11.5393383117406	3.80739689992765e-30	9.45416776478416e-29	57.2647004569609
ARRDC3	-0.283937627983196	4.10642278207573	-11.5312611147042	4.16477042443531e-30	1.03332507355463e-28	57.1757963604056
PCNX	-0.177443534949023	2.55049601676934	-11.5309850962502	4.17755423185397e-30	1.03566434832267e-28	57.1727592829791
ESCO2	0.41978765216893	0.233365690321994	11.5293839486566	4.25248377737837e-30	1.05339415560821e-28	57.1551428941084
LRCH1	-0.202438471464794	2.52788783233409	-11.5286257140979	4.28843131788656e-30	1.0607961787384e-28	57.1468013088912
CXCL3	-0.508642395797395	-1.65890166274727	-11.5286087494699	4.28923904443715e-30	1.0607961787384e-28	57.1466146812153
SAA1	-0.892285312964975	5.44483410637189	-11.5273896945227	4.3476783703567e-30	1.07438825381153e-28	57.1332045272123
ALG3	0.213966087194745	5.04634163234896	11.5269720905036	4.36787882595934e-30	1.07851663970588e-28	57.1286109919965
HN1	0.338643568726385	5.63784444762309	11.5242715393886	4.5007795114974e-30	1.11044412168159e-28	57.0989092970984
PCDHGC3	-0.333798599365829	4.2308701734673	-11.5124414328893	5.13190708639189e-30	1.26514626374989e-28	56.9688720323275
AX747850	-0.271493934118499	-1.6113618979718	-11.5051704324722	5.56263369962142e-30	1.37023694444386e-28	56.889009168558
KPNA2	0.362854342921125	5.34838719163896	11.5026820072654	5.7181411119412e-30	1.40741966044709e-28	56.8616874914529
BC031638	0.31518261229693	-0.41777691817186	11.5007064505979	5.84466568342911e-30	1.43741518979314e-28	56.8400006948694
PARM1	-0.409152012950751	2.58779397198366	-11.4987281815741	5.97414915818991e-30	1.46809007776697e-28	56.8182875272796
DIAPH3	0.427871133676236	0.502072198885713	11.495975178427	6.15909399577784e-30	1.51233441670392e-28	56.7880766695449
B3GALT2	-0.247019733243408	-2.43792776946146	-11.490854331784	6.51836010179087e-30	1.5992780965165e-28	56.7318991623979
EPN3	0.478486499759272	2.79604805124119	11.4906655666969	6.53199376222826e-30	1.60135017848432e-28	56.7298287785997
MUSTN1	-0.597575120036922	0.070880585913147	-11.488739866169	6.67270657943322e-30	1.63454832201751e-28	56.7087093828291
PTP4A1	0.23002143398389	4.58897953721518	11.4882541613891	6.70867025049002e-30	1.64205477622026e-28	56.7033831083233
AKT3	-0.363399203972052	2.58899984826701	-11.4869153701038	6.80879957040916e-30	1.66524246228747e-28	56.6887028875209
ZNF667	-0.404243749885499	-0.475109424174503	-11.4864055347224	6.84731951619973e-30	1.67333742571263e-28	56.6831128103119
FAM3D	-0.690820718581644	-1.39230739274835	-11.4858457981778	6.88985890182296e-30	1.68240106807568e-28	56.6769758536904
EMC8	0.173534354994227	3.43288589107971	11.4852702867111	6.93387077759776e-30	1.69180965652613e-28	56.6706662251175
GRAP	-0.28655812763056	1.08440592170224	-11.483035922349	7.10740409149305e-30	1.73278062625539e-28	56.6461724713921
ASPRV1	-0.27959071271597	-0.668447220415988	-11.477614331384	7.54660951400352e-30	1.83840649289439e-28	56.5867574824387
KIF19	-0.398750181171864	-1.68467617090465	-11.4767101209474	7.6224377948561e-30	1.85541437332992e-28	56.5768507686087
CCDC113	0.311633907848276	0.891554363502731	11.4720179287435	8.02824873669894e-30	1.95192330963591e-28	56.52545358956
PAK4	0.235539058513432	5.04257597109758	11.4719805603051	8.03156521379429e-30	1.95192330963591e-28	56.5250443413672
MYOC	-0.509565326805454	-2.34133553485497	-11.471363672172	8.08651150472982e-30	1.96373074424458e-28	56.5182885389771
DQ655986	-0.6669324606819	-0.665436245662808	-11.4702209402667	8.18928267223212e-30	1.98712428992488e-28	56.5057748751406
SH3BP5	-0.254518170983137	4.08676946746595	-11.4659290717275	8.58698535354937e-30	2.08198981097645e-28	56.4587862583185
CREBRF	-0.224352811157785	2.05732075758944	-11.4628590458302	8.88317525775908e-30	2.15211306382052e-28	56.4251845719252
HSPA5	0.191322191435533	7.28938897934021	11.4612812134256	9.0393253884166e-30	2.18822571069395e-28	56.4079182606688
HRNR	-0.117811522235038	-3.01043323433929	-11.4606645426901	9.1010922407037e-30	2.20145150477523e-28	56.4011705866475
CLEC2B	-0.312697058370584	2.46347319295557	-11.4572723908006	9.4484247565069e-30	2.28367760461696e-28	56.364059238925
CAND1	0.159583450793892	4.76164634694908	11.4566400799373	9.51460929079719e-30	2.29787492770309e-28	56.357142641853
ADH4	-0.37029675471972	-2.5938079196618	-11.4515825140611	1.00608236592367e-29	2.42789149524895e-28	56.3018324774127
CD8B	-0.552443745255257	1.20821823515774	-11.4504553661917	1.01867352148247e-29	2.45635611254347e-28	56.2895088865256
RPL14	-0.181699579001853	9.29854289993115	-11.4407326100365	1.13398748047149e-29	2.73046347525329e-28	56.1832517930118
KY	-0.338708115333969	-2.47276639991309	-11.440722198094	1.1341176657297e-29	2.73046347525329e-28	56.1831380481711
ZBTB16	-0.706142781261973	0.582080752868637	-11.4366707567173	1.18591764390422e-29	2.85294996719438e-28	56.1388854142329
CENPA	0.529330514536454	1.03563443301857	11.4364710213464	1.18853126565066e-29	2.85701070983704e-28	56.1367041369904
HTATIP2	0.316585527941302	4.08794870896934	11.4316644468367	1.25318124426767e-29	3.01007308204838e-28	56.0842228134426
TNS1	-0.328918251311262	4.74200178488782	-11.4287591086564	1.29393965812883e-29	3.10555579690096e-28	56.0525101982207
SPHKAP	-0.269178089172393	-2.98239266123559	-11.4265954012832	1.32514646384282e-29	3.17798334160907e-28	56.0288974813644
ROPN1	-0.786494974667746	-1.69491068903529	-11.42544282012	1.34207383510216e-29	3.2160798851264e-28	56.0163209345388
BC037861	-0.189184792393822	0.584523408757244	-11.4249241288616	1.34976146804577e-29	3.23199284028182e-28	56.0106615419476
GPSM2	0.315588799557222	2.08797402593355	11.420249374679	1.42104965258914e-29	3.40005407187315e-28	55.9596663144405
H2AFX	0.287234893285099	4.85304943505869	11.4191204437974	1.43881837973993e-29	3.43990157170201e-28	55.9473540665414
INPPL1	0.193924843944041	4.3076983823616	11.4164869847861	1.48112959973008e-29	3.53831773186293e-28	55.9186375850904
DEPDC1B	0.457613821844732	0.0832913508652858	11.4144880950879	1.51406795356873e-29	3.61420784121415e-28	55.8968447850896
SRSF9	0.160651749080279	6.62045509900449	11.408255281245	1.62151557706974e-29	3.86770311331201e-28	55.828914203349
PIGX	0.228678109565079	3.12536131984328	11.406502337749	1.65307574818365e-29	3.93864903284936e-28	55.8098152183724
JC037840	-2.12980359315615	5.63030844984153	-11.4064618703156	1.65381148439099e-29	3.93864903284936e-28	55.8093743419751
SLC7A11	0.528669841075924	-0.839366770349037	11.405202053515	1.67687946789822e-29	3.99050769288192e-28	55.7956498595603
BC035340	0.351803607591968	-1.67640682454009	11.4046083228625	1.68786149958066e-29	4.01354739480409e-28	55.78918221986
ARHGAP15	-0.348407944243334	2.50160517658258	-11.3992663275801	1.78993777066246e-29	4.25299686616604e-28	55.7310045118671
C16orf59	0.388101365960477	1.30654480527461	11.396062894164	1.85406534954033e-29	4.40038069218129e-28	55.6961290374239
RASL11A	-0.420602621690959	1.95266138309523	-11.396025960589	1.85481784562704e-29	4.40038069218129e-28	55.695726997323
KIF26A	-0.333928356876518	0.169295238888843	-11.394212784113	1.8921353023856e-29	4.48546513887339e-28	55.6759911445533
IDE	0.167726840659538	3.24846965095156	11.393115095001	1.91508836722008e-29	4.53319711439006e-28	55.6640445396317
LLGL2	0.341676586836118	4.40522585990837	11.3931094150676	1.91520785263717e-29	4.53319711439006e-28	55.6639827252996
FBXW7	-0.194889024691427	2.35446724279735	-11.3926744634062	1.92437969301248e-29	4.55141603255404e-28	55.6592492593605
MYOM1	-0.371732246171908	-0.897248713775319	-11.391374638702	1.95204983110521e-29	4.61332450513493e-28	55.6451045886264
SLC16A11	-0.576926070460674	-0.597840829471286	-11.3882039495405	2.02121423563982e-29	4.77312757329938e-28	55.6106073869824
CCT5	0.227280562411249	5.75877637222009	11.3860004749947	2.07070765926542e-29	4.88626849413052e-28	55.586638679228
GPR15	-0.527930829762484	-1.97439860819308	-11.3801687321271	2.20757998423009e-29	5.20526785433627e-28	55.523223251361
SLC6A8	0.346828354791747	3.57364846064985	11.3798288179333	2.21582925563466e-29	5.22073053245526e-28	55.5195278784179
RAET1E-AS1	0.30440231444101	1.886926983713	11.3795764072405	2.22197472560038e-29	5.23121662133148e-28	55.5167838639539
C16orf54	-0.458563051236165	0.0235025290857016	-11.3736942172539	2.37007971028444e-29	5.57564864770802e-28	55.4528529790398
EGFR	-0.539297475844734	1.79427151504181	-11.3616039683233	2.70596526757575e-29	6.36097623638429e-28	55.3215443400621
TSPAN32	-0.35782106374105	-0.839327386574408	-11.359830374451	2.75906107878315e-29	6.48085389624369e-28	55.3022925939138
ARHGAP6	-0.357584933817698	0.487768535841957	-11.3595117253532	2.76870944501334e-29	6.4985716365275e-28	55.2988340596198
SLC7A14	-0.0704954199299261	-3.07847632513594	-11.3583797563275	2.80325593853072e-29	6.57465764002664e-28	55.2865486797257
PRRG3	-0.4151481635943	-1.95757606966514	-11.3543686166982	2.92915230842621e-29	6.8647141989047e-28	55.2430243644168
GMPS	0.200309673388589	4.42685412007519	11.3503989605626	3.05927045615665e-29	7.16421719493741e-28	55.199964016036
GIMAP1-GIMAP5	-0.43954214833822	0.760346975176471	-11.3458407235495	3.21577164194049e-29	7.5250031636462e-28	55.1505360876358
ZNF559	-0.267329247782458	1.58231529342872	-11.3424215230698	3.3383590453148e-29	7.80594332830616e-28	55.1134713872539
RAB18	0.187523277946631	4.2634555822089	11.3414253729939	3.37493849578919e-29	7.88550164061569e-28	55.1026748764839
EBP	0.23769808806368	4.72202508798348	11.3400058630585	3.42775256896467e-29	8.00284289266979e-28	55.087291389104
PTPLB	0.219369598261624	4.06724363264908	11.3385888997448	3.48129007468628e-29	8.12169449396765e-28	55.0719372557228
PI16	-0.961507926508719	1.48594045516477	-11.3378846097765	3.50820847078653e-29	8.17831226969988e-28	55.0643062625974
CRYAB	-0.623066638495817	4.53732597352054	-11.3357565362325	3.590806586137e-29	8.36429309606831e-28	55.0412511848399
BTNL9	-0.50598572797067	0.218686150329661	-11.3356903144335	3.59340762850691e-29	8.36429309606831e-28	55.0405338160113
AKAP2	-0.288296649804178	3.1765291474397	-11.333037002379	3.69917694078958e-29	8.6040012266368e-28	55.011794116752
METTL24	-0.405456280601522	-0.801427237689743	-11.3292444463695	3.85574715449101e-29	8.96141836772327e-28	54.9707252277455
DDR1	0.298205728567362	6.39277393033176	11.3286146815624	3.88237556606251e-29	9.01651782140854e-28	54.9639068378141
KLF2	-0.356567997641934	5.43335571318448	-11.3275104197314	3.92950862860273e-29	9.11911908434762e-28	54.951951960811
CERS3	-0.245253525959469	-2.8978226777642	-11.3249096216925	4.04277455815514e-29	9.37262133095787e-28	54.9237996060834
SLC38A7	0.18089999193149	2.34959379538726	11.3248633613941	4.04481827728362e-29	9.37262133095787e-28	54.9232989147045
ATP6V0B	0.233272394857355	7.07339587201114	11.3217497082524	4.18475925420427e-29	9.68961698282183e-28	54.8896030582343
NEIL3	0.429015474122947	-0.522718180219058	11.319720760192	4.27852459159216e-29	9.89929996397991e-28	54.8676504061494
EPHB6	-0.443317230488851	0.809645168973889	-11.3190825381035	4.30844822891005e-29	9.96106775919915e-28	54.860745765148
CEP68	-0.171654339688217	2.5719882397412	-11.3169346479724	4.41068844769023e-29	1.01898127947574e-27	54.8375113124016
RMI1	0.241864592413453	2.14400845667444	11.3107039099524	4.72110115107613e-29	1.08987873618523e-27	54.7701341345581
GRAP2	-0.415441140421316	0.429392656617003	-11.3095172290425	4.78263378929512e-29	1.10325853442895e-27	54.7573056002336
ARHGAP24	-0.290814863868923	1.64122162993106	-11.3085316748331	4.83434213730807e-29	1.11435377197919e-27	54.7466522685108
KIF20A	0.484635243503318	1.36962042021704	11.3000750635078	5.30146324375952e-29	1.22111688819879e-27	54.6552755799505
SYNE1	-0.262202251151812	2.73413325746234	-11.2952210590061	5.58954746766817e-29	1.28651292013108e-27	54.6028545881151
TPI1	0.2144704181833	7.76907867527391	11.2942041617422	5.65184107136501e-29	1.29988133135381e-27	54.5918751811694
LAMA1	-0.382034157311104	-0.500064627580192	-11.2937726941778	5.67847991489478e-29	1.3050356111186e-27	54.5872169130898
MS4A1	-0.783232135962632	-0.394892008608114	-11.2924801207957	5.75903176929606e-29	1.32256335981639e-27	54.5732628332701
IGHD	-0.902503185752974	-0.149458061538006	-11.2903972217545	5.89122912610112e-29	1.35191663180008e-27	54.5507798041358
PEX13	0.162225108184455	3.05118002664778	11.2875695624022	6.07552760143695e-29	1.39317354694169e-27	54.5202638276089
AK001394	-0.361958446835556	-1.01964041178201	-11.2864704532624	6.1486990347516e-29	1.40890568454052e-27	54.5084041773856
MMP7	-0.830899435197151	3.96271363117235	-11.2850740898839	6.2429226022554e-29	1.42943476349119e-27	54.4933386070663
APLN	0.457405804022991	0.953637798490002	11.2844116610164	6.28812175497175e-29	1.43871666395258e-27	54.486192160915
STARD8	-0.242815931384952	1.40269196700841	-11.2842736207016	6.29758140649661e-29	1.43981370452976e-27	54.4847029962558
CDH1	0.585483252201477	5.62575251638437	11.2796595259349	6.62203628937174e-29	1.51287305752375e-27	54.4349362100643
FBXO45	0.19407253901058	1.93674678991682	11.2774894407424	6.78031757702216e-29	1.54788832851175e-27	54.4115365066429
KDM5C	0.132755217870177	4.12729143235558	11.2773955624738	6.78724895615888e-29	1.54832549173573e-27	54.410524324323
LRRC8E	0.286783785207258	2.4039539366388	11.2735174016644	7.07981896545517e-29	1.61387453743555e-27	54.3687172780451
FOXP2	-0.406388776019269	-0.399341830582863	-11.2656687790477	7.71077005055788e-29	1.75640529601822e-27	54.2841484407908
VWA5B2	0.467993860845091	-2.13333692125008	11.2654896642452	7.72580227821935e-29	1.75853161738378e-27	54.2822191096239
ARF3	0.150003245386245	6.38643361016623	11.2649940074433	7.7675521258394e-29	1.76673173444387e-27	54.2768802996136
PRSS54	0.307165009055961	-0.0969923147387245	11.2648042993248	7.78359069413098e-29	1.76907604399376e-27	54.2748369756926
AK055017	-0.237058848585102	-1.53527471993475	-11.2629319764141	7.94365710937245e-29	1.80412786372907e-27	54.2546720945404
FAM124B	-0.332872217527931	-0.502966240185932	-11.2590231285793	8.2884349168838e-29	1.8810481155119e-27	54.2125837695787
SSX2IP	0.246263309820134	2.08587778225392	11.2563398562545	8.53366920230334e-29	1.9349704031083e-27	54.1836995098648
RPL21	-0.231859647026102	5.35163932315222	-11.2562870149245	8.53857018964362e-29	1.9349704031083e-27	54.1831307592086
PCMT1	0.183725865711106	5.53703349336527	11.2539661999452	8.7566023375517e-29	1.98292392625483e-27	54.1581533858786
FLG-AS1	-0.274839055748266	-2.31778928971175	-11.252932423171	8.85549249293948e-29	2.00384732987227e-27	54.1470290585717
BC015383	-0.480034571473531	-2.04794088591082	-11.2519788105656	8.94769680063328e-29	2.02322829122012e-27	54.1367681962806
SHOX2	-0.391154178675696	0.973176206025117	-11.2507155574054	9.07130895579312e-29	2.04967753236131e-27	54.1231768305636
PCDHGA3	-0.384874510659789	-1.07861860590364	-11.2484894803196	9.29327485719878e-29	2.09829501439239e-27	54.0992298235675
ROR1	-0.378729122324347	0.619455449984046	-11.2483555299821	9.30680192190634e-29	2.09981316754122e-27	54.0977889922435
CWF19L2	-0.177162331221796	2.6248957241692	-11.2452919497477	9.62157095706811e-29	2.16924607443322e-27	54.0648400054422
C1QTNF9	-0.260868515302171	-2.87189029548397	-11.2418369166913	9.98925374557688e-29	2.25049866319146e-27	54.0276907809663
ATP1A2	-0.556702892430037	-0.737645350957925	-11.2415293705364	1.00226508644198e-28	2.25637577629698e-27	54.024384488251
TMEM165	0.162749045201505	5.25399679656742	11.2412507572935	1.00530017647467e-28	2.26155903402993e-27	54.0213893119857
TMEM71	-0.444760539862434	0.0895320538597745	-11.2360817170085	1.06329336008765e-28	2.39028037575421e-27	53.9658329025034
FAM20A	-0.405854079606522	1.62237630193371	-11.2304797609921	1.12989742511e-28	2.53815749825474e-27	53.9056499743551
ABCD2	-0.389355985051221	-1.56044454284079	-11.2260549219388	1.1854198306856e-28	2.66094422357171e-27	53.8581324791542
MCM4	0.321100522996579	3.83213084866837	11.2225300450175	1.231580585954e-28	2.76255340010684e-27	53.8202917779753
RGS18	-0.374839471428239	-0.020624570070038	-11.2222558006645	1.2352459304424e-28	2.76876293704465e-27	53.8173481319595
KLK11	-1.21061869688246	0.465154309842065	-11.2210382827789	1.25164953885398e-28	2.80349513909494e-27	53.8042805028955
AC011738.4	-0.168858474197454	-2.93113520848544	-11.2170332231218	1.307150299634e-28	2.92568484395965e-27	53.7613033291079
NR2F2-AS1	-0.321243064756581	-1.39986249002267	-11.2155340603349	1.32854768234181e-28	2.97142204459999e-27	53.745219848058
KIF18B	0.462854761177557	-0.00527363711695031	11.2151732650689	1.33374895998151e-28	2.98085599287923e-27	53.7413494190996
SLAMF1	-0.502602113661094	-0.275106505816709	-11.2151076376977	1.33469722409172e-28	2.98085599287923e-27	53.7406454141476
C21orf59	0.183646999168101	4.81155135241558	11.2095681142696	1.41719881875564e-28	3.16282296029594e-27	53.6812348504727
PPAT	0.217332291775013	2.43780804059619	11.2033567552476	1.51573796984955e-28	3.38029280631549e-27	53.6146509326885
CS	0.136618380408407	5.93798828510574	11.2004079515071	1.56487043242301e-28	3.48734483008926e-27	53.5830524726569
KCNA3	-0.496510948859277	0.38723153559394	-11.1999157442992	1.57322407412105e-28	3.50343153302643e-27	53.5777788762098
TMEM241	0.271207088087805	3.09251972372006	11.1989625939256	1.58952679858493e-28	3.53718418445017e-27	53.5675672556757
PCDHB7	-0.41586007729008	0.257840839491303	-11.1981997010597	1.60269607575625e-28	3.56392034425192e-27	53.5593945415212
TSSC1	0.166205154472559	3.43122499927747	11.1928027398464	1.69900437972439e-28	3.77536142406e-27	53.5015925790203
GRIK5	-0.433327658069629	-1.01623835901387	-11.1900045135294	1.75117769717074e-28	3.88849637576797e-27	53.4716333638881
TPT1-AS1	-0.300463854182094	1.30294020976925	-11.18877286259	1.77464308266027e-28	3.93776842173322e-27	53.4584488667015
AF086186	0.576204637065103	3.48143003901746	11.1882343657644	1.78500031413154e-28	3.95790479135559e-27	53.4526848186489
TMEM184A	0.272383254245272	1.85790379472348	11.1852871990762	1.84275676397099e-28	4.08303571571893e-27	53.4211429703197
SHF	-0.304900090259934	1.14504592741676	-11.1840620449601	1.86730878527931e-28	4.13446812465179e-27	53.4080330839379
HPGD	-0.742359177562803	0.612525656674669	-11.1794080503587	1.96356997915922e-28	4.34448655245515e-27	53.3582445374618
ADH1A	-0.567681234203745	-1.74852148937639	-11.177156139933	2.01189985318104e-28	4.44822986879891e-27	53.3341603644145
C19orf10	0.169818599248784	6.72266435241094	11.1757490774232	2.04269525978001e-28	4.51308440895562e-27	53.3191140940759
USP13	0.25720879026174	1.6878585841778	11.1756207845923	2.04552628188126e-28	4.51610648714343e-27	53.3177422949803
TMED9	0.166056083670877	6.96111213290397	11.1711069488976	2.14765037574443e-28	4.73818647943903e-27	53.2694863107155
PTTG1	0.455912622410978	3.55141683495019	11.1700622137073	2.17199919719473e-28	4.78848251581538e-27	53.2583199253148
LAMB3	-0.587123187741584	2.89624585430115	-11.1682997893873	2.21369713288197e-28	4.87692805184881e-27	53.2394848727007
KIAA0125	-0.577214983418095	-1.31623556005289	-11.1676308388681	2.22973129572008e-28	4.90874867634808e-27	53.2323365027904
COPA	0.183305077798898	5.9402099253229	11.1664895258607	2.25735410678747e-28	4.96601814012796e-27	53.2201413984794
IGF2-AS	-0.296077018986858	-2.38368250512054	-11.163235131146	2.33799802513775e-28	5.13976560155817e-27	53.1853739671266
COL25A1	-0.277975154620847	-2.26237761263076	-11.1629686179436	2.34472752174566e-28	5.15089074439003e-27	53.1825271581954
PAQR4	0.399848513659312	3.27093022798037	11.1595765808092	2.43207507747887e-28	5.33897562349825e-27	53.1462999443717
GGT5	-0.317097686865959	4.29802658499846	-11.1564735843916	2.51480439437937e-28	5.5166622340099e-27	53.1131685486308
BC039452	-0.323523005310994	-2.58758924355663	-11.1553533804965	2.54535141851639e-28	5.57970678497928e-27	53.1012099533358
HPRT1	0.231884625750095	4.28217574380853	11.1531053605941	2.60776847067563e-28	5.71247507788526e-27	53.0772148226194
KIF5B	0.145767020078495	5.36647531219308	11.1502691642889	2.68868788439261e-28	5.88555684764382e-27	53.0469478848969
PLA2G4F	0.481571501159439	-0.0631835727398716	11.1477731277976	2.76196091705407e-28	6.04166716547653e-27	53.0203168587773
ULK1	0.180041023387493	3.59484925940708	11.1473361483284	2.77499110482253e-28	6.06587113671016e-27	53.0156551449204
GFRA2	-0.45824012034707	-0.911370098537824	-11.1457713005221	2.82215536376369e-28	6.16460193224107e-27	52.998962662685
PLXNA3	0.25579893449897	2.83501305641499	11.1422454200144	2.93136069269246e-28	6.39861724044927e-27	52.9613594072163
ENOPH1	0.175850821398839	4.26421855590812	11.1402443652323	2.99519326810292e-28	6.53208374307175e-27	52.9400231592317
ZSCAN26	-0.180519560083054	2.09773111876299	-11.1401964790836	2.99673759280402e-28	6.53208374307175e-27	52.9395126161988
IL7	-0.39450977428087	-0.416359172217595	-11.1327290929771	3.24748903392711e-28	7.07365907072408e-27	52.8599229528697
SEMA5A	-0.389963610266407	2.04551474602021	-11.1266775469863	3.46588565427395e-28	7.54404518470843e-27	52.7954596533648
RPL37A	-0.177591826986367	11.4183979843728	-11.1254994977906	3.51006566092981e-28	7.63482569588432e-27	52.7829143778119
SKA3	0.418710433202128	0.401546876802218	11.1156816184653	3.90067982711313e-28	8.4784847087216e-27	52.6784092662663
PNISR	-0.192482460716863	4.0083669964451	-11.1152891478734	3.91716086204885e-28	8.50831597516804e-27	52.6742334247969
EDN1	-0.517070793139128	1.53972498053215	-11.112028210009	4.05679733599765e-28	8.805418408971e-27	52.6395426567809
STK32A	-0.31830084126545	-1.94528354200777	-11.1107776276909	4.11164933950215e-28	8.91820497988291e-27	52.6262410904544
PSMB5	0.171891928295316	6.18557136366787	11.1048860653665	4.3801253505653e-28	9.49386017873582e-27	52.5635951579363
ARL8A	0.170237916673383	5.00720155294282	11.1009306424031	4.57006140582466e-28	9.89859265198444e-27	52.5215536151855
CENPM	0.428383556556986	2.47252702565997	11.099360032963	4.64772809235464e-28	1.00597564916217e-26	52.5048636772536
RARB	-0.365052997073883	0.975631333222509	-11.0987596675871	4.67776100809338e-28	1.01176659786126e-26	52.4984845219187
OLFM4	-0.931373331976978	-0.47691381546911	-11.0976647400201	4.73303086996204e-28	1.02300418628416e-26	52.4868512336789
SCML4	-0.448867687787604	-1.28093245372374	-11.0962750631844	4.80411326750911e-28	1.0376413995918e-26	52.4720878366921
PAICS	0.206868778761421	4.76980502355327	11.0959375024754	4.82153891909401e-28	1.04067691425061e-26	52.4685019765356
LOC400043	-0.343083363775395	2.83039612625059	-11.094753526904	4.88315575002456e-28	1.05323970806784e-26	52.4559255612256
CCL28	-0.753393401089866	2.13444142216266	-11.0928683050842	4.98288369783122e-28	1.07399933892151e-26	52.4359029160281
BC030753	-0.205190128513014	-2.88050439647411	-11.092230660121	5.01707038772924e-28	1.08061324157197e-26	52.4291312956939
HK1	0.159839257291869	5.67873804816514	11.0798432835917	5.72936243474408e-28	1.23317134970973e-26	52.2976515396576
SDK2	-0.513499071339579	-0.754630809433439	-11.079308646101	5.76226751798395e-28	1.23938945604582e-26	52.2919799272061
GVINP1	-0.423963564676086	-0.516434563219629	-11.076685985431	5.9264196661844e-28	1.27380879524221e-26	52.2641615091948
ROBO3	-0.338135352623001	0.600553642035421	-11.0736347319514	6.12324523517232e-28	1.31519808060956e-26	52.2318046400074
ANXA1	-0.346642279925964	6.16112354311564	-11.0728480570708	6.17503405687982e-28	1.32539934746589e-26	52.2234637115551
ZFHX4	-0.418034039298676	0.427246540017969	-11.0697988938034	6.37990856238983e-28	1.36842166628327e-26	52.1911392929114
RP11-35G9.3	-0.208179122260055	0.725872926751439	-11.0668042284429	6.58768415811822e-28	1.41200605236333e-26	52.1594005671099
MYEF2	0.378457909653385	1.80682897187097	11.0634523197293	6.82821854553628e-28	1.46254660241483e-26	52.1238849778105
OSBP2	0.331052066345897	0.988541625465275	11.0619047488096	6.94219428779033e-28	1.48592806305581e-26	52.1074908202868
AF471215	-1.07782809284334	1.13066879490371	-11.0604958636985	7.04759681552172e-28	1.50744335212112e-26	52.0925676590974
CPZ	-0.494060174299283	3.28333893213803	-11.0603305784074	7.06006587500319e-28	1.50906463457045e-26	52.0908170423535
SYF2	-0.146833222302353	5.08544802869212	-11.0493671265878	7.93793807496827e-28	1.69553258604772e-26	51.9747514529228
SYNDIG1L	-0.164597654412891	-2.79056512646438	-11.0490599513424	7.96403468729801e-28	1.69993036392429e-26	51.9715010364561
CLCN2	0.267945919831554	0.980475823530285	11.0464186234318	8.19197577108465e-28	1.74737617259521e-26	51.9435548925968
FCRL2	-0.389710097172175	-1.74886565007995	-11.0442408940052	8.38476956501158e-28	1.78726458994532e-26	51.9205183934877
C6orf48	-0.205326015717077	6.90541210247107	-11.0316065525922	9.59547039688159e-28	2.04392128226191e-26	51.7869518811998
GPR88	-0.511227829514028	-1.58042729966934	-11.0288800786277	9.87867649314045e-28	2.1027955169709e-26	51.7581468317443
ELOVL6	0.332779070802105	1.80186975772694	11.0254391406018	1.02479627298922e-27	2.17989917062799e-26	51.7218028458767
MIR205HG	-0.794953472735629	3.35811480045939	-11.0241437939416	1.03905024858479e-27	2.20869737758743e-26	51.7081237935094
ORMDL2	0.194784180248054	4.82958191000517	11.0211274932761	1.07300855382211e-27	2.27931238910663e-26	51.6762769352547
C1orf54	-0.248720266261557	3.76442185244451	-11.0188748355296	1.09908582083127e-27	2.33310067812635e-26	51.6524980336287
AFF2	-0.315521766210366	-1.74774298467263	-11.0145502934968	1.15092276594602e-27	2.44145918700507e-26	51.6068609808676
CANX	0.169963659892087	7.28866414748794	11.0142725157727	1.15433411715816e-27	2.4470139097587e-26	51.6039301448966
SIT1	-0.561317647749937	0.797564051562722	-11.0128550497218	1.17189868242596e-27	2.48254309080833e-26	51.588975501907
EEF1A2	0.993390343818062	4.12507406543183	11.0124144998499	1.177411598575e-27	2.49251090466511e-26	51.5843279441409
SRSF1	0.13002398175833	5.42955255363128	11.0105309536659	1.20127344101147e-27	2.54128202582721e-26	51.5644594993343
ARRDC4	-0.293810679901932	2.56034647382976	-11.0063989524815	1.25531411635062e-27	2.65200434824069e-26	51.520884338135
RNF150	-0.395839124165559	-0.0910780311337253	-11.0063977082026	1.25533074770117e-27	2.65200434824069e-26	51.520871218512
PLS1	0.391013324301126	1.65780949440204	11.0027024500668	1.30569960609121e-27	2.75652656238066e-26	51.4819145889076
XCL1	-0.520909834716447	-0.709407251509259	-11.0019937658776	1.31558616470479e-27	2.77550013490179e-26	51.4744447805622
KIAA1045	-0.310426316753561	-2.43539748784456	-11.0005502485022	1.33595440283258e-27	2.81654594558931e-26	51.4592309110351
MAPKAPK2	0.231995397828859	5.87367491019384	10.9995266250914	1.35058719490173e-27	2.84545213451481e-26	51.4484436020409
HAGH	0.26541803419643	4.3796316359783	10.9992298672969	1.35485903362258e-27	2.85250505271221e-26	51.4453164349648
PIP5K1A	0.189356530623211	4.11145661594118	10.9984010217438	1.36686144223709e-27	2.87581311619957e-26	51.4365826572114
LGALS7B	-0.758388971031602	-1.39312138242355	-10.9977511233504	1.37634628513608e-27	2.8937961914663e-26	51.4297349189522
ANKRD35	-0.40959280770151	0.013077469413378	-10.9963033671698	1.39771077484012e-27	2.93671498062902e-26	51.4144817863825
TMEM108	-0.499574155416249	-0.254008951199421	-10.9950631726457	1.41627374859827e-27	2.97369314629155e-26	51.4014169301367
ARID4A	-0.165501791283295	2.51500903363313	-10.9943156520148	1.42758042823485e-27	2.99539564360766e-26	51.3935428120367
HCG11	-0.307756675778049	1.62419771702531	-10.9923042547625	1.45845066266672e-27	3.05808965375057e-26	51.3723579079813
BEST1	-0.216328407051794	0.212130493243823	-10.9920244765756	1.46279675163548e-27	3.06512028100672e-26	51.3694114456356
PRKCQ	-0.450604805460519	-0.768719719863394	-10.9912463886151	1.47495129427657e-27	3.08849197407371e-26	51.361217434906
KCNA5	-0.31276287281793	-1.68943884242649	-10.9904639489544	1.48727486508486e-27	3.11218567531147e-26	51.3529781343197
SAPCD2	0.422297464447526	1.84475850016788	10.9889449456644	1.51149189487489e-27	3.16071797664726e-26	51.3369841596781
TUBG1	0.238788178540733	3.96812441040511	10.9887259472127	1.51501544507402e-27	3.16594121274269e-26	51.334678436521
KIRREL	-0.363530445193374	2.99586373905769	-10.9843175941753	1.58770205003745e-27	3.31559024184072e-26	51.2882741167115
ADRM1	0.196291434703648	5.83278841988302	10.9776247892653	1.70472143616637e-27	3.55755423443374e-26	51.2178553471065
AGMO	-0.325560804053256	-2.00013216315514	-10.9737552151587	1.77624178307897e-27	3.70313303586249e-26	51.1771593829728
DNAJC18	-0.202863475889724	0.500394642424921	-10.9737213869349	1.77687996958119e-27	3.70313303586249e-26	51.1768036727455
RCBTB2	-0.211910813459693	2.17636048110557	-10.9731167850372	1.78832453690384e-27	3.72446942183111e-26	51.1704463384917
ZNF204P	-0.460907322558425	-0.19196893375256	-10.9720849673619	1.80802507888637e-27	3.76295981522777e-26	51.1595976128678
UGGT1	0.1484057171733	3.18453163947077	10.9717859982941	1.81377343979745e-27	3.7723798665329e-26	51.1564543709936
ELTD1	-0.306826023442823	3.07972925511814	-10.9702891034488	1.84282848536394e-27	3.83022903708807e-26	51.1407177982918
RPS10	-0.183277384013774	9.52969604614885	-10.9691344720188	1.86555521218502e-27	3.87485609852563e-26	51.1285807250801
FHL3	-0.229161177663264	3.86087792055359	-10.9649166424919	1.95096391199247e-27	4.04952933044032e-26	51.0842543917464
KRT80	0.561648014209644	1.82304964864547	10.96435940551	1.96253399483765e-27	4.07080724130808e-26	51.0783994071182
PRMT7	0.179770736613685	3.23954669842467	10.960535048505	2.04379834821509e-27	4.23652357405364e-26	51.0382236155405
CHMP1A	0.170894161660383	5.06626079204852	10.9589675421022	2.07806332475736e-27	4.30465936366685e-26	51.0217603076872
FAM171A1	-0.403286879370677	2.01227477907793	-10.9531821597026	2.20953618413842e-27	4.57393255019666e-26	50.9610159660484
NLN	0.194627435370569	2.42441658970255	10.9526422286898	2.22221928751175e-27	4.5971044443063e-26	50.9553483984954
TMED3	0.234404644468414	6.61072653848837	10.9464765496567	2.37227645051345e-27	4.90424063262542e-26	50.8906464978144
NDUFS6	0.187453629182924	7.27881110697853	10.9449234339147	2.41163427964147e-27	4.98226854358325e-26	50.8743535708805
TBL2	0.162457941538773	3.86541104125537	10.9425182421805	2.47386694227699e-27	5.10741827246685e-26	50.8491261563065
TBX5-AS1	-0.367510401185563	0.0178331057413965	-10.9402782017323	2.53325835502113e-27	5.22653871174646e-26	50.8256355569216
FCRLA	-0.574534363057173	-1.05341258169023	-10.9391505220683	2.56369032878204e-27	5.28579171662375e-26	50.8138116094365
MBTPS2	0.158467006383861	2.85367400176126	10.9356077214177	2.66167724527083e-27	5.48415675402432e-26	50.776671929409
OAF	-0.298752102806491	4.11984275420053	-10.9288984310484	2.85753587403853e-27	5.88377883603732e-26	50.7063678199686
WDR34	0.241943678236311	5.19287099169044	10.9273711059156	2.90408268700514e-27	5.97563414229425e-26	50.6903691066504
CCT8	0.158763507516674	6.07305735987587	10.9259795815263	2.94714535700107e-27	6.06020262783731e-26	50.6757946958128
OSGIN2	0.234040442609592	3.1461013395484	10.9252364871684	2.97040033501073e-27	6.10395514914156e-26	50.6680124470183
TMEM240	-0.352066189125562	0.268086709444321	-10.9230252700119	3.04068228215645e-27	6.24422213165395e-26	50.644857781798
GMFG	-0.30916465475738	4.48532743046304	-10.92250761998	3.05737230365212e-27	6.27432155267438e-26	50.6394378548132
PALMD	-0.395904335039088	2.50108110808496	-10.9205783013718	3.12038179057844e-27	6.39937434991385e-26	50.619239482444
NUP210	0.28328130624101	3.6120009484963	10.9148881644555	3.31381708061758e-27	6.79156468746757e-26	50.5596875724842
YBX3	-0.3368750063402	5.35543097917567	-10.9140800808632	3.34223569549985e-27	6.84526242479117e-26	50.5512326369484
PSMD7	0.18886304246471	5.27496367300874	10.9098176549386	3.49618601338021e-27	7.15582104131168e-26	50.5066446363864
SLC11A1	0.467303537933354	1.06272612435501	10.908371045991	3.5500174988043e-27	7.2611855600129e-26	50.4915157236045
LAX1	-0.473067356464848	-0.474573436171655	-10.9081491202902	3.55834827776613e-27	7.27340527107626e-26	50.489194945593
RP5-1071N3.1	-0.17677548223627	-2.64933137446141	-10.9079578887545	3.56554239672849e-27	7.28158039169212e-26	50.4871951852891
ADAR	0.190374769099742	5.9873811825078	10.9079174350422	3.56706611120638e-27	7.28158039169212e-26	50.4867721539262
MOB3C	-0.166319331155709	2.21146968403555	-10.90625192765	3.63036248746973e-27	7.40589148550913e-26	50.4693569129221
KLF5	-0.572446584051049	1.90854506077883	-10.9046204348225	3.69344633387207e-27	7.52960509213748e-26	50.4522997157722
DCTPP1	0.229735627468187	5.85985026608603	10.9043036300446	3.70582151927289e-27	7.54984694338995e-26	50.4489878058845
BCAR1	0.185355007817575	4.184745869689	10.9033765227163	3.7422734885064e-27	7.61908121522098e-26	50.4392962389266
GEN1	0.226877315854995	0.247807004434612	10.9008510984263	3.84338225326856e-27	7.81977542828834e-26	50.4129004259198
KRAS	0.179088632608725	3.26021004908153	10.8962730063738	4.03363048918444e-27	8.20144960794979e-26	50.3650644166078
KIFC1	0.452312328029862	2.05152320540457	10.8949462493898	4.09049133486123e-27	8.31158756092771e-26	50.3512047277819
BICC1	-0.426694046337162	2.20262646319941	-10.8934477636596	4.15566872779795e-27	8.43846811075551e-26	50.3355529790292
MYOCD	-0.310802328324242	-2.24113714484808	-10.8929632195407	4.17696386843944e-27	8.47613345163599e-26	50.3304923186676
TAL1	-0.354811290154131	-0.434352509796417	-10.890736235264	4.27623784361388e-27	8.6718844312183e-26	50.3072359850973
H2AFY	0.170304557085121	6.48213256159555	10.8880235317983	4.400331228102e-27	8.91767717369456e-26	50.2789132142726
GFI1	-0.405098820560413	-0.845458145808125	-10.8869208978126	4.45178683873452e-27	9.01603679642656e-26	50.2674026998489
TCF7L2	-0.321624099687768	3.25925070147954	-10.881228977319	4.72705298464706e-27	9.56724527023812e-26	50.2080012033437
MSI2	0.327306712469022	4.44159342186072	10.8802779468198	4.77466421595393e-27	9.65727464124627e-26	50.1980789353942
H6PD	-0.219601505533148	3.52000165396534	-10.8751143787718	5.04159263544255e-27	1.01904883230474e-25	50.1442204639851
IAH1	0.144629447509842	4.79441578849818	10.8736173997055	5.12171012687054e-27	1.03456533420065e-25	50.1286106623785
PSMC4	0.155339063010064	5.30914486508259	10.871980061913	5.21078637243549e-27	1.05186998943899e-25	50.1115395312394
AX748062	-0.371383483765417	-0.223401497883929	-10.8710369076354	5.2627927687741e-27	1.06167384841969e-25	50.1017071369548
IL7R	-0.584746753184998	2.22367243011907	-10.8706614498626	5.28363886390893e-27	1.06518297540529e-25	50.097793203932
EZH2	0.368149600446617	2.04739140649395	10.8705589534146	5.28934387241728e-27	1.06563706672428e-25	50.0967247585846
CLTC	0.236509081110754	6.20843017154206	10.8623659079682	5.76570583075146e-27	1.16011094618585e-25	50.0113486784277
COX6B2	-0.347484173648644	-2.10109309365591	-10.8623645681637	5.7657871098302e-27	1.16011094618585e-25	50.0113347217699
TPM3	0.173058094591505	7.15699688694003	10.8610009083223	5.84910550717965e-27	1.17610841354462e-25	49.9971303865467
HOTAIRM1	-0.409314859848085	0.54012355806556	-10.8609075925581	5.8548504856822e-27	1.17649713698295e-25	49.9961584385059
PACRG	-0.412009936769392	-1.06538756027991	-10.8600172262667	5.9099481232403e-27	1.18679602357718e-25	49.9868850463687
MOCOS	0.356238326293861	1.63413811383956	10.8596863195941	5.93055613677998e-27	1.19016004656511e-25	49.983438747425
RP11-290F20.2	0.29790208580479	-2.1030811635096	10.8594420231368	5.94581601843635e-27	1.19244711766756e-25	49.9808945313221
GJC2	-0.29152776498115	-0.0747933079063543	-10.8573845242632	6.07589215163764e-27	1.21774293026166e-25	49.9594688799039
TRIP13	0.425229778767566	2.03042667893286	10.853952475306	6.29917916217536e-27	1.26167530720664e-25	49.9237377488015
PSMD12	0.215396931280044	4.64434415083118	10.850836990791	6.50890984301806e-27	1.30283723933043e-25	49.8913113874765
TREM1	0.551685097311739	0.580230551605749	10.8500291375324	6.56441530589884e-27	1.31309577716505e-25	49.8829045475988
FAM199X	0.171509447185199	3.00780750973726	10.8499249463611	6.57160810721474e-27	1.31368318801284e-25	49.8818203351259
WFS1	0.288753718182593	4.70993502576317	10.8469309412192	6.78167220041431e-27	1.35479813893714e-25	49.8506688402731
CAV2	-0.33413717515914	2.85177287559965	-10.8448739249698	6.92984274544174e-27	1.3835032104661e-25	49.8292709520384
PIK3IP1	-0.226539802794477	4.21711016656553	-10.8443670495034	6.96684436021733e-27	1.38999128104789e-25	49.8239988092101
EFNB3	-0.476092531691027	0.668566866457968	-10.8441763153289	6.98081853980002e-27	1.39187961389488e-25	49.8220149925185
VBP1	0.163322101848743	4.38968813508739	10.8435775778671	7.02486606791479e-27	1.39975785142795e-25	49.8157877627169
CDH5	-0.28676792184805	3.33182727109521	-10.8411039163468	7.20978836163954e-27	1.43567817923874e-25	49.79006355286
CDC14B	-0.28242009677548	1.2633021617014	-10.836431710636	7.57233903982909e-27	1.50690035115619e-25	49.7414908983287
HLA-DOB	-0.525509575522584	0.911904658620488	-10.8358269751174	7.62056780111372e-27	1.51552078080783e-25	49.7352054257693
TUBB2B	-0.665889053136545	-0.584135845059057	-10.8326153021299	7.88185720705373e-27	1.56647471149848e-25	49.7018295017506
IL27RA	-0.379230523703773	2.16632999014887	-10.8303298701556	8.07318481840468e-27	1.60346749948559e-25	49.6780846896461
RP5-855F14.1	-0.274875946270795	-2.34098749058216	-10.8288483565309	8.19966555194555e-27	1.62754133286688e-25	49.6626947651605
FBXO22	0.168247487947843	3.03334673465709	10.8249212948675	8.5445201152123e-27	1.69490111411329e-25	49.621909940076
LGALS2	-0.642698310716916	1.23361209126988	-10.8214163680254	8.86443423818883e-27	1.75723033244508e-25	49.5855207454431
AGTR2	-0.1972559112562	-3.10070167925282	-10.8172892133955	9.25640464901405e-27	1.83375436130821e-25	49.5426853210944
CD200R1	-0.362289259830941	-0.105267040257614	-10.8171437578111	9.2705283393076e-27	1.83537432452039e-25	49.5411759233835
LINC01091	-0.429231328866801	-1.33754914211363	-10.8169229962339	9.29200507268452e-27	1.83844702928466e-25	49.538885108482
CSDC2	-0.492023926733489	0.0339071799489978	-10.815953726661	9.38688579445566e-27	1.85602966076793e-25	49.5288276309522
AKNA	-0.290277857472991	2.34093985725258	-10.8144845965978	9.53253266957849e-27	1.88362113218015e-25	49.5135850112872
NRN1	-0.398159848251914	2.70350631286562	-10.8141940585032	9.56160048699737e-27	1.88815610384628e-25	49.5105708264275
ADH1B	-1.08121276937945	3.2211416750724	-10.8100799197729	9.98277602862447e-27	1.97006638186377e-25	49.4678967433814
CHST3	-0.37612824123011	1.69930086393422	-10.8099645645501	9.99484676379244e-27	1.97118814929363e-25	49.4667004320406
CAMK4	-0.355851164345022	-0.304681627357364	-10.8073628765883	1.02709653355231e-26	2.0243508625857e-25	49.4397223016652
SLC25A10	0.286975675059921	4.51206978521106	10.8053841347893	1.04860244691304e-26	2.0654189230358e-25	49.4192078019399
NUTF2	0.185613047539076	6.26686790599512	10.8015477533495	1.09157864729064e-26	2.14869738192766e-25	49.3794441883241
BTLA	-0.499400038514276	-1.23644487545284	-10.8010286737026	1.09752614506082e-26	2.15902769071397e-25	49.3740649925812
PPME1	0.208552372906664	4.43613332100174	10.8005812271439	1.10267867704655e-26	2.16778199790075e-25	49.3694283181223
SLC16A3	0.417292266929765	4.81685717974534	10.7999765183895	1.10968029564639e-26	2.1801580092378e-25	49.3631622922165
AP1B1	0.168282781377259	5.01285579274603	10.7988394604226	1.12296535842394e-26	2.20485533000986e-25	49.3513809099474
IARS2	0.199248877120172	5.32517425324385	10.7966464946156	1.14903450314646e-26	2.25460584485794e-25	49.3286621949254
RBMS3-AS3	-0.318742311956656	-2.4250244685891	-10.7959002607303	1.15804164145806e-26	2.27083578548938e-25	49.3209323217609
CCDC50	-0.180527346000626	2.95971877785262	-10.7836875507644	1.31580688607577e-26	2.57856378023673e-25	49.1944968192493
PTK6	0.462832037782417	2.15274937379577	10.781931409913	1.34018132099546e-26	2.6246634817592e-25	49.1763267316095
RPS16	-0.182027440514256	10.4801006718388	-10.7813240703866	1.34871472374031e-26	2.63970069424507e-25	49.1700434673285
NAP1L3	-0.357631608031095	0.4330778312986	-10.7770137026217	1.41084585576018e-26	2.75955369696059e-25	49.1254597010465
HNRNPAB	0.171549801510491	6.44138292302966	10.7762912956722	1.42153315013859e-26	2.77869668644887e-25	49.1179891811322
CRHR2	-0.27441099963158	-2.46589724873757	-10.7748321442733	1.44336537110003e-26	2.81958684677231e-25	49.102901283656
GALE	0.302436817228499	3.88973202607962	10.7716346174128	1.49237749967169e-26	2.91262632195651e-25	49.0698448490336
TMEM236	-0.191171861529019	-2.36377984023168	-10.7716023619155	1.49288023370653e-26	2.91262632195651e-25	49.0695114337522
ENTPD6	0.203588892140353	4.73463901933455	10.7699308650601	1.51916338271647e-26	2.96203271052077e-25	49.0522349385879
ATG4D	0.216009047336342	2.83392586365338	10.7689095562852	1.53544814210134e-26	2.99189437537612e-25	49.0416799671
CLIC5	-0.370543976546704	0.240938060406089	-10.765074876203	1.5981526140611e-26	3.11211233015747e-25	49.0020577463258
IFI16	-0.282409096458652	4.80023986392034	-10.764174167583	1.61324550456016e-26	3.13952222561471e-25	48.9927529710012
SLC51B	-0.275131070396041	-2.21026979895322	-10.7632404121443	1.62904141903345e-26	3.16826486442769e-25	48.9831075635327
H2AFZ	0.236128330228809	7.02315298728214	10.763178319695	1.63009723209372e-26	3.16832185570357e-25	48.982466194934
FH	0.196260167767928	5.42509386618261	10.7595201130857	1.69351385617345e-26	3.28950945064779e-25	48.9446856787876
ITM2C	-0.370512900350633	4.84956671563721	-10.7592036733544	1.69911312668439e-26	3.29830985252287e-25	48.9414181707066
SESN1	-0.275431506840529	3.33235609994219	-10.7584421561673	1.71266324209892e-26	3.32252363088518e-25	48.9335552245374
MB	0.47398353219041	4.2474369088718	10.7555613964552	1.76489897238887e-26	3.42170896876774e-25	48.9038149616595
MTFR2	0.435729429653776	0.065989640648084	10.7552835010197	1.77002075659751e-26	3.42948466116648e-25	48.9009464253428
KIAA1614	-0.252424136591099	0.0612702745732049	-10.7533295466229	1.80645200897471e-26	3.49787586304922e-25	48.8807789381994
GAS5	-0.301855771140242	7.42817900163343	-10.7509648836123	1.8515368343854e-26	3.58292692121037e-25	48.8563768965666
RPL13	-0.197247312253699	7.94152780337469	-10.7479379266697	1.91088117812427e-26	3.69544784228106e-25	48.8251475661727
CA4	-0.59491451681758	-1.69556094503092	-10.7466427873177	1.93684550416945e-26	3.74331474553476e-25	48.8117879997907
WNT6	-0.579729430442509	-0.59760891531567	-10.7425159025932	2.02193591167177e-26	3.90532239760633e-25	48.7692284422772
GIMAP4	-0.311834275248509	3.8813270888345	-10.7378067304533	2.12356938435009e-26	4.09905997798408e-25	48.7206823233236
HVCN1	-0.279761406361123	1.97628147974927	-10.7363466503556	2.15609810934471e-26	4.15924800905777e-25	48.7056345752487
DMGDH	-0.33077109022065	-0.909828242969662	-10.7311243686957	2.27654121763668e-26	4.38884726310782e-25	48.6518286153752
TRAF3IP2-AS1	-0.245187230087405	0.205994089408536	-10.7297848044311	2.30849669385229e-26	4.44767480997196e-25	48.6380307750696
TXNDC9	0.137609309209526	3.7254151518493	10.7231933670341	2.47233436277319e-26	4.76036182825918e-25	48.5701605117632
NOMO1	0.19940007356941	3.35867444421021	10.7205827054522	2.54036856622855e-26	4.88830896487807e-25	48.5432898723977
CDKL1	-0.233306379274198	0.501997727927548	-10.7201776003353	2.55109080378202e-26	4.90588272017022e-25	48.5391208064057
C1orf186	-0.534372532221709	-0.329104476897668	-10.7179699609898	2.61031582363409e-26	5.01664993128681e-25	48.5164038412399
DLL1	-0.304704789673334	0.949327861030391	-10.715013951536	2.69175824590417e-26	5.16995135406548e-25	48.4859927900264
ARHGEF16	0.304482646024124	2.45561355213412	10.7131557825918	2.74423846935748e-26	5.26747017143773e-25	48.4668801468987
MIR503HG	-0.501018997522901	-0.267347886990964	-10.7124690604289	2.76388931524172e-26	5.30189208918184e-25	48.4598174755174
SOX7	-0.330175599991842	0.662300570404011	-10.7121516314942	2.77301978409321e-26	5.31610283453645e-25	48.4565529831567
ADAM15	0.262811844227254	5.90670191158625	10.7107199294116	2.81457417390113e-26	5.39241662802349e-25	48.4418302287404
GTSE1	0.418633428263468	0.766651585098634	10.7102380739696	2.82869821989489e-26	5.4161147988248e-25	48.4368755287261
PWWP2B	0.195145699917675	3.55389590667146	10.7071976758118	2.91945311539368e-26	5.586417880138e-25	48.4056172453285
RAD51	0.384463213209367	1.28436665963549	10.7054838805515	2.9718759909693e-26	5.68320647219748e-25	48.3880013554059
FLJ32255	-0.317636823274379	0.653788298506764	-10.7044568236271	3.00373869719405e-26	5.74058172686653e-25	48.3774456116836
KIF2C	0.465932302263355	1.68031723885302	10.7028475168787	3.05434741728918e-26	5.83369016303407e-25	48.3609075816258
TTC23	-0.249430392561707	1.33358299096323	-10.7015080500114	3.09711456221292e-26	5.91171558210895e-25	48.3471443099641
DLG3	0.224848442739702	3.6610828170532	10.7002240950314	3.13866665534693e-26	5.98732671923876e-25	48.3339529262895
STIP1	0.195965176358158	5.51849696759256	10.7000318073216	3.14493700372491e-26	5.99558249660096e-25	48.3319774836574
U92819	-0.652548330261094	-1.522173407974	-10.6984214860595	3.19793835322291e-26	6.09286217729785e-25	48.3154353455241
SEMA3G	-0.420635065858558	1.97077544675233	-10.6946997476376	3.32384789120642e-26	6.32884424195473e-25	48.277212323187
XCR1	-0.443827829332627	-1.23145502911896	-10.6924392343935	3.40271031284368e-26	6.47500948248583e-25	48.2540023800462
IRAK1	0.20680368505516	4.9769085895395	10.6906421275966	3.46672768515165e-26	6.59276340124496e-25	48.2355537206563
RFWD3	0.202908028763801	2.64598256947596	10.689392961716	3.51192837317871e-26	6.6746101747636e-25	48.2227317759364
CPXM2	-0.432178651087885	3.03828146315893	-10.6890491212694	3.52447239884134e-26	6.69432865170696e-25	48.2192027011254
GPX2	-0.679942230162175	-0.618415949739068	-10.6874044042411	3.58509253625108e-26	6.80528174239787e-25	48.2023232708708
B3GALNT1	0.240921842246901	2.75037517292675	10.6857846724899	3.64580222516344e-26	6.91626832696186e-25	48.1857026043412
LAT	-0.416459718743009	1.63872124109281	-10.6811822206018	3.82392945427175e-26	7.2497286613082e-25	48.1384878413536
WT1-AS	0.451972392904494	-2.61951830770946	10.6803138694618	3.85849219082149e-26	7.31076497665472e-25	48.129581871455
RHBDD3	0.21819427336906	3.091487068463	10.6769108828222	3.9969523392445e-26	7.56846220556942e-25	48.0946866568854
ZDHHC12	0.189762558355281	4.58167269449855	10.6751195940132	4.07180422007004e-26	7.70547132142622e-25	48.0763223868665
RIMS3	-0.372302499573454	-0.447552287530593	-10.6736014899925	4.1363278531488e-26	7.82277936197536e-25	48.0607610319607
RELL2	0.30054735295317	-0.429324407515124	10.6733755034755	4.14601922966457e-26	7.83630640071015e-25	48.0584447275613
RPL24	-0.156352245211517	9.84750099299335	-10.6677467326375	4.39480888586162e-26	8.30145509560091e-25	48.0007658729448
SMARCA5-AS1	0.157973275873396	3.26729795761508	10.6660069350032	4.47466171546205e-26	8.44712133625298e-25	47.9829435933689
IGSF8	0.251586623410781	5.18169508471794	10.6653977198516	4.50296213623242e-26	8.49535002046538e-25	47.9767035007729
TMEM178A	-0.43502882609767	-0.0936487062783897	-10.6647879114305	4.53146788480761e-26	8.54390691903401e-25	47.9704576611696
PCK2	0.2400565713761	4.35249174732313	10.664335257432	4.5527430464622e-26	8.57877986135872e-25	47.9658216573437
PTPRCAP	-0.563090184550319	3.86234842997183	-10.6635423975394	4.59024719891936e-26	8.64417204360256e-25	47.9577017617644
CPXM1	-0.537172559375548	4.13133270303866	-10.6620261011369	4.66282698264448e-26	8.77549724508061e-25	47.9421745077706
PROX2	-0.153327381798951	-2.54606628702069	-10.6619003002748	4.66889951235157e-26	8.78157120345712e-25	47.9408863671558
PRSS22	0.407330469787535	2.68797568200143	10.6574844588389	4.88709925295563e-26	9.18637749345162e-25	47.895679161795
WBSCR28	0.445526457316958	-2.03497096995642	10.6537819869664	5.07782209697369e-26	9.53907358631119e-25	47.8577884177655
AUP1	0.149580196531243	5.71301240237852	10.6506005334003	5.24759042707507e-26	9.85199991068564e-25	47.8252394429958
ADH5	-0.131866389381512	5.11558556976003	-10.6434336407865	5.65093056124509e-26	1.06027946366462e-24	47.7519489496718
HCN2	0.483783245133941	-0.733529833496498	10.6420262961273	5.7336720571795e-26	1.0751505956552e-24	47.7375624352104
HUS1	0.137444169360174	1.79848666990789	10.6396163373008	5.8781594397555e-26	1.10157493083214e-24	47.7129308276851
CKAP5	0.162541098193135	4.2152469946605	10.6370777184669	6.0342667367471e-26	1.13014346377245e-24	47.6869897931437
LAMP2	0.159446853890867	5.82224943109543	10.6353438252887	6.14324515705454e-26	1.14985604470884e-24	47.6692751860217
CYCS	0.200407974369949	3.90273387043222	10.6339244246581	6.2339083021842e-26	1.16611866513282e-24	47.6547756309043
KRT15	-0.985107745454628	4.22201854670162	-10.6337445190744	6.24549397998539e-26	1.16757826585251e-24	47.6529379752179
ALDOA	0.258489431010226	9.62110810217588	10.6321547936955	6.34880261729555e-26	1.1861730797992e-24	47.6367008848917
VEGFA	0.32817718621	4.43890073711735	10.6313410873172	6.40233541254858e-26	1.19545119484762e-24	47.6283907427781
EMC9	0.234174342494391	3.4494774940274	10.6305336091193	6.45590094830964e-26	1.20472420054158e-24	47.6201447883602
STRAP	0.151327250085389	5.81957537479729	10.6263250191162	6.74236359480946e-26	1.25700645116865e-24	47.577176106675
OPA1	0.136400732364729	3.58223819170904	10.6262983661948	6.74421734370739e-26	1.25700645116865e-24	47.576904036937
CALCOCO1	-0.184809457588456	4.32511626419555	-10.6256993002239	6.78601685514929e-26	1.26403385778022e-24	47.5707890117295
RILPL2	-0.208191606269989	3.83062705435682	-10.6251077795958	6.82754196218456e-26	1.27100170484214e-24	47.5647513190348
GSS	0.183335028168818	4.48765153249522	10.6238949358271	6.9134740012253e-26	1.28622287551428e-24	47.5523727089365
DOC2B	-0.469890720027975	0.784378709942145	-10.6218014655317	7.06433071656207e-26	1.31349739498005e-24	47.5310092606222
COPE	0.159711936019813	6.7997513994025	10.6150044165312	7.57699612188844e-26	1.4079710132576e-24	47.4616735592349
HRC	-0.313044425059269	-1.36177815937753	-10.6146885832068	7.60169462276837e-26	1.41171061691784e-24	47.458452787337
GTF2IRD1	0.196820538029984	2.89243362706018	10.6071624580847	8.21445083853888e-26	1.52458824492786e-24	47.3817298706169
C1orf123	-0.123403762309149	4.48434010682966	-10.6070875932933	8.22078582089884e-26	1.52484708150266e-24	47.3809669357807
CYP11A1	-0.363011897690379	-0.676624612909832	-10.6053678569475	8.36764951421642e-26	1.55115616970745e-24	47.3634427549812
LINC00921	-0.218378522771245	-0.567689284005724	-10.6042503337998	8.46447651409904e-26	1.56816367111445e-24	47.3520565586474
DEFB1	-0.878283259134417	1.04751401457443	-10.6032218913782	8.55456658680355e-26	1.58390340552904e-24	47.3415789664731
USP5	0.161252830197173	4.77232544376848	10.6006301378853	8.78584003969521e-26	1.62574911765703e-24	47.3151788013749
TMEM184B	0.1593126220611	4.57195780932509	10.5978459873881	9.04119286383705e-26	1.67199770966046e-24	47.2868254874305
ZCCHC11	-0.289480168396371	1.89376174022455	-10.5949799825322	9.31174094209384e-26	1.72099930645345e-24	47.2576457766393
GUCY2D	-0.25464531487346	-2.07854852553133	-10.5944636694358	9.36132686013595e-26	1.72912838742128e-24	47.2523898039564
EIF2AK2	0.237379915223283	3.31159288805831	10.5928510923718	9.51788851794555e-26	1.75699538939228e-24	47.2359755902757
DHTKD1	0.240327783193001	3.08703226500558	10.5926782043479	9.53482719166587e-26	1.75907018093704e-24	47.234215922556
SMTNL2	-0.373471160967948	-2.04764958938248	-10.5926141737545	9.5411081608416e-26	1.75917743957214e-24	47.23356422095
RNPC3	-0.188648538533033	1.87829560754304	-10.5909195254155	9.70884125849128e-26	1.78903513697512e-24	47.2163174612733
CSF2RB	-0.374364891519347	1.73230012499155	-10.5903245938003	9.76841727747875e-26	1.79893913645216e-24	47.2102633338708
SPP1	0.681432685970071	6.4272749474277	10.5894285315053	9.85883317436275e-26	1.81450736986706e-24	47.2011454420242
AK126286	-0.260035147051263	-1.08498739452634	-10.5858615070261	1.02270602181652e-25	1.88115741140446e-24	47.1648562187236
WT1	0.716442424190101	-0.93008563370612	10.5848816020348	1.0330583025651e-25	1.89906757049862e-24	47.1548891077735
TMCO1	0.192843590705457	5.08202538170785	10.5842277183481	1.04002404491699e-25	1.91073465156921e-24	47.1482385996961
TTC28	-0.261923918478769	1.16954489896695	-10.5835311513288	1.04749572863303e-25	1.9233168152444e-24	47.1411543867974
TP53INP2	0.284695482530767	3.12782983246736	10.5833220520329	1.0497489894716e-25	1.9263081189085e-24	47.1390278931968
PTGIS	-0.463585397186515	2.36854754580511	-10.5815638971562	1.06888602964484e-25	1.96025949524587e-24	47.1211493839566
L2HGDH	0.22668012853731	1.7003616701484	10.5770220719643	1.11993870820951e-25	2.05266675943506e-24	47.0749767132241
RNF149	0.119413874362412	4.36092699290592	10.5767011291395	1.12363642081533e-25	2.05822184738665e-24	47.0717146684724
NIPSNAP3B	-0.341805115599342	-0.181115425444988	-10.5764719925772	1.12628380101082e-25	2.0618475396322e-24	47.0693857934119
PIK3CD	-0.313390135282647	1.9009074694079	-10.5761315429924	1.1302286873303e-25	2.06784282361883e-24	47.0659256524771
HCN3	0.270014190883005	0.0128591087252502	10.572822416385	1.16929348100457e-25	2.13804758834159e-24	47.032298891135
PLA2G4A	-0.340912407421648	0.456725524930375	-10.569306229545	1.21227047941771e-25	2.21531843382046e-24	46.9965786877558
CDHR1	-0.264058243360374	-2.4557474263325	-10.5691557259072	1.21414457886476e-25	2.21743032110419e-24	46.9950499982286
OR7C1	-0.292404307518696	-2.73839576226813	-10.5688120514086	1.21843485550654e-25	2.2239498412306e-24	46.9915593168612
RPL18	-0.170337652310851	9.67815911072297	-10.5684692981023	1.22272860463605e-25	2.23046798948532e-24	46.988078096578
ICAM4	-0.291192123243714	-1.45650767701641	-10.5671528370473	1.23936015576041e-25	2.25947142395423e-24	46.9747082529457
HRCT1	-0.606917292739889	0.428318227343443	-10.5589260789686	1.34849424190555e-25	2.4569819820788e-24	46.8911930440351
KRT18	0.387524152766057	8.24946958113101	10.5575951615009	1.36702393033952e-25	2.48927395928787e-24	46.877687684866
PSMA3	0.156386603856245	5.70168723557981	10.5530669228096	1.43197948749808e-25	2.60601691519035e-24	46.831749608331
NPTX1	-0.420900353665702	-1.91342974841905	-10.5480574965441	1.50740750504861e-25	2.74166957238216e-24	46.7809512265677
DYNLT3	0.210476242793085	3.78329012658244	10.5470114945036	1.52364773948885e-25	2.76957523435355e-24	46.7703469982217
FCRL6	-0.386197586972926	-1.31358413574586	-10.5458472563415	1.54192779180322e-25	2.80115369593917e-24	46.7585452523852
THEMIS	-0.444012506771309	-0.733273884545813	-10.5440274851499	1.57093710180146e-25	2.85217492041777e-24	46.7401008601855
BTG1	-0.24108722693739	5.49995637905891	-10.5389420982016	1.65490488764123e-25	3.00285945661649e-24	46.6885732566151
IMMT	0.119924169528298	4.92415990131658	10.5370887081271	1.68660128665239e-25	3.05857512999565e-24	46.6697995311715
AVL9	0.1949481940116	3.1358974322995	10.5356658214389	1.71134309394244e-25	3.10162093919749e-24	46.6553886195607
TACC1	-0.287525989639338	3.60063768131074	-10.5308495332674	1.79779217211727e-25	3.2563882272535e-24	46.6066229080449
NDUFS2	0.197608182245109	5.69875344562891	10.5300791843602	1.81201547008694e-25	3.27947167296028e-24	46.5988249130578
NOD1	-0.194090897708432	1.62028858412792	-10.5300443554719	1.81266116120857e-25	3.27947167296028e-24	46.598472363866
OAS3	0.414853360076384	3.67145667193685	10.5293613353965	1.82536984540964e-25	3.3005296003848e-24	46.5915588334662
CCNF	0.285229311264685	2.02033385294418	10.5289367280152	1.83331483944025e-25	3.31295448005406e-24	46.5872611660565
FARSA	0.16889243645098	5.08162271942185	10.5284077956505	1.8432598751489e-25	3.3289769483014e-24	46.5819077967944
TMEM214	0.120629074899265	5.16485360364194	10.5259754852988	1.88968537515861e-25	3.41082684820295e-24	46.557293382428
HOXA1	-0.258332946402617	-1.19454659101884	-10.5257651299285	1.89375448219406e-25	3.41617370502161e-24	46.5551648824081
ISL1	-0.242073432444636	-2.83834255309161	-10.5256946058118	1.89512064200752e-25	3.41664127427349e-24	46.5544512865086
C18orf32	0.196961605600025	4.68524575915822	10.5179683183632	2.05086342203471e-25	3.69526558792186e-24	46.4762999128967
PENK	-0.611476342827344	-1.3661635012357	-10.5166072048648	2.07958587881029e-25	3.74483186403032e-24	46.4625377583808
DPYD	-0.264186536847876	3.29495663499336	-10.5128772710883	2.16035584205534e-25	3.88801067434624e-24	46.4248330247
TNFRSF8	-0.339616397558645	-0.99595700253517	-10.5115186989791	2.19054148808463e-25	3.94003863809628e-24	46.4111027210811
UHMK1	0.226588514926735	4.4053641780862	10.5094592185383	2.2370996496527e-25	4.02143743078222e-24	46.3902918749837
CCT6A	0.164042607739185	5.91085197186366	10.50915780305	2.24399548372215e-25	4.03148548341585e-24	46.3872464180375
RPL35A	-0.170799374231322	10.0831033928477	-10.5090381749907	2.24673819323962e-25	4.03406482456899e-24	46.3860377364651
GAS6	-0.308788547206452	5.63579103953174	-10.5085793681085	2.25728810179959e-25	4.05065100360723e-24	46.381402224565
CDCA8	0.389261554756749	1.9192065861463	10.5059715240596	2.31819322248723e-25	4.15752665962048e-24	46.3550576789278
YWHAH	0.152715264402138	6.46258470548514	10.502162937138	2.41007984044401e-25	4.31980919136495e-24	46.3165940587611
CCDC3	-0.374023661062064	2.83797520692462	-10.5007076725825	2.44613550665808e-25	4.38189044764954e-24	46.3019004843882
ORC6	0.424576277867343	0.580706126116788	10.4996682267494	2.47221577560569e-25	4.4260405982639e-24	46.2914065198499
RPL36A	-0.206040136068435	9.07912114571158	-10.4986192842781	2.49881379799662e-25	4.47106596377771e-24	46.280817655084
OIP5	0.377801206982223	1.26940279211726	10.4975222486429	2.52693488493221e-25	4.51876275917919e-24	46.2697443475681
SHROOM2	0.30302154216421	1.34484632726155	10.4967763022212	2.54623524672041e-25	4.55063988940506e-24	46.2622154921871
CDKN2C	-0.268687692969579	3.02599079919243	-10.4962138237691	2.56088521492332e-25	4.57417373603057e-24	46.256538711162
BCAS4	0.405720182593745	3.58177465831113	10.4953406341586	2.58379351348265e-25	4.61242260229277e-24	46.2477266540208
NYAP1	-0.277031527545881	-2.19240439456548	-10.4936448537865	2.62886465957867e-25	4.69016807617894e-24	46.2306151130219
MASTL	0.227355994488841	1.9466728623634	10.4933819562588	2.63592150678068e-25	4.70004143886688e-24	46.2279625330697
UBE2M	0.167232154507179	5.26697787874712	10.4852662256109	2.86325520869773e-25	5.10244642127341e-24	46.1461068219873
POLD2	0.196932997578874	5.41362998392305	10.4822659385543	2.95213119604527e-25	5.25779165412217e-24	46.1158606119757
GCH1	0.302915207999535	2.05881154497452	10.4804991811712	3.00574090757191e-25	5.34830831077103e-24	46.098053495601
MARVELD2	0.298999132995464	2.4746929316511	10.4804770063683	3.00641986690029e-25	5.34830831077103e-24	46.0978300138235
MARK2	0.163859937040362	4.23314398288851	10.4785586748982	3.06573555487154e-25	5.45068709107777e-24	46.0784983713735
DNASE2	0.164950645440658	4.99416337431741	10.478277165274	3.0745370411534e-25	5.46318858809439e-24	46.0756617842889
CYP2U1	-0.233441408941171	1.21707531057652	-10.4708302975591	3.31668417955841e-25	5.89007233613754e-24	46.0006502385252
FBLN1	-0.432928294844333	6.91736534712682	-10.469899002865	3.34826713053525e-25	5.94274094214897e-24	45.991272876949
KRTAP5-AS1	0.43219410344404	-0.78428234289384	10.4693454036852	3.36718243031125e-25	5.97287848916992e-24	45.9856989607009
ELN	-0.629609977792236	5.11852874805395	-10.4690518169245	3.37725661364147e-25	5.98730760367858e-24	45.9827430916641
RECK	-0.349455132212281	2.68540869297547	-10.4671315078018	3.44389138653452e-25	6.10193499686498e-24	45.9634110679506
AK055408	-0.339101219610401	-0.141548164430979	-10.4611656199466	3.6593356352784e-25	6.47994230538542e-24	45.9033725920729
CD46	0.256374846917215	6.54047151105402	10.4604264169656	3.6869439524981e-25	6.52343897751001e-24	45.8959357366635
CXCL6	-0.461227546171831	-2.28518724578741	-10.4603948896921	3.68812603782763e-25	6.52343897751001e-24	45.8956185629279
PURG	-0.240444834760785	-2.21057031522632	-10.4592824476629	3.73007741048137e-25	6.59386250140363e-24	45.8844276327479
DCDC2C	-0.140100793811433	-3.12845146083386	-10.4591872092616	3.7336908608086e-25	6.59647214761634e-24	45.8834696059403
GRSF1	0.137500529015136	4.05031007919986	10.4583863781206	3.76421288817754e-25	6.64659215066361e-24	45.8754141657263
OSBPL9	-0.169980781259184	4.13836417541386	-10.4566104635347	3.83278357779816e-25	6.76380017888737e-24	45.8575525466681
WHSC1	0.205004169113913	3.16965388287895	10.4565173805582	3.83641160924621e-25	6.76633396110767e-24	45.8566164233857
LGALS7	-0.67584475114863	-1.66062370618318	-10.4530896247742	3.9724107069647e-25	7.00219625759369e-24	45.8221493113564
RNASEH2A	0.262053013912992	4.26013506719928	10.4520402638514	4.01499273631013e-25	7.07321637021759e-24	45.811599766385
LSP1	-0.306459715871512	5.60972451941523	-10.449228591785	4.13133133652323e-25	7.27401835149969e-24	45.7833380089037
PLG	-0.140890991141366	-2.97001279492587	-10.4470133537492	4.22533989845192e-25	7.43529737546857e-24	45.761076321196
RECQL4	0.389303607189144	1.95122700677863	10.446942708077	4.2283725451756e-25	7.43639422261224e-24	45.7603664505527
HOXA9	-0.535258773538081	0.155288072648578	-10.4408160890899	4.49974972706142e-25	7.90915577025916e-24	45.6988211182748
S1PR4	-0.490405029218328	0.852461955001432	-10.4406870427577	4.50564768702556e-25	7.91501513147661e-24	45.6975251351588
TIPRL	0.163515499391758	4.01045033161908	10.4382892594995	4.61664126455092e-25	8.10538297101048e-24	45.6734474413093
PLEKHF1	-0.338241287687651	2.5064646857279	-10.4373572719736	4.66051090542794e-25	8.17775264900701e-24	45.6640901346891
POLQ	0.354797440277425	-0.999700853240006	10.4361142927235	4.7196630363548e-25	8.27684088733472e-24	45.651611625697
SLFN11	-0.279865172355079	1.96080415659874	-10.4340030826536	4.82184393539427e-25	8.45123299636254e-24	45.6304199366875
HYOU1	0.215352642317132	4.97609360235612	10.4332780457602	4.85743865157044e-25	8.50878796712381e-24	45.6231431521479
MMP15	0.331011156168712	2.87091151432804	10.4330274839734	4.86980011613794e-25	8.52560298267711e-24	45.6206285144307
DTX1	-0.378702553805333	0.96288893776423	-10.4319337372471	4.92412633119548e-25	8.61582535217395e-24	45.6096523294759
PABPC4L	-0.289154852433793	-0.82812582076336	-10.4266779851775	5.19367571132221e-25	9.08231166175411e-24	45.5569236390349
WDR76	0.260836779418225	1.41908848790948	10.4225028998254	5.41818457376968e-25	9.46955078535681e-24	45.5150543683236
PCDHGA5	-0.420659711907165	-0.386532685597048	-10.4135828809414	5.93058857490052e-25	1.03592312600059e-23	45.4256532750184
TUBB3	0.600009103129979	3.95120182413513	10.411670165992	6.0465672422704e-25	1.05558426432509e-23	45.4064922870229
ELAVL1	0.108473467475205	3.91488959605344	10.411096365559	6.08179641291713e-25	1.06113423563984e-23	45.4007447677967
ENTPD1	-0.238328179025311	3.16820633927644	-10.4070805179182	6.33411514839035e-25	1.10453369522637e-23	45.3605279212897
C9orf163	0.272309702801021	-1.35526923067642	10.4053333948324	6.44710214656656e-25	1.12360139894849e-23	45.3430357876109
GAB3	-0.255148268116204	-0.0129697445352749	-10.4009048680847	6.74252629141979e-25	1.17442479675323e-23	45.298709737635
TNFRSF6B	-0.54919913684202	0.48077682639862	-10.397545882046	6.97551638131564e-25	1.21432212695605e-23	45.2651006147199
E2F8	0.44446766404271	-0.558467382555052	10.391111411778	7.44434434657988e-25	1.29520681091989e-23	45.2007471302408
PGP	0.227009436866043	2.72599278281751	10.3881913340497	7.66728489308377e-25	1.333243651972e-23	45.1715545570761
ZNF423	-0.399578659487939	1.60949768730326	-10.3818728902103	8.17258990169282e-25	1.42030961326435e-23	45.1084139219373
PNMAL2	-0.28974919658844	-0.706224800670065	-10.3816043203407	8.19478462802525e-25	1.42336537728756e-23	45.1057308747006
ERO1L	0.240975138033821	3.29247657589582	10.3784475971934	8.4601791586484e-25	1.46863571277662e-23	45.0741996342608
ZEB1	-0.312590331606108	3.11428587593302	-10.3778536272032	8.51105995285372e-25	1.47663780463648e-23	45.0682677008493
UBE2Q2P1	-0.229759895617927	-0.7596107397277	-10.3747251285469	8.78410278150623e-25	1.52315355253477e-23	45.0370288196414
CENPO	0.209653968202785	1.21035663079648	10.3742681001591	8.82471067247797e-25	1.52933573782163e-23	45.0324660025955
AK021484	-0.509189858362324	0.67704962726598	-10.3676959694997	9.42965854835693e-25	1.63325707685206e-23	44.966872693622
PRKCB	-0.459840903632861	0.712113704717869	-10.3651492882486	9.67497095778412e-25	1.67480638593386e-23	44.9414658478467
CKMT2-AS1	-0.221394534809283	0.724508361893877	-10.3622374894251	9.96321317508829e-25	1.72373640498374e-23	44.9124235204336
MMP19	-0.285753311644343	2.17511404097795	-10.3615769298311	1.0029778203953e-24	1.73428069616251e-23	44.9058361422956
ATP6V0C	0.16840885757564	8.19249493435414	10.3601806574091	1.01719357495155e-24	1.75787680240088e-23	44.8919132087584
RPL7A	-0.174228947559282	10.0056039707444	-10.3582679121366	1.03699238167156e-24	1.79108952771643e-23	44.8728430913883
TACC3	0.33060977610754	2.74555633510018	10.3580561493172	1.03920768794447e-24	1.79391192888177e-23	44.8707320117779
USP14	0.231885662893411	4.34570232367764	10.3554709742733	1.06663306295049e-24	1.84022523689027e-23	44.8449634346469
RPL39	-0.176685576712105	10.5639912425822	-10.3551757537292	1.06981026110028e-24	1.84467562619331e-23	44.8420211071437
CCDC82	-0.261866453210501	1.47773895592485	-10.3550788392387	1.07085531018614e-24	1.84544663031241e-23	44.8410552219224
CDCA2	0.405640301416041	0.0894300806028106	10.3530431029382	1.09304245960645e-24	1.88263144619158e-23	44.820768269106
FOS	-0.603376907499817	6.26684034308254	-10.3525777814508	1.09817756088872e-24	1.89042110523315e-23	44.8161316681096
SLC52A2	0.26478907555948	5.15409469726605	10.3514809715604	1.11037632477841e-24	1.91035480848861e-23	44.8052034950171
URB2	0.193131367740938	1.81990591227719	10.3499033391893	1.12815872499177e-24	1.93986735637164e-23	44.7894864843662
CNIH1	0.157524386703511	5.4462713839622	10.3488717977638	1.13993815678563e-24	1.95815330491969e-23	44.7792110543234
EZR	0.234492720962551	6.59488868998169	10.3488610053065	1.14006204080372e-24	1.95815330491969e-23	44.7791035531084
ATP5C1	0.158258027719467	6.58933883162281	10.3486960458565	1.14195723235344e-24	1.96031757378136e-23	44.7774604424509
TMEM125	0.340669037648996	3.54169803379688	10.3483834225567	1.14555748070448e-24	1.96540476053051e-23	44.77434656401
MDH2	0.150961163196689	6.3933125329302	10.3451574262881	1.18337230249938e-24	2.02915478425797e-23	44.7422191884072
IGFBP7	-0.235764459120499	8.67855507221328	-10.3427183979581	1.21278138115921e-24	2.07842850246968e-23	44.7179353200815
SLC16A7	-0.324742894757746	-0.562584604352204	-10.3416149177609	1.22632374880047e-24	2.10047072734331e-23	44.7069504092485
ARHGAP25	-0.309632999650396	1.99219729240173	-10.3394671313276	1.25311352959051e-24	2.14516633892463e-23	44.6855727712909
NIPA1	0.214041367212591	1.60342249432516	10.3364923540301	1.2911791579993e-24	2.20910447403815e-23	44.6559706239254
AF161442	-0.368951940445277	-1.57223917063121	-10.3354832602668	1.3043502392221e-24	2.23040277748422e-23	44.6459308809549
NCAPG2	0.241597172999377	2.5650820411588	10.334983818892	1.31091832355928e-24	2.24039280490903e-23	44.6409621421342
PGAM5	0.182065205322405	3.57278581257624	10.3323189937252	1.34652114351271e-24	2.29996541751632e-23	44.6144546493619
VCP	0.124534140700565	6.46474946993944	10.3316484930803	1.35562911175185e-24	2.31424184370691e-23	44.6077860586764
BHMT2	-0.3895352339664	0.222906110529582	-10.3308366561423	1.36673873397438e-24	2.33191769066441e-23	44.5997123189271
ACADL	-0.516818342640189	-1.69360068605696	-10.3306424179639	1.36941014685204e-24	2.33518476146896e-23	44.5977807024406
WDR82	-0.109769138439909	5.08134649758111	-10.3292347632678	1.38892530785932e-24	2.36715514230137e-23	44.5837831797431
FOXF2	-0.360664886967088	1.00885935059907	-10.3279537443951	1.40692429362543e-24	2.39650763370579e-23	44.5710464451034
MAP3K3	-0.15983050724312	3.0369355873583	-10.32545007734	1.44277225948998e-24	2.45621432924204e-23	44.5461575699682
CEP162	-0.183714201085593	0.629133769373814	-10.3242160681989	1.46077265379068e-24	2.4854877596058e-23	44.533892385189
MEG3	-0.480394844542841	0.314394376126542	-10.3215991692986	1.49968502393018e-24	2.55029081342177e-23	44.5078867503174
PSMD10	0.14178937906149	4.66036014314518	10.3202378069322	1.52033250685513e-24	2.58397923040108e-23	44.4943605270907
LYL1	-0.251521262491466	1.82386540372685	-10.3195406334427	1.53101523130887e-24	2.60070363865427e-23	44.4874341926396
CIAPIN1	0.16173299360974	3.77977227790587	10.3190116698167	1.53917010270332e-24	2.61311799889647e-23	44.4821792927475
PTBP1	0.104207905924043	6.55593901647874	10.3182103053664	1.55160658619292e-24	2.63278379784741e-23	44.4742187493
C22orf23	-0.305650218135456	1.01665052968868	-10.3089404506234	1.70291243655456e-24	2.88793364583827e-23	44.3821761819109
LRRC59	0.232117059576167	5.87634485348933	10.3052190018314	1.76769027835338e-24	2.99614280293119e-23	44.3452466535106
ZNF582-AS1	-0.335651125075279	-0.490725274794088	-10.3039998689636	1.78943782550983e-24	3.03133910452036e-23	44.3331513692738
VIM	-0.286870222918637	9.2802833446025	-10.3036203239145	1.79626233176949e-24	3.04123076632283e-23	44.3293860909743
ANTXR2	-0.267482673514237	3.40878849579974	-10.3004984120342	1.85338430897369e-24	3.13622295485049e-23	44.2984200379739
PAIP1	0.142737038391556	5.1670281448501	10.2989575947678	1.88223678074333e-24	3.18330072535029e-23	44.2831399779686
C1orf65	0.232309908505737	-2.86537977173733	10.2949179573445	1.9600116010836e-24	3.31302070467936e-23	44.2430895629047
MFSD12	0.187974300796149	4.53176048456776	10.2937501283381	1.98308342959697e-24	3.35018445837496e-23	44.2315140064181
FAM196B	-0.412775440145607	-1.98787816467859	-10.2865647592635	2.1310805138321e-24	3.59770698304133e-23	44.1603192516906
GPR174	-0.52464863830851	-0.605157335956589	-10.286524897929	2.1319313371076e-24	3.59770698304133e-23	44.1599244226432
TPRN	0.298094457593925	3.76159872116099	10.2846318739156	2.17272715478716e-24	3.66454773948119e-23	44.1411755361685
EPB41L2	-0.239771376938169	4.31272244576893	-10.2835428963108	2.19654487507163e-24	3.70269566188344e-23	44.130391537715
ADAM22	-0.3480322973521	0.54805611951245	-10.2831386031413	2.20545314537517e-24	3.71568293296969e-23	44.1263881469738
MAP3K14	-0.237060771970908	1.68911256376513	-10.2804496045497	2.26562098863703e-24	3.81496954796955e-23	44.0997648727864
PDK4	-0.594111902440547	3.61356734879085	-10.2803339299897	2.26824545358432e-24	3.81730621182551e-23	44.0986197456303
RP11-696N14.1	-0.271995951521609	-1.81048447410127	-10.2750905671615	2.39042641185481e-24	4.02073630528058e-23	44.0467253343392
TMPRSS6	0.8007192654612	0.328216571287382	10.2750222725356	2.39206009978695e-24	4.02129275489783e-23	44.0460495736395
COQ9	0.175625880142356	3.89322928310412	10.2747346455682	2.39895262887224e-24	4.03068442515741e-23	44.0432036121819
PI4K2B	0.174360894474594	2.82238908550304	10.274160260642	2.41277582053762e-24	4.05170433628367e-23	44.0375205092843
TTC13	0.2069930929753	1.93579946273969	10.2712790462769	2.48331556212334e-24	4.16789205138319e-23	44.0090175341098
FHL1	-0.472299440487816	3.94270588670221	-10.2688225760991	2.54506799424755e-24	4.26921324143754e-23	43.9847222898014
LINC00162	-0.432344046260662	-2.24864515668281	-10.2682235605839	2.56035581945865e-24	4.29252484343244e-23	43.9787986613177
SLC24A4	-0.139345965030292	-2.46098092059041	-10.2673346847547	2.58320922566811e-24	4.32848820576799e-23	43.9700092133214
DIO3AS	-0.324928432385514	-2.34052590404542	-10.2664889555282	2.60514096465154e-24	4.36286901106727e-23	43.9616470671495
C17orf103	-0.243463966350719	1.85608182954695	-10.2645513527714	2.6560857308236e-24	4.44577473329016e-23	43.9424914365031
PHLPP2	0.179754102699856	1.40738299351598	10.2637169465845	2.67832751425596e-24	4.48057337276477e-23	43.9342433209663
ZDHHC13	0.271969638310265	2.60119066377088	10.259317701978	2.79868099332942e-24	4.67937642790425e-23	43.8907670360367
DDRGK1	0.191366517672034	5.42235427579546	10.2577936565587	2.84161328628121e-24	4.74858657721005e-23	43.875709437037
AK054729	-0.209962021405115	-2.68613471225854	-10.2576756077359	2.84496582510769e-24	4.75161635237819e-23	43.874543199074
PTH1R	-0.42311839693006	0.372196910636278	-10.2555559172692	2.90583572053592e-24	4.85065546318774e-23	43.8536042956298
FKBP4	0.309866757968557	6.21491545326724	10.2532787041836	2.9726677797007e-24	4.9595346497547e-23	43.8311138201932
YIF1A	0.171678971941421	6.06753962066373	10.2509077843122	3.04386885534654e-24	5.07558142735122e-23	43.8077027992629
FAM222A	0.397199340679596	1.35116027623229	10.250035226423	3.07049594016543e-24	5.11721691108024e-23	43.799088223972
CARS	0.138670848060304	3.67230815835883	10.2498210983213	3.07706549844447e-24	5.12539809009652e-23	43.7969742876931
RRM1	0.189721181323186	4.4818322935458	10.2497656367881	3.07876935647482e-24	5.12547012878075e-23	43.7964267616417
NAE1	0.177734601734429	3.87999454873814	10.248870516407	3.10639842682842e-24	5.16867856841289e-23	43.7875903559961
CMAS	0.181106500620155	4.10725507916934	10.2485854480346	3.11524892211134e-24	5.18061196018138e-23	43.7847763825535
SKA1	0.367680430594622	-0.296500879278219	10.2485273726259	3.1170550466926e-24	5.18082412580329e-23	43.7842031161705
STIL	0.314020171542452	0.724764542431918	10.2480073329269	3.13327442053062e-24	5.20497927823884e-23	43.7790699028362
WLS	-0.416660161549115	4.05245222977652	-10.2364184850597	3.51722285928654e-24	5.83964946486708e-23	43.6647413989679
C14orf64	-0.352054323779204	-1.20580551628024	-10.2349107342248	3.57048711921078e-24	5.92489703948606e-23	43.6498756892534
SMR3B	-0.584176284901337	-2.43998864345197	-10.233214093736	3.6313806568763e-24	6.02270628557158e-23	43.6331500511571
HCG23	-0.282814128922312	-2.74149703072035	-10.2289472052285	3.78910897085193e-24	6.27901666116708e-23	43.591098065144
GALNT16	-0.528185627363747	2.08682068198454	-10.2289238358267	3.78999126510749e-24	6.27901666116708e-23	43.5908677947266
CD48	-0.440644300618244	3.4365821954945	-10.2268848448036	3.86776088590346e-24	6.40442273301557e-23	43.5707784783026
ST14	0.262991875564567	5.32063527588283	10.2259842280611	3.90261310376881e-24	6.45866774519165e-23	43.5619062678962
HYAL1	-0.350642115475878	-0.127752104847757	-10.220571958996	4.11871047561414e-24	6.81264731135211e-23	43.5086038950806
AOX1	-0.470127079814981	1.2025252968222	-10.2197353791813	4.15315470453038e-24	6.86594107955705e-23	43.5003672355306
PVRIG	-0.375026832895003	0.993824608536084	-10.2185727105236	4.20149942039811e-24	6.9421455894319e-23	43.4889210653231
FAM120A	0.139885365195611	5.7220492956351	10.217596645743	4.24251531540846e-24	7.00616560781606e-23	43.4793128966915
KDELR2	0.156123560891216	6.59517633802251	10.2172679249053	4.25641784934731e-24	7.02536561070078e-23	43.4760772326315
BC070363	-0.414583022531201	2.45325993423623	-10.2160284447616	4.3092462449711e-24	7.10875923843041e-23	43.4638776556564
P4HB	0.19377674402342	8.3380132624561	10.2147479409875	4.36450555485532e-24	7.19607179223341e-23	43.4512757491674
CKMT2	-0.385030443267731	-0.830408797315774	-10.2145360543519	4.37371685753747e-24	7.20740901270122e-23	43.4491906368473
ZSCAN23	-0.320907919776387	-1.77230935182862	-10.2139851388934	4.39775695431988e-24	7.24315733164798e-23	43.4437694326198
SH3D19	-0.260565601541119	3.49400612995384	-10.2128504633528	4.44768374523564e-24	7.32148046915723e-23	43.4326046780998
MYCL	-0.398248938859432	1.26125681379998	-10.2122235630987	4.47550842859971e-24	7.36335648447388e-23	43.4264367244484
GZMK	-0.60850657204362	2.38576478814716	-10.2100636360074	4.57270345984521e-24	7.51925904571776e-23	43.4051883045832
SNRK-AS1	-0.15584754497695	2.83972493542532	-10.2080885825544	4.66340879321441e-24	7.66432973389579e-23	43.3857622493709
LOC100506022	-0.221889569387073	-0.679142055041627	-10.2058749201295	4.76719287469299e-24	7.83072954110692e-23	43.363993459202
SLC33A1	0.164420901178672	3.59883464896523	10.2037890188593	4.86708039162654e-24	7.99055512167836e-23	43.3434850690753
SCARNA17	-0.347938152227012	1.95259371169242	-10.2033248382509	4.8895891950637e-24	8.0232413878597e-23	43.3389218182011
PRKCH	-0.234780080279553	3.2040726254596	-10.2025712028255	4.9263539999126e-24	8.07927291218398e-23	43.3315134160012
SCARNA2	-0.341000110468024	2.13238111653597	-10.2023516240288	4.93711721643767e-24	8.09262468854746e-23	43.3293550038178
MARVELD3	0.305998803240143	2.53329383953568	10.2016061005889	4.97383513376675e-24	8.14848308936893e-23	43.3220269916728
NDUFAB1	0.173644723717798	6.59361510979146	10.2009611375727	5.00581857160351e-24	8.19652998475025e-23	43.3156878251255
S100A2	-0.721310713557499	1.52695388110797	-10.198937964301	5.10747518254801e-24	8.35854833029397e-23	43.2958050224888
SOD1	0.179828127518902	7.89408350442131	10.1973964525134	5.18630098967582e-24	8.4830514068015e-23	43.2806582262902
JUP	0.2401142314263	6.60383262839521	10.1963187677295	5.24212368415926e-24	8.56981713514701e-23	43.2700702293671
KIAA0895L	0.261326607868185	1.22278685061014	10.1948751314866	5.31783627775045e-24	8.68898976774842e-23	43.2558884773536
ITGA8	-0.339021730852761	0.00905863875495547	-10.1944546205625	5.3400933897014e-24	8.72073981339332e-23	43.2517578838173
RIBC2	0.353737148859408	0.05543026714543	10.1901685416745	5.57228247336571e-24	9.09510833106466e-23	43.2096656401156
STXBP2	0.202954336680132	5.27012320771881	10.1887242604666	5.65275518706693e-24	9.22157974888059e-23	43.1954855139342
CD3E	-0.5441422583703	3.1469754210409	-10.188350993319	5.67373955982785e-24	9.25092295372882e-23	43.1918210363487
YME1L1	0.115816764316532	5.35752176346907	10.1863712155777	5.78633619277827e-24	9.42485087983259e-23	43.1723870414887
VWF	-0.330117366178284	4.17910085090657	-10.18636802384	5.78651949369278e-24	9.42485087983259e-23	43.1723557134273
DENND2C	-0.224212996666689	-1.08364154302565	-10.1847066716359	5.88271589233997e-24	9.57647816545745e-23	43.1560501794813
KIAA1279	0.161894881212621	3.87205223270423	10.1804438033262	6.13685737824874e-24	9.98492899207419e-23	43.1142230833321
KLHL14	-0.350814359812182	-1.98153767962982	-10.1799562156246	6.16661076235836e-24	1.00280527492197e-22	43.109439930229
LMO7DN	-0.186606681248741	-3.0014334982325	-10.1798814748926	6.17118417995436e-24	1.00302053562028e-22	43.1087067550952
PRKD1	-0.316489668556632	0.982402706658225	-10.1756440623148	6.43604552996889e-24	1.04551865938152e-22	43.0671477115793
POU2F2	-0.313321271059875	0.657192565643697	-10.1703766871244	6.78103692154008e-24	1.10098213878661e-22	43.015509603421
PPIA	0.148744439625084	8.64474944471939	10.1697640220041	6.82233510585847e-24	1.10710501073776e-22	43.0095050263434
TPD52	0.344567497296429	5.83475010380632	10.1656322307585	7.10743148570512e-24	1.15276338836726e-22	42.9690191666644
LRRC37A4P	-0.203555036233185	1.02129683732837	-10.1636805200352	7.24617560468534e-24	1.17464921238767e-22	42.949900415247
C11orf84	0.193331834308529	2.8616276479379	10.1630174733372	7.29391868401409e-24	1.1817679799585e-22	42.9434060574625
ATP5G3	0.159663292312769	5.876518447601	10.1607110073137	7.46243815776188e-24	1.20843732287157e-22	42.9208179362637
GLB1L3	-0.24049992950251	-2.15270182500709	-10.157555941841	7.69922423786798e-24	1.24612771946405e-22	42.8899268770393
CRNDE	0.311026471516902	4.02064033058648	10.1570617508974	7.73698142119066e-24	1.25158245055057e-22	42.8850890915379
CACYBP	0.185700412905914	4.73406269176193	10.1549531043511	7.90015870502703e-24	1.27730957795002e-22	42.8644493704059
CSGALNACT1	-0.291706797843925	1.69228641544116	-10.1535304953443	8.01216889952648e-24	1.29474132504652e-22	42.8505269316829
SLC25A27	-0.348916333750534	-1.54184856324667	-10.1497157738629	8.32035124016663e-24	1.34383904253136e-22	42.8132029178003
SURF4	0.123723741694934	6.40865083419487	10.1491765599087	8.36485019704563e-24	1.35031956763501e-22	42.8079281913915
SLC35D3	0.304822233453601	-2.73649432171207	10.1486711487629	8.40677363744144e-24	1.35637777480204e-22	42.8029843693652
BMP5	-0.442467407914758	-2.27911773738047	-10.1477948230166	8.47995818217652e-24	1.36747079045391e-22	42.7944128844322
AK096335	-0.160749270972884	-2.29258805187855	-10.1467818008489	8.56534564166384e-24	1.3805190246995e-22	42.7845052080449
UBE2F	0.154578640087334	3.93024196332504	10.1441866592153	8.7879962720681e-24	1.41566547462099e-22	42.7591281044704
GATA6	-0.344431358193585	1.14127521760012	-10.1414612296777	9.02800026014201e-24	1.4535692646285e-22	42.732483459957
ALPL	-0.454317933881507	2.43428012298816	-10.1408187133527	9.0855203337146e-24	1.46206770125183e-22	42.7262029918532
RPS12	-0.205280022481162	10.4492501962589	-10.1394474808686	9.20949465085068e-24	1.48124571338461e-22	42.7128007083721
CENPE	0.416588092585888	0.845971200894041	10.1342657143542	9.69330545312551e-24	1.55824933755583e-22	42.6621698965723
SEC24D	0.179108554446654	4.46783950661294	10.1284974875144	1.0261537268363e-23	1.64873684428957e-22	42.6058371469239
TNFAIP8	-0.281568212868684	3.05243996616684	-10.1272362777576	1.039011070262e-23	1.668526362312e-22	42.5935240968101
CEP170B	0.176092392511884	3.24013115589548	10.1260017037495	1.05175145208943e-23	1.68810756987729e-22	42.5814724712485
IL1RL1	-0.397104428021922	-0.998027614446459	-10.1254839429401	1.0571405274233e-23	1.69587538351976e-22	42.5764186172898
JSRP1	-0.591529853787637	-0.361790921787822	-10.1242443969642	1.07015366657674e-23	1.71585937240993e-22	42.564320408829
NDUFB3	0.137054588211581	5.33370016149578	10.1229474472547	1.08393938211948e-23	1.7370606972543e-22	42.5516634051848
ANXA13	-0.286803346923191	-1.97939461637771	-10.1215830832742	1.09863160845839e-23	1.75969198728948e-22	42.5383501315261
CARD6	-0.256593777949868	1.01595667518741	-10.1213137246977	1.10155544922757e-23	1.76346000728263e-22	42.5357219655589
ARPC5L	0.163008744999622	5.27411778832589	10.1158628728192	1.16240827662234e-23	1.85991350222647e-22	42.482551303292
MYRIP	-0.425004419666947	-0.338111066615555	-10.1135977283039	1.18866523689063e-23	1.90094054593935e-22	42.4604636598991
IL1R1	-0.351432208895772	3.96657456932016	-10.1127463976003	1.19868485493971e-23	1.9159714162462e-22	42.4521634427522
ZDHHC5	0.117108887962235	4.67430583480422	10.1120889195805	1.20648018194783e-23	1.92743327204035e-22	42.4457536760051
AOC3	-0.436063073926449	3.31632676888787	-10.1113202306529	1.21565778372356e-23	1.94109040323992e-22	42.4382602039426
C18orf56	0.430101139947764	0.0629976622628063	10.1111859730739	1.21726780516795e-23	1.94265619475226e-22	42.4369514644125
C17orf51	-0.278056681243992	0.270269036096731	-10.10912844738	1.24220766432644e-23	1.98143356896309e-22	42.4168967797096
NEXN	-0.310649255502136	2.074855441779	-10.107539690391	1.26181126461768e-23	2.01166346500127e-22	42.4014137800467
C3	-0.388081505979316	6.93821323917376	-10.1061494220905	1.27921700642474e-23	2.03835998468248e-22	42.3878669823037
CASP10	-0.281112842674743	0.546793665255591	-10.1056626995453	1.28536667776006e-23	2.04710229664934e-22	42.3831247597697
DDX26B	-0.293048755154818	0.150129102472802	-10.105514134661	1.28724960286044e-23	2.04904378505867e-22	42.3816773085979
BCL11B	-0.458595247154783	-0.152333250862254	-10.1033873846491	1.31450574083332e-23	2.09135153045466e-22	42.360958791927
PREB	0.127422746880637	4.69547977827641	10.1006070645551	1.35100202456985e-23	2.14830898961095e-22	42.3338794076778
CPEB1	-0.335992555021578	-0.457278319471287	-10.0979005890364	1.38749285001313e-23	2.20519911512127e-22	42.3075259124311
PSEN2	0.202774620060099	3.60415099024609	10.0970364076299	1.39934884111026e-23	2.22289768300918e-22	42.2991125902039
SAC3D1	0.209207155743538	3.31701611957872	10.0963859558223	1.40833876380979e-23	2.23602756918669e-22	42.2927804956847
CR936688	-0.235602208843036	0.951942623678223	-10.0928912712323	1.45762758010954e-23	2.31309384370596e-22	42.2587665353329
P2RY1	-0.281178087569597	-0.563889708276271	-10.0928035087945	1.4588871277686e-23	2.31390293928971e-22	42.25791247981
EAF1	0.155913970145776	3.13547754774399	10.0914598791022	1.47830579434257e-23	2.34349811722565e-22	42.2448378822117
LOC389705	-0.290632552911484	-2.36313517801223	-10.0882195146169	1.52619672344287e-23	2.41817566062957e-22	42.213313200281
SNRK	-0.155115242273902	1.93112753032079	-10.0867976834316	1.54769290008998e-23	2.45097698108143e-22	42.1994835434109
SNAI3	-0.266546342692066	-0.0148133294381709	-10.0832494923929	1.60265402564503e-23	2.53671366674532e-22	42.1649794450022
TBC1D24	0.240843334731236	2.38267563677518	10.0821424657202	1.62019430264008e-23	2.5631623347507e-22	42.1542165678629
MED14	0.142307418062115	3.66305482110756	10.0789749599983	1.67143942596443e-23	2.64287796528648e-22	42.1234271179756
DPEP1	-0.396930672053515	0.021679241973943	-10.0785826568626	1.67789698988011e-23	2.65173018907577e-22	42.119614398512
RIPPLY3	0.469830116620101	-0.500138505288149	10.075991562378	1.72117327073799e-23	2.71873147396766e-22	42.0944355172372
TTK	0.413357600843353	0.853692908791811	10.0756334072843	1.72724150246308e-23	2.72692117511626e-22	42.0909556305987
SDHC	0.174726704583054	5.78754411526074	10.0751702047943	1.73512099926835e-23	2.73796061566552e-22	42.0864552591947
AURKB	0.483881413903725	1.72914713051711	10.074067525626	1.75402217013112e-23	2.766371705728e-22	42.075742651639
DHRS9	-0.480847573323399	0.125504741894831	-10.07170165521	1.79526699970713e-23	2.82997527813894e-22	42.0527617367629
LAMA3	-0.540224897616369	1.79249987266888	-10.0714637483641	1.79946728707077e-23	2.83514843366204e-22	42.0504511036396
L1TD1	-0.270331665082524	-2.1826373282434	-10.0708988620463	1.80947950013772e-23	2.8494686108036e-22	42.0449649371496
KCNA2	-0.195540462618208	-2.77802522244963	-10.0678889298146	1.86376631507911e-23	2.93345983247918e-22	42.0157373598834
PSMD8	0.149223672063771	6.51622892043115	10.0675399735616	1.87016351372728e-23	2.94202838181409e-22	42.0123493896744
FCRL1	-0.384005962448321	-2.27529611397897	-10.0607212579919	1.99962470476606e-23	3.14408642448316e-22	41.946169340875
RHBDD2	0.195331336484999	5.70446239440529	10.059849953636	2.01679456082455e-23	3.16946864154021e-22	41.937715778901
KCNN3	-0.251509637774409	-0.511903657023758	-10.0595804319569	2.02213525416285e-23	3.1747614678369e-22	41.9351009660528
SLC25A22	0.215199174823336	3.26399751008237	10.0595761769588	2.02221968111691e-23	3.1747614678369e-22	41.9350596859498
SCN4A	-0.304510848079024	-1.74706885982837	-10.0538956951416	2.13810281179746e-23	3.3549844070223e-22	41.8799646851244
PSMA6	0.166677082310438	6.72018629470452	10.0525742749601	2.16598961632227e-23	3.39701572702169e-22	41.8671523872926
TIE1	-0.257587525039143	2.79286327414325	-10.0510250795364	2.19914246998553e-23	3.44725913337244e-22	41.8521336126336
PDHX	0.179441708808915	3.26174276365423	10.0493787899489	2.23492422554709e-23	3.50157036657416e-22	41.8361759168666
VSNL1	-0.504065904697583	0.781158905357606	-10.0462698693126	2.30407627104862e-23	3.60808290745387e-22	41.8060473960823
CD244	-0.311451914542839	-1.3446961241858	-10.0454492803769	2.32267961864662e-23	3.63537050859675e-22	41.7980965258183
LOC100130301	-0.394502787990899	-1.9907955471917	-10.0439522198258	2.35700326672074e-23	3.68722279915538e-22	41.7835927300187
TLR9	-0.38403003836761	-0.913185967136457	-10.042838641149	2.38286015813544e-23	3.7257841327685e-22	41.7728054834508
SFXN1	0.234210060689577	3.33445543967794	10.0415051272492	2.41419384755109e-23	3.77286547365389e-22	41.7598891893818
NECAB3	0.346661608958176	3.9391482935521	10.0405438836465	2.43703311006015e-23	3.80663091811773e-22	41.7505796631116
KCTD7	-0.175670301355753	1.55825119326572	-10.0399764224301	2.45061640571052e-23	3.82591175327543e-22	41.7450842608903
AP1S1	0.183297281882032	5.1531152573289	10.0391767084317	2.46988655131107e-23	3.85404693661355e-22	41.7373401701456
UFD1L	0.150294225353918	4.44258014224991	10.0389559900365	2.47523143031907e-23	3.8604354773521e-22	41.7352029281967
MST1R	0.389917218114573	1.81227910928121	10.0363029500748	2.54038067476243e-23	3.95859842442687e-22	41.7095166607254
GPR55	-0.317546189765595	-1.71104193526617	-10.0362886423186	2.54073658797655e-23	3.95859842442687e-22	41.7093781526982
C16orf89	-0.825887924016233	1.54991894797346	-10.0319185813072	2.65178864009349e-23	4.12817540014887e-22	41.6670818440096
TRG-AS1	-0.291268920571228	-1.58685750412383	-10.0319007796009	2.65225071067397e-23	4.12817540014887e-22	41.6669095825739
ROPN1B	-0.699336997905513	-1.28103579965924	-10.0294031251831	2.71787817774409e-23	4.22819102601166e-22	41.6427434022637
LPGAT1	0.207319390797018	3.60336736103725	10.0276713622615	2.76432324440446e-23	4.29827893896945e-22	41.6259909369628
WNT16	-0.220293063699406	-2.8519597453957	-10.0265126019154	2.79583886060105e-23	4.34509397947893e-22	41.6147830031834
LOC102577424	0.4981688909527	-2.80973687284022	10.0258585942096	2.81378324236101e-23	4.37078106570069e-22	41.6084577459373
PYCR2	0.182430349290032	5.19431004291489	10.0244684691029	2.85230477659679e-23	4.42838968459053e-22	41.5950143826803
QARS	-0.135337817991121	6.10174486210515	-10.0220994222608	2.91916056001053e-23	4.52990903392283e-22	41.572108250256
GZMM	-0.511385667105007	0.898557954359445	-10.0210208179092	2.95011142597444e-23	4.57563764636689e-22	41.5616809798094
EGFL8	-0.284185638661976	0.634651542624919	-10.0195950288908	2.99152427408872e-23	4.63753876040925e-22	41.5478989516656
CHAF1A	0.210288471496317	2.2774691595482	10.019197318214	3.00317838351973e-23	4.65326811281809e-22	41.5440549083925
FANCD2	0.250203276874888	1.43404286131053	10.0124446114093	3.20805933891265e-23	4.96822636706167e-22	41.4788088354431
DLC1	-0.297669444149914	2.81981355104477	-10.0122976082229	3.21267015161997e-23	4.97287182696842e-22	41.4773889159768
PYCR1	0.268573702002244	5.38296126142245	10.0114702085367	3.238744596736e-23	5.01071939740634e-22	41.4693973367638
NPHP3	-0.223797441390151	1.3118943773678	-10.0113054631317	3.24396131040206e-23	5.0162758439659e-22	41.4678061890506
ST6GALNAC3	-0.28531754043524	-0.118565710403733	-10.0095230458783	3.30093707828741e-23	5.10182388188988e-22	41.4505927685693
NMT2	-0.234557755654646	1.39027070746104	-10.0071515152445	3.378283755002e-23	5.21875516006691e-22	41.4276945078453
UHRF1BP1L	0.160176297426694	2.82783187684097	10.0063242690656	3.40568430711171e-23	5.25845153271651e-22	41.4197082413987
[truncated: 28,866 more rows]
