# Supplementary material for: Construction of a ferroptosis-based prognostic model for breast cancer helps to discriminate high/low risk groups and treatment priority
Source: Front Immunol. 2023 Dec 13;14:1264206. doi: 10.3389/fimmu.2023.1264206 (PMC10751362; doi:10.3389/fimmu.2023.1264206)
Supplement: Supplementary Figure 1 — Prognostic analysis of the 12-gene model in the TCGA datasets (A) The distribution of risk score in the TCGA datasets. (B) Kaplan-Meier survival analysis of OS between the risk group in the TCGA datasets. [file DataSheet_1.zip › Supplementary-/SupplementaryTable 17.xls]

gene	pVal
ALOX15B	0.617950645051974
IL33	0.0100538826709799
MT3	0.0319676336277461
PTGS2	0.672250515170869
SLC7A11	0.753514680574665
SLC7A5	0.406671823542197
TP63	0.252850830447864
SQLE	0.0735454707178628
