# Supplementary material for: Construction of a ferroptosis-based prognostic model for breast cancer helps to discriminate high/low risk groups and treatment priority
Source: Front Immunol. 2023 Dec 13;14:1264206. doi: 10.3389/fimmu.2023.1264206 (PMC10751362; doi:10.3389/fimmu.2023.1264206)
Supplement: Supplementary Figure 1 — Prognostic analysis of the 12-gene model in the TCGA datasets (A) The distribution of risk score in the TCGA datasets. (B) Kaplan-Meier survival analysis of OS between the risk group in the TCGA datasets. [file DataSheet_1.zip › Supplementary-/SupplementaryTable 7.csv]

	logFC	AveExpr	t	P.Value	adj.P.Val	B
NGFR	-1.54450982263559	15.2011272483559	-13.5531769530144	9.517258711164e-39	1.72728728348915e-34	77.0757364312998
TP63	-1.69388977717707	14.0395723949356	-12.5542843031237	7.83259835848032e-34	2.84307655216119e-30	65.9347566821215
COL17A1	-2.00121051445645	15.1228803542043	-12.3949999638734	4.49237028725691e-33	1.16474326204894e-29	64.2161183725245
EDN3	-3.63991802408328	9.29969545489709	-11.8041710218347	2.5301536165321e-30	3.06131719909607e-27	57.9860648984795
KRT17	-2.15062460338416	18.1143790895951	-11.747043014059	4.61054492052615e-30	4.40404104013837e-27	57.3959899834479
ATOH8	-1.05097013024509	12.3575112801307	-11.7155901240433	6.40949891722015e-30	5.81629979243143e-27	57.0720541331567
CLDN11	-1.11209929179154	14.1112078640614	-11.6952201087464	7.93098372514608e-30	6.54270107398528e-27	56.8626190375929
PTGDS	-1.32912339994055	16.5145690912721	-11.6078640301414	1.97075680761764e-29	1.49030272089385e-26	55.9676591775603
PPP1R14A	-1.06984434242901	14.8590215761654	-11.5791879540461	2.65403095571735e-29	1.92672031261257e-26	55.6750068043572
KRT14	-2.59274271163935	17.4270908732463	-11.4067646318549	1.57047760124124e-28	8.90706187028976e-26	53.9272280100517
OSR1	-1.5500488937031	13.3652727648735	-11.3791267304859	2.08434169705636e-28	1.14632477151139e-25	53.6489783645857
KRT5	-2.36010346953669	17.3222700350679	-11.3494557572869	2.82288873967661e-28	1.5068414040115e-25	53.3508486072184
TEPP	-2.42879546587164	8.29735166428899	-11.2838379096647	5.50887379623009e-28	2.6310671191521e-25	52.693698213654
AVPR2	-1.13335734519437	12.4487871806037	-11.1460220810458	2.22163455399944e-27	9.16373761830358e-25	51.3232691280084
CLDN5	-1.04113390270957	15.304934997218	-11.0938176029335	3.75462664110385e-27	1.41963997727904e-24	50.8076274465523
CMTM5	-2.89449094798565	7.08144546709197	-11.0854560714341	4.08310831525256e-27	1.48918237208429e-24	50.7252158489678
MEOX1	-1.45156893613073	14.2313766778621	-11.0399465531564	6.43964644365681e-27	2.24756044819091e-24	50.2775364282895
PTN	-1.19982723674492	17.0633774877258	-10.9488574235633	1.59587161138677e-26	4.99370239225147e-24	49.385887314504
RNF186	-3.4345636268355	6.88224799714638	-10.922619706515	2.07039061904465e-26	6.36873209237988e-24	49.1301447340904
CD79B	-1.17005914672963	14.9757917392137	-10.9127816618291	2.28238083740172e-26	6.79064423245964e-24	49.0343782010437
MT1M	-1.09478350396518	14.4756020417632	-10.8324382652763	5.0466855439449e-26	1.40911224518548e-23	48.2548738049717
ABCA10	-1.09459777364708	11.5458636239902	-10.82681407799	5.33402647242363e-26	1.46677646133358e-23	48.2004797278703
LRRC4B	-1.02989657798177	11.5539106734525	-10.7198783538328	1.52207687919312e-25	3.83669073339943e-23	47.1705710662159
ADAM33	-1.12193005388408	13.2977260848368	-10.6868332984599	2.10104578748421e-25	4.88870256372447e-23	46.8539740329557
IL33	-1.35434950875783	15.1776043415175	-10.631765042146	3.58903611458528e-25	8.04165635106276e-23	46.3281291905757
CXCL2	-1.42229955026213	13.7377682540954	-10.6241783120776	3.86314018958229e-25	8.55025991472305e-23	46.255855667479
CLDN19	-2.69016618358809	9.11379149321307	-10.6058134803405	4.6156829089633e-25	9.97262251366367e-23	46.081079254925
ACKR1	-1.98121333004579	16.1553392815298	-10.4673680429527	1.7519175125876e-24	3.1480743500943e-22	44.771395123139
IL17B	-1.44533947468004	12.2032039897622	-10.4647617713836	1.79622428586208e-24	3.19604652589323e-22	44.7468739670481
CALML3	-2.4690653630217	13.2207053702316	-10.4093111985066	3.05229474545895e-24	4.94608011922629e-22	44.2263440114465
GFAP	-1.48043619048098	10.1987400903153	-10.3832744031859	3.91210422846035e-24	6.12075686571783e-22	43.9827068682616
TNFRSF13B	-2.10143745757816	9.90072944266113	-10.3531897113888	5.20813659943205e-24	8.07884368744378e-22	43.7018119170455
STAC2	-2.30409967670651	14.6497690078977	-10.3038896798577	8.31195379442308e-24	1.25711374512487e-21	43.2429471992314
MIA	-2.22277180793333	12.8555864400527	-10.2713157575663	1.13088406611972e-23	1.65519475129087e-21	42.9407458016226
RRAD	-1.09385513118352	13.644938260407	-10.2027551012675	2.15647984081877e-23	2.86983317767731e-21	42.307245211068
SFRP1	-1.70975933694229	17.3066807985337	-10.1504580647662	3.52012689111079e-23	4.5961714350194e-21	41.8263646690056
KRT15	-1.58375785140537	17.074268174449	-10.1053092183927	5.36504435568002e-23	6.66919109666005e-21	41.412849819357
IRX1	-1.43631317546437	14.8422475039953	-10.0642874097203	7.85755361666174e-23	9.26017796031129e-21	41.0384527087051
DACT2	-2.06956616979761	9.14024511434997	-10.0385409198665	9.9773634843562e-23	1.13399007458399e-20	40.8041126476082
SLC7A3	-2.68648449038442	9.18036754270447	-10.0246196090959	1.13504451394039e-22	1.27160017799409e-20	40.6776100236868
S100B	-1.42835592348596	15.1570011947145	-10.0135986654427	1.25689473691524e-22	1.39093796221187e-20	40.5775659644339
ADAMTS8	-1.17044307798804	11.994097917427	-10.0095196060083	1.30520878783871e-22	1.42700206569186e-20	40.5405608590454
CCL19	-1.80240142187344	17.1808286746436	-9.99179169541698	1.53748395232213e-22	1.64449492965197e-20	40.3798788000632
MRGPRX3	-2.86351785077315	8.4772415019413	-9.99158763470179	1.54038315081181e-22	1.64449492965197e-20	40.3780306097728
HS3ST4	-2.92213820497141	6.85174420104446	-9.97613773717943	1.77637539732096e-22	1.85284121183782e-20	40.2381907645655
TSLP	-1.69330699209643	9.78845323826403	-9.97346708120697	1.82065595982797e-22	1.88817628656673e-20	40.2140363473042
CADM3	-1.51554891231182	12.6474738953984	-9.96759000377723	1.92199012219003e-22	1.98194310952426e-20	40.160900726268
ROPN1	-3.15551158234254	8.34551615433224	-9.90761324685927	3.33554443315606e-22	3.20300507499203e-20	39.6201271537919
TP53AIP1	-1.25590898689836	11.103790849185	-9.87379383052646	4.54620598821276e-22	4.23123551179864e-20	39.3163939856134
CD300LG	-1.96468996727968	11.2790460712805	-9.74264792997821	1.49830720282528e-21	1.26478034530586e-19	38.1467573752581
FREM1	-1.13323763963869	11.9860029864773	-9.72058877895547	1.82879895140928e-21	1.48837991789807e-19	37.9513043191763
MYH11	-1.01605145135962	15.550548775178	-9.67696620958387	2.70942922802537e-21	2.13797526345359e-19	37.5658825929854
IGF1	-1.00657607168133	12.1726274292513	-9.65952419473811	3.16926850997013e-21	2.47926957704517e-19	37.4121823966816
GPIHBP1	-1.05664418595942	14.1053101400608	-9.6445417987071	3.62542767379467e-21	2.79971682855646e-19	37.280342199321
MFAP4	-1.03475107794332	18.2862606815851	-9.59300922199729	5.74990981156581e-21	4.19096840040594e-19	36.8281843771621
SLC16A11	-1.17494921604066	12.3724670410001	-9.54324068929448	8.95919163646673e-21	6.35737317882413e-19	36.3934384465055
SYT8	-1.96780684679325	12.2238586550393	-9.53300983505707	9.8120742172889e-21	6.84920519113755e-19	36.3043041906959
KLK10	-2.26451168929296	12.9049551761989	-9.41000295020805	2.90966361785745e-20	1.83359322918385e-18	35.2389504910413
TNNT3	-1.598187643105	11.7079975263662	-9.29759697679085	7.77688027750569e-20	4.5383472719116e-18	34.2756568843709
GRIA4	-1.84510350620636	8.93513368067503	-9.29605186982262	7.88215050594053e-20	4.58503684398444e-18	34.2624841247095
TCEAL5	-2.3376873650318	10.3488252077771	-9.29261603445907	8.12132032632623e-20	4.70906845375383e-18	34.2331986883596
FXYD1	-1.02204609318478	11.8499273607011	-9.28201438013183	8.90550817763143e-20	5.10066463035426e-18	34.142893193185
KIF19	-1.21699751294106	10.7922241276973	-9.26535584288938	1.02916518155833e-19	5.80072014910003e-18	34.0011718830546
CLEC10A	-1.27625791017749	14.0504934381434	-9.22523633233649	1.45682714909403e-19	7.93992670537766e-18	33.6607472017492
GZMM	-1.12232651952463	14.2093911154661	-9.17909585940718	2.1692399358739e-19	1.12163919077423e-17	33.2707893997592
ZBED6	1.198201754913	15.0362180330188	9.1493978296826	2.80034566401337e-19	1.42362670745598e-17	33.0206779165484
NRG2	-1.10475183084329	11.6210029924877	-9.0986287922746	4.32622752767546e-19	2.10500545307727e-17	32.5947142243141
LTB	-1.10381297360978	15.8398145923197	-9.08490328201648	4.86438212673568e-19	2.3293844648582e-17	32.4799022206857
DNASE1L3	-1.23629063047972	11.9585489124111	-9.07514562746459	5.28673097141946e-19	2.49866876042427e-17	32.3983710096237
CLCA4	-2.31672340058775	8.02059062274768	-9.01475219713193	8.83625948524216e-19	4.02002221488684e-17	31.8954172812669
FDCSP	-2.87951240998391	14.9117975105803	-8.93672980797472	1.70852777686736e-18	7.4181987134846e-17	31.2499192942282
CD1C	-1.23055953975288	13.9543212571967	-8.93128260270455	1.7886946600347e-18	7.74773732338183e-17	31.2050334117776
FAT2	-1.29026226018381	12.5477456492089	-8.91623101662025	2.03006353077449e-18	8.66908776941794e-17	31.081128277012
C1QTNF4	-1.212088604142	11.4423755277505	-8.89718594784988	2.38208427371288e-18	1.00540575543291e-16	30.9246065545357
KCNJ16	-1.99101199930293	8.0598963949034	-8.84355104375132	3.7313485499995e-18	1.50824598739289e-16	30.4853589258819
ALOX15B	-1.36809640162592	15.4410154517452	-8.83184652561176	4.11403806207621e-18	1.63740519273292e-16	30.3898083490058
NTRK3	-1.16272953557769	11.2611039906882	-8.82844988277177	4.23218496552086e-18	1.6770725969266e-16	30.3621000904482
C7	-1.70918354405213	14.3911522170362	-8.82600925448256	4.31914326571877e-18	1.70780242112266e-16	30.3421962431106
CDH22	-1.93457665663203	8.36103301749653	-8.79932087639204	5.39327408084099e-18	2.08704757554761e-16	30.124857002795
TF	-1.33174275358554	13.2333957349586	-8.76611157505313	7.1044664064451e-18	2.70312286814616e-16	29.8552085710918
ACTG2	-1.19086952637004	16.2843271139447	-8.7628399130825	7.29963582152651e-18	2.76002271926843e-16	29.8286914918603
SAA1	-1.43294566570618	18.4082008015104	-8.74988574174284	8.12581987932341e-18	3.0470145659058e-16	29.7237810195421
HPSE2	-1.49403085800662	10.2439297074951	-8.69467605215245	1.28137620149706e-17	4.60508845167726e-16	29.2781682784392
LCN10	-2.17381840359351	5.96721344784066	-8.66986115069326	1.57123529349183e-17	5.5264242910045e-16	29.078677075852
FGFBP1	-3.07469659939718	8.58654389347065	-8.66938857507403	1.57734167611804e-17	5.53717100190838e-16	29.0748827612597
DSC3	-1.6363230393734	13.9397057897289	-8.66859961785588	1.58758847751556e-17	5.56238287228377e-16	29.0685486155233
ANXA8	-1.84806698979404	11.152266101257	-8.64444764963052	1.93517676315972e-17	6.66442563085118e-16	28.8748866569673
SELP	-1.25024900009347	14.5969856607117	-8.63498731157843	2.09095585547815e-17	7.08760394340277e-16	28.7991570957526
TRIM29	-1.41161030123819	15.1868158074423	-8.63485595118814	2.09320387551043e-17	7.08760394340277e-16	28.7981060691652
RERGL	-1.88618034316779	11.9935981849993	-8.62063251366762	2.35128726606769e-17	7.85884209794891e-16	28.6843852498846
NPY2R	-2.754404136437	5.41905791739806	-8.5799355139136	3.2763766551221e-17	1.05618046028083e-15	28.3599008397567
FMO2	-1.0230305723259	14.9517595212335	-8.56715750795179	3.63509235129836e-17	1.15337921475024e-15	28.2582952117494
FAM181B	-1.731693463108	9.99042361790755	-8.56402700104247	3.72873221831479e-17	1.17896796219852e-15	28.233422775146
WIF1	-2.59378911099275	10.026595428416	-8.56331834999896	3.75025794784532e-17	1.18222271009873e-15	28.2277935149477
TACR1	-1.15323107565852	12.4254475925704	-8.55602127757193	3.97917655972874e-17	1.24513923073305e-15	28.1698518876939
CDHR1	-1.26515336484521	10.0672143796859	-8.5522170330113	4.10393959685778e-17	1.27538355724952e-15	28.1396617533466
GABRP	-1.85720028714666	15.8773889638674	-8.54646531983922	4.29994414897387e-17	1.32912894695695e-15	28.0940389025311
SCARA5	-1.74513878497629	11.7965790293861	-8.54628673437687	4.30617566152783e-17	1.32912894695695e-15	28.0926227826301
CCL14	-1.31935199747999	12.2179639439762	-8.54268098453071	4.43391933979159e-17	1.36623433103358e-15	28.0640359714974
KLK8	-2.57902182500504	10.4063047180585	-8.52986730939004	4.91890825440637e-17	1.50291693449867e-15	27.9625327248224
EFCAB1	-1.27800546271324	10.1039675794635	-8.52706622033605	5.03171281306729e-17	1.5296575518318e-15	27.9403616528567
OLFM4	-2.36999955121625	12.6639855658294	-8.52642289800181	5.05797914172464e-17	1.53507129503613e-15	27.935270549366
RNASE7	-2.1161986174652	9.84080610187122	-8.51567868898733	5.5172168899826e-17	1.65507387332718e-15	27.8502928936716
DAPL1	-1.96960938008548	10.9889628411155	-8.51169424723392	5.69779254606247e-17	1.70361181084823e-15	27.8188030682482
SPHKAP	-2.34203564497597	5.94281224517862	-8.49948026328516	6.28849560954676e-17	1.87405429914063e-15	27.7223536825272
IGFN1	-1.52513773563504	8.24572173602302	-8.49006545381043	6.78474096408895e-17	2.01203045354984e-15	27.6480908617218
FCER2	-2.12452329129029	9.50884833466914	-8.48291502304119	7.18729369181057e-17	2.12101127175073e-15	27.5917371846201
PRSS12	-1.1254698793876	12.3093687749118	-8.47227402432489	7.83040281671646e-17	2.29957897606128e-15	27.5079505603778
FXYD7	-1.20438587344172	10.6019928136086	-8.38880127211791	1.52885853604838e-16	4.22976426383262e-15	26.8538815637411
PI16	-1.7237219304079	13.8340751218315	-8.37800965869122	1.66631156207031e-16	4.55450128614671e-15	26.769735364042
OVCH2	-2.18765821385433	8.77103362303775	-8.36109620333645	1.90665718059021e-16	5.09630650523296e-15	26.6380458612847
CSN3	-3.07970123420908	4.61204045730361	-8.35862981029208	1.9444524173011e-16	5.18968631199967e-15	26.6188618178696
CCL21	-1.88968030758091	15.9798500864672	-8.35258036022025	2.04031510326921e-16	5.42162208041477e-15	26.5718291323564
CD79A	-1.2161390621586	15.7492518079395	-8.34071670921274	2.24205847768902e-16	5.91440687668286e-15	26.4796794608451
CCDC178	-1.1949618595288	10.285178720475	-8.32899005923701	2.46079268046069e-16	6.4445781179915e-15	26.3887068506792
POU2AF1	-1.18084464886132	13.252618757875	-8.32525849999725	2.53471749732365e-16	6.59937844344503e-15	26.3597818418266
ANXA8L1	-1.59997291968166	10.7393124532484	-8.31153975764891	2.82582927545636e-16	7.2491236686002e-15	26.253539449625
SMYD1	-2.35714583459709	8.35232368924361	-8.30442221516791	2.98962358697345e-16	7.62060091010972e-15	26.1984795028519
ANGPTL7	-2.20362716845107	8.55621763591367	-8.28074437309746	3.60490557895051e-16	8.97468194134059e-15	26.0156104630041
LEFTY2	-1.79416720419688	10.6012893357109	-8.2769274844093	3.71515857739588e-16	9.21125860944779e-15	25.9861747581207
KLK5	-2.4642561835241	14.0032044152961	-8.24625579798244	4.73071022244325e-16	1.15245180976003e-14	25.7500690876302
COL11A1	1.18493916645289	17.8682091104315	8.24471346928754	4.78844976154681e-16	1.16339457459589e-14	25.7382168515035
CNTNAP3B	-1.17883921323838	8.77526765164868	-8.24340096459262	4.83813278785439e-16	1.17232672852829e-14	25.7281322656416
RTP5	-2.0970402297543	6.38807137372568	-8.23515925438186	5.16194471589536e-16	1.24249515449317e-14	25.6648396512585
CAPN6	-1.56977532051328	13.2169586116102	-8.23446487507464	5.19018364456862e-16	1.24763765516922e-14	25.6595096764796
BBOX1	-1.69806324475077	13.3949267042825	-8.21850024238222	5.88315819994251e-16	1.40491366014154e-14	25.5370761311409
CD19	-1.35372817769709	11.9501509120838	-8.21761262987476	5.92425840715467e-16	1.41101529962533e-14	25.5302751264299
ETV3L	-2.29196650236427	7.57955728278433	-8.21310655766696	6.13731882696777e-16	1.45984533932684e-14	25.4957589814205
TCEAL2	-1.74004095151045	11.3122546999269	-8.20063754896371	6.76709655556572e-16	1.5970875863064e-14	25.4003343107087
SOSTDC1	-1.70195876295083	13.0489449377384	-8.16176758041113	9.16847726842869e-16	2.11165855259787e-14	25.1036846243054
PTGS2	-1.01131509510366	12.8461123020717	-8.1496320355553	1.00778095813411e-15	2.30355372911537e-14	25.011322630882
FABP7	-2.63202410619687	10.7660753712181	-8.14405715046186	1.0524829460826e-15	2.40270603628342e-14	24.9689335853269
CERS3	-1.47982312046644	8.92334749649311	-8.14120689988448	1.07608758221324e-15	2.44735758516142e-14	24.9472713875002
SLC27A6	-1.45012407664573	12.3456496241655	-8.13468501490105	1.13208170776477e-15	2.5597197802602e-14	24.897729570618
ALDH3A1	-1.3662155315455	10.2291957513742	-8.12151749666394	1.25403606913828e-15	2.79797615987111e-14	24.7978127553957
GH1	-2.31514371671897	5.18068740391845	-8.11998938370333	1.26900249619594e-15	2.82244194895344e-14	24.7862264957221
TUNAR	-2.49999533698714	6.33649609243293	-8.10812475884074	1.39135847325375e-15	3.07573263472378e-14	24.6963336067353
KLK7	-2.34254957485739	12.4499376843871	-8.08944817119699	1.60792696230771e-15	3.5074839469859e-14	24.5550649052249
ARHGAP40	-2.06691244656349	13.0813509348703	-8.05535381719466	2.09236797991826e-15	4.43626010134772e-14	24.2979200998626
KLK3	-2.31734024978562	6.30663793651996	-8.02576892141346	2.62752467025498e-15	5.4749650103855e-14	24.0755653234844
PTPRZ1	-1.79494765057293	10.1997030723726	-8.00665462618972	3.04287401598158e-15	6.25426053409396e-14	23.9322910856119
GDF10	-1.41037061077527	11.7630316792426	-7.99241427994549	3.39378247434318e-15	6.88198414825189e-14	23.825747137472
TMEM132C	-1.93832687936905	10.6873881229592	-7.99193309870234	3.40631168228565e-15	6.89968200020115e-14	23.8221499548247
HIF3A	-1.12973289896508	9.83491275975471	-7.97911507884518	3.75738694503298e-15	7.52680084607102e-14	23.7263965628946
EDAR	-1.82070492325812	8.1518830926186	-7.97740616135073	3.8068098562475e-15	7.60900793844008e-14	23.7136408772558
KLK11	-2.54097383272513	11.4240104165091	-7.95892249414974	4.38407662763874e-15	8.6673863523982e-14	23.5758301818147
KRT6B	-2.07758480525873	15.1721453762868	-7.94070097754478	5.03739228999221e-15	9.77792862792178e-14	23.4402517953295
DHH	-1.12123168440509	11.4626200703847	-7.93185991804073	5.38807757287474e-15	1.03919468512331e-13	23.3745687462659
SAA4	-2.19841274887956	10.0896530475103	-7.90372967551843	6.67182388456202e-15	1.2679259861876e-13	23.1660127677293
WNT6	-1.40521047433776	11.9597789705857	-7.8884001326246	7.49380226054051e-15	1.41377356784355e-13	23.0526377348919
CTSG	-1.45059605861116	13.330136500186	-7.88211773824659	7.85880588410349e-15	1.47649552785294e-13	23.0062306304695
OR2L13	-2.29877802322434	6.27162751556694	-7.87381430429304	8.36823048900278e-15	1.56250015581185e-13	22.9449448802221
MYBPC1	-1.95005193273495	12.0616300458628	-7.86438116372298	8.98652512259937e-15	1.66765280623779e-13	22.8753907701898
SLC22A11	-1.51662126940048	7.5827714792545	-7.8613276664129	9.19615045113607e-15	1.70133470476726e-13	22.8528920797812
TMEM100	-1.02753910364791	12.7903610117931	-7.85107604316891	9.93580074283385e-15	1.82699946992595e-13	22.7774132628804
CLEC9A	-1.25548018211773	10.8237957669673	-7.80789946818068	1.37495097438136e-14	2.44868223835048e-13	22.460483554098
PLP1	-1.2264668465453	11.395986172006	-7.80327945274051	1.42345554067969e-14	2.51306367780114e-13	22.4266634451844
BCL11A	-1.20942874329364	12.714108846425	-7.78548343607487	1.62655794334321e-14	2.83850001093614e-13	22.2965572918132
GLB1L3	-1.30890224502246	8.31127592808466	-7.78007808792935	1.69371851048784e-14	2.94155954515253e-13	22.2570914218537
DSG3	-1.94228258396643	13.039935616308	-7.76643573580915	1.87561170193945e-14	3.22352999796393e-13	22.1575937961459
IFNE	-2.1924832350283	6.62573204494061	-7.75019369150279	2.11738224242397e-14	3.62190106670619e-13	22.0393391536155
PTX3	-1.11889641228439	13.5689205363775	-7.74570541083414	2.18944169913094e-14	3.71366143902125e-13	22.0066999878653
FCER1A	-1.04530170296446	14.6588233794439	-7.73721663430657	2.33239542483446e-14	3.93407477372867e-13	21.9450150495153
ABCA8	-1.01348122236806	12.6986582483171	-7.73057535472125	2.45061186499742e-14	4.12197912306192e-13	21.8967973535621
NTF4	-1.53000437739176	10.7223668231293	-7.72659831537799	2.52420911687042e-14	4.22277674828009e-13	21.8679405593636
LCN6	-1.90381345154864	8.9005118187259	-7.72658289123225	2.52449874477045e-14	4.22277674828009e-13	21.8678286699352
CXCL6	-2.09312484101672	8.4632641633349	-7.72630515812182	2.52971950096304e-14	4.22367419986393e-13	21.8658139799374
MASP1	-1.17886017783119	8.4930543008445	-7.71513094689481	2.74882602405343e-14	4.56435896711305e-13	21.7848093825463
POLR2F	-1.30383701371855	8.91093543350725	-7.69992733997069	3.0772175962323e-14	5.06332023155213e-13	21.6747630472957
MYL7	-2.43608488449117	8.92951419104235	-7.69461956064433	3.20072895565736e-14	5.24751850191738e-13	21.6363901428528
TRPM6	-1.08587048706303	9.76422914194007	-7.67400701355427	3.72840680041445e-14	6.05791002871278e-13	21.4875950191095
EMILIN3	-1.25523115451802	10.6144152816952	-7.67149256171869	3.79837073000527e-14	6.15505628382728e-13	21.4694684723955
AMPD1	-1.81155379801575	10.0116831618692	-7.64461129367289	4.63203370304698e-14	7.39373611931396e-13	21.2760152783245
HRCT1	-1.13797635733229	14.3874150817343	-7.63849144188061	4.84566949495675e-14	7.70762976897196e-13	21.2320582769513
SLCO1A2	-1.85475125242332	6.13023667016452	-7.6277998290849	5.24242048211761e-14	8.26626319113401e-13	21.1553394272396
C4BPA	-1.91881349947532	9.71167819019857	-7.62127657359457	5.50002292813069e-14	8.60516518298654e-13	21.1085783943611
ALDH1L1	-1.00004734874103	10.5587544052757	-7.61814867238565	5.62792475334991e-14	8.76748552348048e-13	21.0861691987587
VPREB3	-1.16785029007173	13.4831108389242	-7.59944141166403	6.45631797321812e-14	9.95545581103957e-13	20.9523171323345
LY6D	-2.41859956794086	10.5942789031477	-7.5821100801959	7.33030243687578e-14	1.11702484405423e-12	20.8285734131794
PIGR	-1.58881902358448	14.7612113039813	-7.57607855577491	7.66098624126069e-14	1.16156423803375e-12	20.785568492997
SCML4	-1.00747558487605	11.111301084392	-7.57363005496487	7.79937957165219e-14	1.18057497786418e-12	20.7681193872337
MAL	-1.0975991770818	12.8372144398019	-7.53739272389059	1.01596634185097e-13	1.50520597046965e-12	20.5104682939059
ALX4	-1.12053226145995	11.6890066443611	-7.53292607565381	1.04954000371487e-13	1.54736811758092e-12	20.4787868280035
LGR6	-1.16260373918265	13.7134525809816	-7.53214515288634	1.0555209389544e-13	1.5549228507373e-12	20.4732495582933
OCA2	-2.09310833376382	8.03268613946651	-7.52614016522176	1.10264644337079e-13	1.61386534683359e-12	20.4306873794652
COX6B2	-1.01517738494715	10.7024387881443	-7.52503939249637	1.11150683748891e-13	1.62552277144128e-12	20.422888626811
SCGB3A1	-1.66317760513049	14.17940651927	-7.52024248307785	1.15094338925563e-13	1.67107772572804e-12	20.3889154626831
BLK	-1.44329314255037	10.545537659981	-7.51608419838536	1.18624157186539e-13	1.71683399424123e-12	20.35948099174
MS4A1	-1.44334258305803	12.7263137492903	-7.49964152900044	1.33655629302212e-13	1.9070094467027e-12	20.2432347547223
MMP23B	-1.55757925913924	8.19576791158116	-7.49483047110443	1.38397814159205e-13	1.96079775891913e-12	20.2092648857513
C8orf89	-1.67244257341807	10.4481987726102	-7.49169908566752	1.41572922149139e-13	1.9979836423676e-12	20.1871653677303
GAL3ST1	-1.16440398043169	9.90979452790332	-7.48229245044561	1.51548226517925e-13	2.12554000237544e-12	20.1208287226825
PRSS50	-1.52195293131894	10.6974248750673	-7.46944356413142	1.66299309053215e-13	2.31277100383663e-12	20.0303381567347
CAPZA3	-2.34882206963032	5.29345844832143	-7.4611728480224	1.7653256605334e-13	2.45320791830174e-12	19.972164244908
FCRLA	-1.1613043631832	11.9519787958288	-7.43927741672104	2.06710045977335e-13	2.82498540997188e-12	19.8184381588423
SAA2-SAA4	-2.09322612506949	12.2977249680863	-7.38878296059313	2.96996295510506e-13	3.96045978487889e-12	19.4654733886625
C1QL2	-2.32228576932831	7.40793020094401	-7.37391747473756	3.30300022243063e-13	4.3633085756788e-12	19.3619743769853
ANKRD2	-1.03195733501626	11.0348281932715	-7.36531607618719	3.51219926572392e-13	4.59573932758641e-12	19.3021741952935
SPOCK3	-1.88492801369165	6.79050641795981	-7.32373058559547	4.72217407245179e-13	6.01422717480193e-12	19.0139454592661
LCE1C	-2.10825510677065	3.34902048724367	-7.29148996223382	5.93442398906195e-13	7.46906109413907e-12	18.7915013413358
TMIGD2	-1.34753414384392	10.8227406258651	-7.2884240628138	6.0645075804171e-13	7.60640968051071e-12	18.770394401115
AGTR2	-1.78076228817606	2.6144814805234	-7.28492906723068	6.21621866721202e-13	7.7805622476711e-12	18.7463431801434
SCN2B	-1.28758833387425	10.303351928565	-7.26778623589601	7.01609120043127e-13	8.72755580511495e-12	18.6285239958852
KLK13	-1.97677390154476	9.79497910543176	-7.21199419139864	1.03856848118472e-12	1.25325660671685e-11	18.2468176684729
TNFRSF17	-1.33118146075154	13.2138278781994	-7.21016021252998	1.05199835034038e-12	1.26609536209069e-11	18.2343155990574
CCL23	-1.38333885383643	11.2861738698888	-7.20774518425882	1.06994374882856e-12	1.28428631597153e-11	18.2178569663567
IGLL5	-1.29200636078348	16.7183318197499	-7.19218861003383	1.19296723511779e-12	1.42161276100807e-11	18.1119573942073
CEACAM4	-1.17132855768022	10.6087146830933	-7.1762454799945	1.33345420513453e-12	1.57455174814486e-11	18.0036418018966
LGALS14	-2.23406537797181	4.94539452199827	-7.17445084659094	1.35025158517549e-12	1.59334954612159e-11	17.9914629517272
NLRP13	-1.97735614682969	4.01548755548605	-7.1598698411699	1.49465787424285e-12	1.74447239611791e-11	17.8926149555994
CDH12	-1.73739395771326	6.0788823141216	-7.15871210213908	1.50675328955807e-12	1.75745921929238e-11	17.8847742003626
CA6	-2.19176076983741	6.25603951028969	-7.15212743624555	1.57739726966539e-12	1.83396432076599e-11	17.8402016329932
BRINP1	-1.34795001910933	11.8449833248765	-7.14384900907293	1.67084395261735e-12	1.9327053471034e-11	17.7842166106344
MMP20	-2.12829615446224	6.49611994319192	-7.13593468202037	1.76525615937378e-12	2.02641581508379e-11	17.7307489861236
NPAS4	-1.48469365108983	7.35376404702601	-7.11847717127087	1.99242856844071e-12	2.26145003681241e-11	17.6129999428317
MAP1LC3C	-1.14787900610927	11.9753944994683	-7.11819643327711	1.99630691491208e-12	2.26443588742121e-11	17.6111085368851
DLK1	-2.3260834556253	6.48144720619202	-7.11356643360719	2.06134959135217e-12	2.33231051713635e-11	17.5799247892223
ADH1C	-1.66126989111656	11.810099823137	-7.092168250977	2.3900226788395e-12	2.68087278110371e-11	17.4360444941763
BMP5	-1.54257582351001	10.0810708500037	-7.0826756850114	2.5518214882069e-12	2.843162397107e-11	17.372343220806
KLK6	-1.99556453573722	13.0483648210722	-7.07785719442429	2.63801993843547e-12	2.92828280505599e-11	17.3400377297571
RIC3	-1.09367465043961	11.9571513799011	-7.07274447734331	2.73260875827557e-12	3.02034813361409e-11	17.305781480565
CHST9	-1.32543023678432	10.441770253518	-7.07047698375197	2.77561769481728e-12	3.0622909144826e-11	17.2905960220479
CSF3	-2.00890839044446	6.29637941291574	-7.06845326987538	2.81456365230176e-12	3.09445160363287e-11	17.2770469050514
SERPINB5	-1.36049770157674	14.8273513659621	-7.06587082339702	2.8650424195644e-12	3.14375180608672e-11	17.259762103342
BPI	-1.25170630597989	10.0955766322058	-7.06485104077204	2.88521991641934e-12	3.15825429813599e-11	17.252938089325
LCNL1	-1.55882852898864	7.29205154161532	-7.02622043987631	3.76142344105484e-12	4.04180426475455e-11	16.9950968342284
FGF17	-1.5508855689684	7.29822341266597	-7.0039673974592	4.37972171200157e-12	4.64839586848635e-11	16.8471529933687
MT3	-1.9713119966272	7.63307614092762	-7.00331591023471	4.39925106750652e-12	4.66639436728088e-11	16.8428281884547
APOD	-1.02458898879609	20.0283108960466	-6.98587188230426	4.95515309698333e-12	5.21339556853046e-11	16.7271649408235
DPYS	-1.31494691512402	8.27832114885247	-6.98031691219738	5.14624081377627e-12	5.39879332538876e-11	16.6903877536183
SAA2	-1.17617030030707	14.2653074801365	-6.96412433170306	5.74548329967957e-12	5.99280324171751e-11	16.5833356325019
MYL2	-1.95096505705507	6.1784612776791	-6.89321466837802	9.28243782150679e-12	9.35407906843569e-11	16.1172139083964
LRRC3B	-1.70838195469918	6.80181007638504	-6.89246288514188	9.32955224540395e-12	9.39633982807083e-11	16.1122954523983
GPR12	-1.96745002161509	7.65051545745819	-6.88386731382858	9.8851997879623e-12	9.91196082606231e-11	16.0560947824063
SLC13A5	-1.04175967696043	7.98596680897789	-6.85989071085777	1.16124295274955e-11	1.15103213268442e-10	15.8996669966003
S100A2	-1.02852821334358	15.3589352900932	-6.85960975215979	1.16343293504898e-11	1.15257338090633e-10	15.8978369308752
SYNDIG1L	-1.16031977881218	9.16310172351991	-6.83895538683338	1.33602453410863e-11	1.30996808587452e-10	15.7634896417821
IBSP	1.17687153756279	13.8364469326041	6.83348811010119	1.38576424304199e-11	1.35143660650021e-10	15.7279895807363
SFRP5	-2.01846093011622	7.12087615913805	-6.81048445525053	1.61570170626054e-11	1.55314461159548e-10	15.578907453153
SMTNL2	-1.15748984161882	10.4081463728291	-6.80874301852756	1.63455815432658e-11	1.57043917114204e-10	15.5676403026571
SPIB	-1.08138983459303	12.2470077958685	-6.80333905951938	1.69445718267771e-11	1.61941566131742e-10	15.5326933303703
CLEC4F	-1.04343734427368	11.5750610800981	-6.79715796878044	1.7656117302539e-11	1.68034018313467e-10	15.4927518936432
PHYHIPL	-1.0158206506401	9.68532163072999	-6.79099941262364	1.83941827142541e-11	1.74417984368338e-10	15.4529891746489
CHRDL1	-1.0685072423726	14.986117637848	-6.78783846288512	1.87846670117349e-11	1.77749177057339e-10	15.4325933362695
FABP4	-1.27822447626376	17.3605656796966	-6.77968525117875	1.98297730215692e-11	1.86762091628676e-10	15.3800254253995
APOA1	-1.26449076865217	10.64500250783	-6.75085956026068	2.4002320834352e-11	2.23738120607424e-10	15.194636243267
CD1B	-1.77275198187073	10.2537475765288	-6.73308277011698	2.6992595988819e-11	2.49180378739102e-10	15.0806682599734
XKR4	-1.19088543235056	5.50351551915706	-6.73228940971576	2.7134235821889e-11	2.50233356672492e-10	15.0755884141913
FCRL5	-1.22043048325924	11.008973162886	-6.72938847820589	2.76583726797896e-11	2.54678744680619e-10	15.0570185788406
MMP1	1.17474430353889	15.9809132742422	6.7240587330792	2.86473336193299e-11	2.62586089826878e-10	15.0229202505554
FCRL2	-1.4438096625173	9.53386216402467	-6.71966098146801	2.94893869381291e-11	2.69895553978873e-10	14.9948032604316
ZDHHC19	-1.40938915149339	7.93050075892746	-6.7083370371292	3.17708712331723e-11	2.88737877822155e-10	14.9224814933532
CR2	-1.64748947521754	10.3640615094431	-6.70642268128129	3.21732944013973e-11	2.92102611351155e-10	14.9102662982683
CXCL1	-1.2531573675845	12.8026637155618	-6.70432712493436	3.26195363056842e-11	2.95415151902127e-10	14.8968985648543
DUSP26	-1.33644462179398	9.81275136150067	-6.68687120747553	3.658017893053e-11	3.28172845976366e-10	14.7856949815649
LRCOL1	-1.76395905655381	7.6147948965789	-6.68283774874362	3.75603182442501e-11	3.36467036433808e-10	14.7600375854588
FAM181A	-1.74208198526684	3.71373767770631	-6.66726949946069	4.15906382231083e-11	3.69109287584935e-10	14.6611392869198
ADH1B	-1.79097771974392	13.8587288222721	-6.64374455176035	4.84968299988069e-11	4.25819529583138e-10	14.5120981429771
MRGPRX4	-1.56274591679028	2.4549580555419	-6.59301885368138	6.74321304839365e-11	5.78367550166807e-10	14.1923785932529
FAM3D	-1.08498988606675	12.3489497739771	-6.58210509259482	7.2366968444253e-11	6.17193660852795e-10	14.1238852537668
TPPP2	-1.77938875483071	5.67483370136601	-6.58191680483712	7.24551360266343e-11	6.17655361083789e-10	14.1227045021354
CMA1	-1.44320636605203	11.8243129655834	-6.57208732043436	7.72069258964751e-11	6.54779672007069e-10	14.0611070949288
MMP7	-1.00882616031494	17.6762083878923	-6.56487191960708	8.08879127591816e-11	6.83760935568881e-10	14.0159451135022
GABRA4	-1.2708493710411	2.41340478891957	-6.5463147878177	9.11624541715272e-11	7.63853823065118e-10	13.9000041639493
EPYC	1.33148233501067	13.3849724968573	6.54501945774589	9.19255356041777e-11	7.69537152066523e-10	13.8919225254652
DEFB1	-1.52071537243142	14.6852127688381	-6.54089727060066	9.43957773126089e-11	7.89124349353541e-10	13.8662137833239
CLDN10	-1.41713108962634	9.4323348569205	-6.53757711355409	9.64325466939543e-11	8.05038771825472e-10	13.8455179085029
KCNH8	-1.2357129608195	9.65871933861878	-6.52521567965276	1.04401011497069e-10	8.65371794862051e-10	13.7685493819233
DSG1	-1.66274664469445	9.54542610939057	-6.51598390411821	1.10769030634297e-10	9.14209703038586e-10	13.7111553970966
HMGCLL1	-1.16528417319973	11.2828023178326	-6.51551991032222	1.11098933307967e-10	9.16515700275587e-10	13.7082727257858
DCT	-1.24219921526632	7.71689030933555	-6.51100195106507	1.14361926036892e-10	9.39590129308986e-10	13.6802137420039
FERMT1	-1.01191559834488	12.6501701447114	-6.5098272770951	1.15225558760837e-10	9.46257314909694e-10	13.6729213216001
ASTN1	-1.08323795861	9.92825550253408	-6.49029997323655	1.30553332097543e-10	1.05966566379173e-09	13.5518730944506
CIDEA	-1.85181094234186	11.4295162408871	-6.48410386634868	1.35821418689778e-10	1.09556574568924e-09	13.5135341211959
CIDEC	-1.62002676387547	13.3583710438892	-6.48352899246062	1.36320608064606e-10	1.09910382752756e-09	13.5099787520289
CD1E	-1.00248629521432	13.188692760963	-6.44014139538577	1.79659295593559e-10	1.41705195816058e-09	13.2424844910751
RHOXF1	-1.49121032884206	10.1399407695531	-6.43447042291876	1.86237516969752e-10	1.463847854259e-09	13.2076444103648
ADAD2	-1.14869660185905	8.32840422375576	-6.43350027571189	1.87386231471127e-10	1.47160221331436e-09	13.2016870761266
DES	-1.06743815886383	12.7380080028415	-6.4154291799702	2.10095446314215e-10	1.63228692429653e-09	13.0908707440834
SOAT2	-1.11222453469014	10.3135687005826	-6.41380083713902	2.1226922413909e-10	1.64565320328934e-09	13.0808995193311
CLEC17A	-1.33942431964931	10.2975529284136	-6.3893720833491	2.47646714018997e-10	1.89723098891126e-09	12.9315903212842
TCL1A	-1.61428977678159	10.5945412756434	-6.36048322739252	2.96967935551936e-10	2.24944535155763e-09	12.7557019540792
MMP27	-1.47575733950441	9.0907829362074	-6.35493670341597	3.07480402629083e-10	2.3222895660904e-09	12.722016733193
C14orf180	-1.93678967018237	8.39167058589163	-6.35352594255843	3.10211776053797e-10	2.34097028008331e-09	12.7134532271489
KLRC1	-1.00664349958702	10.5579056349842	-6.34083582070105	3.35871887019596e-10	2.51785992462563e-09	12.6365017327776
OR10A3	-1.64639267978506	2.76182618383904	-6.31938602746914	3.8403913244127e-10	2.85535690892118e-09	12.5067569470532
UTS2R	-1.74167862720217	7.73360271282663	-6.31560662749953	3.93199029511269e-10	2.92106802562424e-09	12.4839384968612
LGALS7	-2.26479834933433	7.09347098183187	-6.30999050014347	4.07206211392863e-10	3.01573752380664e-09	12.450054041193
MMP13	1.03022068560042	16.1930808478501	6.30773581916283	4.12965804629564e-10	3.05416315738466e-09	12.4364584721532
HSD17B13	-1.02932777180362	9.84599109083901	-6.30605099514773	4.17321605972063e-10	3.08386393598818e-09	12.4263020441531
ERICH5	-1.59655233841895	9.84772900369137	-6.28943082344249	4.62768893940334e-10	3.39071160925439e-09	12.3262475443005
ASB4	-1.40711946824783	7.91098183391258	-6.28095265537498	4.8778054775323e-10	3.55817088471599e-09	12.275302840055
TMEFF2	-1.41497867453662	4.21933353725711	-6.27948957393774	4.9222847629002e-10	3.58485337728234e-09	12.2665177439451
BLACAT1	-1.56737920080593	9.82962267562151	-6.27204714024295	5.15475139906558e-10	3.73616546092816e-09	12.2218589528326
HGFAC	-1.15977275598761	9.73458729585888	-6.24687679953189	6.02324742416489e-10	4.31056457023535e-09	12.0711872855575
TAC1	-1.79395184551938	9.36286044379253	-6.24540014157303	6.07841636508967e-10	4.34833183326813e-09	12.0623653745276
KLK14	-1.10148728746612	12.8364685231347	-6.2403538723904	6.27070042428801e-10	4.47882495082263e-09	12.0322323736707
CPA1	-1.58691942562888	6.85545002116529	-6.2318295322365	6.60909562616859e-10	4.69649477366224e-09	11.9813820414686
AQP7	-1.06142700030477	12.01936878807	-6.22940522088227	6.70855022342596e-10	4.75413814935407e-09	11.9669320733125
KLK12	-2.22616134145184	7.43406226411946	-6.22590841877797	6.85458248264842e-10	4.84816124230655e-09	11.9460987926402
CPA5	-1.13745521568258	9.44677791001551	-6.21931459860219	7.13844789963384e-10	5.03715750118408e-09	11.9068436589233
ENAM	-1.26849390856898	6.3889284062405	-6.19566123654074	8.254378005193e-10	5.73979718069914e-09	11.7663458879465
SLC34A2	-1.44445689682314	14.466487606749	-6.15143655351658	1.08157170422767e-09	7.3628825431463e-09	11.5049939542828
BFSP2	-1.20107916329762	10.4205866798847	-6.12302079510245	1.28551480355517e-09	8.62506771523949e-09	11.3379872151117
RNF183	-1.03004081000897	12.177067006903	-6.11812427226008	1.32426090561647e-09	8.86209851623649e-09	11.3092818654126
IGF2BP1	1.07887335441422	8.33327728190092	6.11743167922294	1.32983259725719e-09	8.88627827968365e-09	11.3052233394498
VGLL1	-1.94178174675257	11.8482948246234	-6.11446640412829	1.35394711460207e-09	9.0341125672474e-09	11.2878519656451
TNMD	-1.37815185977888	10.7956777183537	-6.11131542912789	1.38003952836777e-09	9.18794475434577e-09	11.2694013157733
SLC7A14	-1.21170891464292	4.84761634995929	-6.08970245534113	1.57271703233046e-09	1.03906958208101e-08	11.1430847666258
FOXE1	-1.59723962542934	5.37533921463727	-6.0814115879771	1.65339435416798e-09	1.08840965302121e-08	11.0947397333819
ALB	-1.09168989846513	12.4348432768582	-6.04848256078352	2.01561075360398e-09	1.31351237224986e-08	10.9033334595576
CA4	-1.58397919314039	8.88894857242207	-6.04195620855553	2.09608191095789e-09	1.3600926207356e-08	10.8655129659487
IRX4	-1.30352409113608	12.3479270409586	-6.03456765797114	2.19096930119146e-09	1.41811347529686e-08	10.8227420065113
SMR3B	-2.14608152076352	4.6058492487876	-6.02416934659669	2.33164085093286e-09	1.50326642286254e-08	10.7626308905471
DCDC2C	-1.46938862221653	2.76653375530647	-6.02401655721263	2.3337721326162e-09	1.50410619441944e-08	10.7617483592865
RASSF10	-1.16160806815731	14.1929761720158	-6.02153728489603	2.36862262382863e-09	1.52440184396687e-08	10.7474306836594
OR52N4	-1.62268354087076	8.38343583272293	-6.01778143373225	2.42238661010104e-09	1.55624405616721e-08	10.7257513156052
ELANE	-1.70553608916107	8.12393787230608	-6.01053164989499	2.52955208467123e-09	1.61935946330505e-08	10.6839401523674
CNR2	-1.08497722805654	9.36649453093858	-6.00729598988369	2.57886062653983e-09	1.64685930721574e-08	10.6652945589962
FEZF2	-1.43616674331751	2.33299756117607	-6.00614582057046	2.59661300298021e-09	1.657029866072e-08	10.6586689319724
KRTDAP	-1.77527119975338	9.64159714526806	-6.00128626766098	2.67294272906534e-09	1.70155165169438e-08	10.6306882394736
POU3F3	-1.59526318881086	6.29120456515383	-5.99966648351082	2.69886783305352e-09	1.71745274551502e-08	10.6213664298064
LTF	-1.26349707213274	19.0881116777247	-5.98135742803694	3.00950651287791e-09	1.89782952405216e-08	10.5161619144975
ACADL	-1.31774846772364	9.73012881825929	-5.96378889350554	3.34021805211386e-09	2.08536695658117e-08	10.4154951148981
IZUMO1R	-1.87396658959139	5.82068196557985	-5.96154499567915	3.38492876159121e-09	2.11037691838265e-08	10.4026576401941
ADRB1	-1.09598531779415	11.0175935532941	-5.96048407001261	3.40627082664505e-09	2.12076875584154e-08	10.3965895938285
GSX2	-1.29809848004036	2.08636218957315	-5.95829186274337	3.45078667624806e-09	2.14627578434634e-08	10.384054295194
C10orf105	-1.19493519594717	6.87100654969073	-5.95310446623389	3.55839492658941e-09	2.20941873153169e-08	10.3544093330573
GPR87	-1.10911999641947	12.7712769753509	-5.94917249573374	3.64213302659992e-09	2.25755028346182e-08	10.3319549809465
NETO1	1.13667375126629	10.1434233894369	5.94817589033952	3.66366074625379e-09	2.27011877377125e-08	10.3262658592539
CDH19	-1.82314308349629	6.66455962091756	-5.94125381699231	3.81664520348317e-09	2.3560644148985e-08	10.2867758142059
NKX2-8	-1.74972805578642	7.96336780928238	-5.9395760617739	3.85465255652688e-09	2.37790921986425e-08	10.2772107921081
PNMA3	-1.07230113923064	10.6152607502584	-5.93414826039428	3.98015686665416e-09	2.44950379697885e-08	10.2462837647161
CXCL3	-1.01187943342633	10.6335626180667	-5.90952976722774	4.60120543389897e-09	2.79943940395013e-08	10.1063425413962
GNG8	-1.51870731178582	11.3137130373279	-5.90275810517111	4.78797740557712e-09	2.90237147407545e-08	10.0679452740271
DBX2	-1.30868440946735	9.156120745533	-5.90117441019859	4.83271246937266e-09	2.92460482182875e-08	10.0589712180277
CCL16	-1.38050174143918	8.15106184171956	-5.89321750820868	5.06370894022994e-09	3.05387538144178e-08	10.0139173250671
DEFB124	-1.76782256290695	7.13492389336473	-5.8799109437033	5.47426285523404e-09	3.27355507610025e-08	9.93869961736857
LCN8	-1.51640631019515	3.14681390737744	-5.87851779800274	5.51907644075034e-09	3.29709408568723e-08	9.93083382823992
C10orf90	-1.13544758597589	9.24851299926065	-5.8613449718517	6.10170263519077e-09	3.62487074062446e-08	9.83401844859409
SLC6A2	-1.54716428609092	7.21267253328998	-5.84872887911944	6.56747774055644e-09	3.88884677041954e-08	9.76306179467936
RCVRN	-1.00597387779001	8.86674730450618	-5.82804410122014	7.40706678088722e-09	4.35474101089479e-08	9.64703473447441
ZBTB16	-1.03796906691871	11.6568527004174	-5.82365170247139	7.59836016549319e-09	4.45278135755686e-08	9.62244610231261
KRT13	-1.6263307674519	9.13123086605906	-5.82111578721209	7.71098331760106e-09	4.51586435079515e-08	9.60825797772259
SPINK2	-1.31192679684106	10.6103612927646	-5.81180450150519	8.13861970520937e-09	4.73726135438887e-08	9.55621224776311
FCRL1	-1.44766103741702	8.96940267410036	-5.80849698125343	8.29601185561286e-09	4.81805821336057e-08	9.5377435772588
LGALS7B	-1.71382363685642	10.7178652309014	-5.79708074808732	8.86236400235867e-09	5.11912935324021e-08	9.4740729495526
BNC1	-1.03180927118185	10.0274292237119	-5.77667856528722	9.96964945567086e-09	5.70966134335659e-08	9.36057878197187
PLA2G2D	-1.0677230459941	13.1627754428705	-5.76060450455408	1.0935804313477e-08	6.21785440116833e-08	9.27142597277819
FGFBP2	-1.08317904955029	11.9641864736091	-5.74899962203196	1.16893632621231e-08	6.61110170907672e-08	9.20720599558863
TCN1	-1.53241290708692	13.8920527587264	-5.73725714779073	1.25032059129477e-08	7.02758389947626e-08	9.14234848413327
FAM180B	-1.35207960902383	9.6047961844655	-5.73679667176526	1.25362188513928e-08	7.04395776885223e-08	9.13980766474883
NPY5R	-1.64049529697128	9.69608731350824	-5.72599825596122	1.3335162623844e-08	7.44905713943196e-08	9.08027901850181
GSTA1	-1.64346971441215	11.1874378220443	-5.688323386546	1.65295428901455e-08	9.07699467211045e-08	8.87341405008385
LEMD1	-1.59728815821805	9.21676417618202	-5.68258101194261	1.70776396230769e-08	9.35815463524223e-08	8.84199668900166
IL2	-1.59633923946228	7.31220296892041	-5.67095666012648	1.82417867987827e-08	9.93906300243494e-08	8.77848960108001
ADH4	-1.52576444626602	6.7167521872506	-5.66743758135599	1.86091805686672e-08	1.01240413111733e-07	8.7592880268883
C1QTNF9	-1.05125432449587	9.46755961935183	-5.6665880941636	1.86989397935242e-08	1.01667782598164e-07	8.75465454860686
FOLR1	-1.32515713877719	13.9012856002607	-5.65937681250375	1.9478050689558e-08	1.05697182741319e-07	8.71534737098381
MIA-RAB4B	-1.75664530539462	4.5978983212027	-5.64881397906755	2.06765183028848e-08	1.11917128147646e-07	8.65785667135651
KCNK10	-1.03864127466512	7.01948029303935	-5.64530474044749	2.10903179322497e-08	1.13986950611197e-07	8.63877920039943
TGM5	-1.06363103143863	11.0831704448564	-5.63258373727827	2.26589133003941e-08	1.21884000441272e-07	8.56971690819186
KHDRBS2	-1.40778912714673	7.31724060732014	-5.63175937728963	2.27643852016866e-08	1.22415059859381e-07	8.56524652372624
HP	-1.27825378249061	9.81837307752648	-5.62459573670827	2.37012463395729e-08	1.27001452558874e-07	8.52642509688427
KRT6C	-1.77274350473058	7.58512569752296	-5.61810187968388	2.45828200468645e-08	1.31298881998394e-07	8.491273616411
TRIM74	-1.28939245314655	8.6331936114473	-5.60550373663543	2.63848638016535e-08	1.40263296173465e-07	8.4231885609968
NPPC	-1.23832317381506	11.6751754773361	-5.60183459434022	2.69334071731026e-08	1.42969993209897e-07	8.40338624091961
CGB7	-1.05931207396094	8.0460676640091	-5.59593621526863	2.78385301630498e-08	1.47429671412078e-07	8.37157837467897
PENK	-1.19124843347822	9.58375387316046	-5.5868890234367	2.928454897287e-08	1.54411760403434e-07	8.32285147625572
PI3	-1.66363524907691	12.5787547699836	-5.58017222299261	3.04050373060644e-08	1.60040899671625e-07	8.28672382709471
WNT16	-1.06067166523611	8.10179454396632	-5.57143641383906	3.19248022053146e-08	1.67457582434756e-07	8.23979786316393
HPR	-1.57382986041182	5.13744608082695	-5.55954326285612	3.41129648515472e-08	1.78214219657666e-07	8.17602316185824
OOEP	-1.62482362142874	6.59556637359372	-5.53953555890078	3.81268876217852e-08	1.97591343074752e-07	8.06902591792906
MUC15	-1.52174110116986	12.2284778394427	-5.5090417036132	4.51404804046899e-08	2.30906025610123e-07	7.90665136415721
NPY	-1.79767259156168	4.2359027334454	-5.50016806574977	4.7406609365142e-08	2.41477000664598e-07	7.859559774991
KRT16	-1.16746503087752	14.9565873981141	-5.49580815757656	4.85601162403282e-08	2.46798529724367e-07	7.83644841355604
CTRC	-1.10719648235019	7.11213844774582	-5.49308666495853	4.92939071504688e-08	2.5038766327284e-07	7.82203087838484
NLRP5	-1.78971164263919	6.64994951270839	-5.4857260202708	5.13328759669085e-08	2.59944298527741e-07	7.78307051109661
PLA2G1B	-1.198374955483	10.2653956916355	-5.48145841861833	5.25522847160063e-08	2.65896686732868e-07	7.76050442921491
MYOC	-1.61279341542631	6.93560869214346	-5.47984629841122	5.30202033750515e-08	2.67965377625678e-07	7.75198423281374
NEFL	-1.12537955388735	9.874171278545	-5.46163773211398	5.8594129856862e-08	2.94007426810116e-07	7.65591485787508
PNMT	-1.23535891128597	12.9674257036356	-5.46045727891982	5.8974478168772e-08	2.95541131003383e-07	7.64969715725736
RGR	-1.57161895071602	5.03883381009249	-5.44691154607604	6.35141207559581e-08	3.16854804178088e-07	7.57843983819683
IGDCC3	-1.18828649610594	11.0344510004133	-5.44490476005549	6.42148629452229e-08	3.20174600987047e-07	7.56789737681489
FGF19	-1.48921458876327	6.99933036345036	-5.42372361673245	7.20836417456435e-08	3.55791681817156e-07	7.4568483316253
SERPINB13	-1.45227757112564	3.17840635914283	-5.41057112369343	7.74322367542785e-08	3.79712959971197e-07	7.38809821746534
GJB3	-1.07462875753168	12.3801373714832	-5.4050821504847	7.97764707822345e-08	3.90575443276713e-07	7.3594532289424
AFP	-1.49017714831851	9.49028141807314	-5.40141116004561	8.13825319798665e-08	3.97687553285567e-07	7.34031100040339
HBE1	-1.66058958354319	5.43281335885093	-5.39320557089484	8.50866639850993e-08	4.13672077328039e-07	7.29756781130864
CXCL13	-1.0074733103802	16.4438717860778	-5.38384952872738	8.95097044560767e-08	4.32626265292499e-07	7.24890694657006
CRP	-1.44230675414006	4.91907771910692	-5.38290003191389	8.99708387126589e-08	4.34507916922844e-07	7.24397307624086
GPR25	-1.53809881199091	8.06860656230816	-5.36925193332315	9.68592027406874e-08	4.66285854254837e-07	7.1731445285587
SPACA3	-1.52638278588342	4.99428068954215	-5.36822972368612	9.73952181745033e-08	4.68369320256773e-07	7.16784649711091
KRT32	-1.21829872957666	10.8219620219421	-5.3665831364441	9.82646897035683e-08	4.72175232573487e-07	7.15931437539534
HEPACAM	-1.42590305774045	7.33304097739962	-5.36614579548183	9.84968869134338e-08	4.73070679161484e-07	7.15704862231131
CPA2	-1.38848088996848	7.28645468906906	-5.34901804123068	1.08020778135661e-07	5.15370426494246e-07	7.06845164602138
LINGO2	-1.19628443041352	7.87849790607119	-5.3453417232899	1.10178360125499e-07	5.24561137963714e-07	7.04947009072626
PAX5	-1.05149236022393	10.1685741585076	-5.34349551504955	1.11277569873813e-07	5.29655550915246e-07	7.03994241814336
SHISA8	-1.33035813301517	9.10231347069232	-5.34294668563618	1.1160638028734e-07	5.31081330842932e-07	7.03711069179453
LRRC18	-1.42675471817099	7.20644872924448	-5.3250062186725	1.22888574515013e-07	5.80506178780053e-07	6.94469732409314
NXPE4	-1.38939639131675	6.61181741192432	-5.31918979120746	1.26777981957695e-07	5.97169373098939e-07	6.91479950652829
ROPN1B	-1.05383104727222	11.3579906672061	-5.31557292649346	1.29256413498782e-07	6.08054600463812e-07	6.89622358668961
SLC7A4	-1.43537679681002	11.6241585685938	-5.31228537837641	1.31549858777625e-07	6.18362700584077e-07	6.87934940488738
KCNA2	-1.14298429883401	7.82233065738796	-5.30898379099567	1.33892751388983e-07	6.28561703300219e-07	6.86241312673943
HUS1B	-1.15871618874217	10.5356101276449	-5.30582943833814	1.36168889343082e-07	6.39081761750087e-07	6.84624145204342
IGFL1	-1.60189098381933	10.900675187783	-5.29735206065911	1.42473338974817e-07	6.66601863638556e-07	6.80282496833135
ZIC2	1.5460565418194	10.4481507298661	5.27846145726705	1.57555319937989e-07	7.33762253414054e-07	6.70631456587505
KLK2	-1.12506480467178	7.88145105657154	-5.26381942274149	1.70297775031188e-07	7.89257997712215e-07	6.63173481273819
CDCP2	-1.24371291718357	5.01265190636278	-5.26067010399112	1.7316609368373e-07	8.01732508741331e-07	6.61571933568126
CLEC4G	-1.40040282115111	7.87340879405733	-5.25974009656095	1.74022028515649e-07	8.05489873891995e-07	6.61099163633489
RAX2	-1.1878610808173	2.52002771810785	-5.25424274130832	1.79165821228985e-07	8.2803170091287e-07	6.5830620009295
GLRA3	-1.54566111009421	8.88588393962557	-5.25143356366932	1.81850845687817e-07	8.39372074869835e-07	6.56880051481752
LHX1	1.62188943079177	4.91153335045265	5.2508925026454	1.82372449149931e-07	8.41351697921223e-07	6.56605451620779
ZFP91-CNTF	1.28434059194248	5.54626842613658	5.25014262673726	1.83097753346227e-07	8.44483132269549e-07	6.5622491822736
KCNE5	-1.09384386740543	9.91457392547736	-5.24605674967761	1.87099069020213e-07	8.60968814312336e-07	6.54152398253412
MAS1L	-1.5799652964603	6.55940749528883	-5.24547036717372	1.87680216385883e-07	8.63424143773735e-07	6.53855087359068
OR5P3	-1.10944924410102	1.54709025725253	-5.22646240807469	2.07494068688431e-07	9.46183380056869e-07	6.44234662178233
DIO3	-1.01195917459301	11.8345300678863	-5.22607593110375	2.07917220286707e-07	9.47636773225376e-07	6.44039400182994
DPEP3	-1.14207814511412	8.1309853736029	-5.21588391461776	2.19382704683949e-07	9.95892122888694e-07	6.38894979844882
KRT9	-1.46131919819828	7.46933895267285	-5.20450241264278	2.32909513220969e-07	1.0512496283132e-06	6.33161444673273
ZSCAN4	-1.38318654936281	5.29062421615014	-5.20239314734445	2.35503467483124e-07	1.06209526353878e-06	6.32100190397416
PRG2	-1.19781321458126	7.91564551197296	-5.19913322776432	2.39567549384925e-07	1.07915399696873e-06	6.3046080098568
FGF9	-1.02475892377794	9.00984516933694	-5.19709255364678	2.4214606339087e-07	1.08941718008947e-06	6.29435058148299
ZFR2	-1.07357840273392	7.78362231622382	-5.19080517667794	2.50260456086001e-07	1.12175278278707e-06	6.26277120734409
C11orf91	-1.37134720120264	8.52105439320878	-5.18949657608472	2.51982082360027e-07	1.12891207424145e-06	6.2562031165776
ATP13A5	-1.15455944626828	11.2026893860279	-5.18526455512638	2.57628625922594e-07	1.15221831736549e-06	6.23497265619276
WFIKKN2	-1.13961227871983	7.47333792181793	-5.18430580071371	2.5892473869018e-07	1.15744460159805e-06	6.23016523303548
AQP10	-1.35719566400576	5.05227513715469	-5.17537262545685	2.71308335533231e-07	1.20626530661259e-06	6.18541279089001
PRAP1	-1.25854354499852	8.28044301972467	-5.15660359733492	2.99220478172723e-07	1.31905573435918e-06	6.09162489030294
MAPK4	-1.20790488036032	9.51029642593882	-5.15553701266905	3.00887354051673e-07	1.32608173596013e-06	6.08630495213213
AIRE	-1.11251436374381	5.76401645453794	-5.14839834016383	3.12277187467091e-07	1.37261290272226e-06	6.05072545214752
OR7A5	-1.24457193949474	8.11084773171417	-5.14725905443158	3.14133081737117e-07	1.3791004597114e-06	6.04505153517187
KRT1	-1.32586494042754	9.24551807028004	-5.12740733105798	3.48235886991144e-07	1.51380433844366e-06	5.94637699132771
IYD	1.14079877148771	9.84272258767248	5.1244464002333	3.53619659152642e-07	1.5354144776594e-06	5.93169055240334
PNMA5	-1.16764226663213	6.69688551898604	-5.10540465463564	3.90214779315269e-07	1.6813884211284e-06	5.83743504233039
CHST4	-1.18502909365913	9.30718540039592	-5.10071165986185	3.99781194005638e-07	1.72015857989766e-06	5.8142563144374
DMP1	1.17721315525087	7.78953708819071	5.06355947146429	4.8393867406383e-07	2.04827495232846e-06	5.63147810435633
RFPL4B	-1.42556104121786	6.13290970887738	-5.05460504295864	5.06648509090064e-07	2.13543051358002e-06	5.58761527215034
C6	-1.21638961961755	10.5833040524606	-5.04914082678929	5.21008618781882e-07	2.19086779941436e-06	5.56088542954892
CLEC2L	-1.10347394850215	9.00864304182958	-5.04334470574486	5.36670349280063e-07	2.25098917704735e-06	5.53256209672759
KRT81	-1.06500097155071	15.5173707814639	-5.03546681862327	5.58687699443666e-07	2.33793476071088e-06	5.49411572754945
RASGEF1C	-1.03396902210921	9.50323771346707	-5.03424372863731	5.62183303233093e-07	2.35202046343416e-06	5.48815183335651
WFDC6	-1.85278830748834	7.90697664145953	-5.01872250481065	6.08419020581836e-07	2.53087251994952e-06	5.41258899340643
SLITRK3	-1.31715860409101	5.57810860770426	-5.01486729377417	6.20460179834591e-07	2.57800636534295e-06	5.39385495546918
COL9A1	-1.22229203486827	7.28337460112798	-5.01445991057142	6.21745933427327e-07	2.58275736913998e-06	5.39187611701951
GAL3ST3	-1.26696749043908	3.56840767940655	-4.99774505292071	6.76775270981886e-07	2.79471999841871e-06	5.31081697333262
SLC6A14	-1.27589089339913	12.0365646099978	-4.98021387725869	7.39532972167769e-07	3.03728986464649e-06	5.22607655778365
KDM4E	-1.3398635884943	5.53298811067602	-4.97499756121496	7.59265626649688e-07	3.11471384455425e-06	5.20091732156822
EGR4	-1.20873589598679	8.61597865803578	-4.97125545499463	7.73733400801485e-07	3.16486082739377e-06	5.18288396963554
MAGEB17	-1.30949122655664	10.4522418701998	-4.96528248328827	7.9737871140019e-07	3.25717448417782e-06	5.1541268320826
CEACAM20	-1.30868045656441	5.00287307430235	-4.96435109153864	8.01128083231556e-07	3.27101767886828e-06	5.14964557983184
IGSF1	-1.01838890813715	11.8857424989325	-4.95756695338262	8.28955662041374e-07	3.37628283446789e-06	5.11702892862219
SLC39A12	-1.46787724080211	5.74527278260836	-4.92857091790762	9.58761411465744e-07	3.85650728206822e-06	4.97810247927707
STMN4	-1.1260860198364	7.77919685196064	-4.90167204862034	1.09654474711731e-06	4.36238286177817e-06	4.84992023801171
PYY	-1.08191693721814	11.8556688717133	-4.89410133455401	1.13864506883151e-06	4.51699876595039e-06	4.81396412701239
NR0B1	-1.4773766509465	4.30155833229068	-4.88846454880538	1.17099803291358e-06	4.63117090855276e-06	4.78722746103207
MUC7	-1.66403742414726	5.61116062938722	-4.88812658417056	1.17296570587906e-06	4.6369319529512e-06	4.78562534740357
OTC	-1.3129704265345	3.37023792777619	-4.88517287555391	1.19029869271987e-06	4.70340321667168e-06	4.77162786659744
PADI4	-1.03478479300529	7.74084990502371	-4.85820690073469	1.36037634544486e-06	5.32100652876697e-06	4.64421156947429
C17orf64	-1.24384820972697	7.70016012843472	-4.84973625396107	1.41847103598007e-06	5.53036108098868e-06	4.60432636002295
ADIPOQ	-1.42002160472348	13.4731351044825	-4.84284567679025	1.46748416325125e-06	5.70307710467815e-06	4.57193024663642
PHOX2A	-1.25771000628747	3.29024893641401	-4.83098194227568	1.55571668640493e-06	6.01378107381534e-06	4.51625606543378
PLA2G2A	-1.02652503358012	14.5302882093964	-4.81679249106839	1.6679618460211e-06	6.41488441268e-06	4.44983940074386
TRIM63	-1.02833018115703	9.23250167307055	-4.80815511353713	1.74006166119318e-06	6.66533961354898e-06	4.4095019419396
OXT	-1.2248222807703	10.050978984474	-4.79035094880579	1.89826113175078e-06	7.22860706675302e-06	4.32657336049282
ALLC	-1.24072042913152	4.08361177605166	-4.78116074933046	1.98524712065187e-06	7.53613260671633e-06	4.28388237684592
LRRC74A	-1.14085590958972	6.58301406736835	-4.77633604078555	2.03243559428251e-06	7.70076693123868e-06	4.26150172589776
CARD18	-1.32216897561585	2.52668766794111	-4.76506404697076	2.14692432176839e-06	8.10747597082281e-06	4.20929805848243
TMPRSS12	-1.2156346606545	5.73044603589212	-4.73371516399711	2.49888117326698e-06	9.32405312780068e-06	4.06473444057228
LGI1	-1.26976085186962	5.17315097063538	-4.73359219610226	2.50036526105715e-06	9.32767299546273e-06	4.0641691820879
DCX	-1.19750467571604	8.73005082334969	-4.72616155493175	2.59163454068313e-06	9.64238935605949e-06	4.03003816150284
AQP5	-1.13935452938233	13.3206114821563	-4.72435588118047	2.6142922264526e-06	9.7207108416079e-06	4.02175196012882
OR5P2	-1.06346144709972	1.80489953551962	-4.72175189852828	2.64730266864e-06	9.83942169427552e-06	4.00980768165937
CRYBA4	-1.23550129504382	8.55198879347947	-4.69540868738355	3.00457888888073e-06	1.10873956960532e-05	3.88932846804117
TAT	-1.04188880253124	12.8689574970778	-4.69257058438555	3.04572490406807e-06	1.12191721704752e-05	3.87638714673676
LTC4S	-1.30779914780889	6.50992388983755	-4.68813491932838	3.11111798254012e-06	1.14437941356142e-05	3.85617621962534
OBP2B	-1.48339148124674	12.6598355763997	-4.68642871974876	3.13662915952011e-06	1.15259531516765e-05	3.84840687480489
UTF1	-1.28325883092928	3.85480082445278	-4.68274901997328	3.1923339508211e-06	1.1721154941018e-05	3.83166024352559
TRIM54	-1.04014340534648	8.77682728745417	-4.67415046008402	3.32623118393245e-06	1.21758309312606e-05	3.79257667092676
WNT7A	-1.11739491317537	5.79480609700413	-4.66475363622677	3.47872386945061e-06	1.26828765581878e-05	3.74994354243644
AP002495.1	1.16515825908184	13.6946261468866	4.65475158648895	3.64840683930261e-06	1.32615533199486e-05	3.70465500961678
PPY	-1.26714720364809	3.48607924420607	-4.63807861709628	3.94906343933392e-06	1.42629954946211e-05	3.62936853478529
FAM187B	-1.29771211572764	4.84564263306038	-4.63304449106739	4.04442144916683e-06	1.4589983081083e-05	3.6066880278192
PLCZ1	-1.25488033916056	5.28837925203086	-4.62622861784862	4.17705706754516e-06	1.50296210782865e-05	3.57601782273331
KRT77	-1.3303032103702	4.44631163799913	-4.62256502362734	4.25006454937987e-06	1.52741428726129e-05	3.55955022928091
OR52N2	-1.38523583664916	4.57852805481612	-4.60658456941777	4.58308753551323e-06	1.63672679421546e-05	3.48786581112791
LHX8	1.26240489621028	5.92056784970114	4.59358391097625	4.87234130013417e-06	1.73388475012029e-05	3.42972400501002
PCDH8	-1.19041397802444	7.11924388758468	-4.58645541965329	5.03829459123339e-06	1.78733402142875e-05	3.39791086203126
KRT6A	-1.28287297606459	11.9322432855499	-4.58284730576562	5.12434533236036e-06	1.815376604275e-05	3.38182661737071
KRT84	-1.10783314915268	2.94331039696498	-4.57452750946499	5.32817019724325e-06	1.88244035253587e-05	3.3447850231984
NHLH2	-1.03508060508797	6.70777228130291	-4.56798253530952	5.49395389437517e-06	1.93536042758181e-05	3.31569081210753
LRIT2	-1.04598273215387	2.60888869170067	-4.56662534056341	5.52894519861619e-06	1.94542121771394e-05	3.30966272198593
IGLL1	-1.37198695325216	7.51180625082282	-4.55920245630912	5.72413411621612e-06	2.00748425266099e-05	3.27672385531617
KRT27	-1.22939831642048	3.97858022177989	-4.54711051846305	6.0563161131257e-06	2.11539802034485e-05	3.2231765321262
UCP1	-1.34470468129794	8.38824774140562	-4.53134448413542	6.51725652597499e-06	2.2668012397455e-05	3.15356448829021
KRT74	-1.10180480333158	3.01217890859194	-4.52584968619592	6.6856624252207e-06	2.32003991119179e-05	3.12935787750049
SLC6A15	-1.24125042865284	7.31572419347494	-4.52291758784235	6.77722379134994e-06	2.35136368933684e-05	3.11645246744964
C6orf15	-1.3519246872381	10.1682421188054	-4.51408944391407	7.06021183388128e-06	2.443008285474e-05	3.07764465501889
ADH1A	-1.23064547020955	6.53300473562139	-4.50826796468496	7.25297546351583e-06	2.5044568433666e-05	3.05209382558315
WNT8A	-1.04516791139232	2.5669271289277	-4.49781690907435	7.61175062949709e-06	2.61986842736095e-05	3.0063031366863
TKTL1	-1.05873629672499	6.55357514522355	-4.49211331190732	7.81465437390258e-06	2.68613943621132e-05	2.98135631286964
SLC35D3	1.20535528933133	7.29996282917112	4.48462470657841	8.0889328421688e-06	2.77358855379787e-05	2.94864836364458
USP41	1.07147059608217	9.39369833496977	4.48274307354377	8.15928484683685e-06	2.79559865367646e-05	2.94043822347132
FGF5	1.05946492193506	6.87444859676306	4.46844524213882	8.71332711034038e-06	2.9740462778089e-05	2.87816081464697
PF4V1	-1.42437929269451	4.03163937927306	-4.45130900357373	9.4248435769146e-06	3.19245028140021e-05	2.80377257177961
CCDC42	-1.07989569198377	7.00987488005751	-4.44651585608715	9.63360345187242e-06	3.25526473744242e-05	2.78301484871587
GGT2	-1.15008112604748	6.86312663526873	-4.43094227484426	1.03428594895359e-05	3.47551484679852e-05	2.71571897589147
RNF151	-1.22097958044189	6.98824097787657	-4.42628842273102	1.05643203313047e-05	3.54468200578387e-05	2.69565311521791
CER1	-1.12378938381968	2.69568315440995	-4.42254698393995	1.07456433712296e-05	3.6015268983277e-05	2.67953601488097
ASCL4	-1.24729788254208	7.25829788223074	-4.41073385059822	1.13378837825243e-05	3.78743332908215e-05	2.62873448032258
DNAI2	-1.02769388253303	6.63585791814121	-4.40890275094854	1.14324324756872e-05	3.81550601326308e-05	2.62087169351923
GRIA1	-1.08262321301709	8.05249387028743	-4.39770408250121	1.20272820885193e-05	3.99566433506383e-05	2.57285283619273
CLEC4C	-1.32365085006433	7.69674433130019	-4.39258490393731	1.23089489154708e-05	4.07953093255807e-05	2.55094149121117
EQTN	-1.2349542917122	4.94154071802364	-4.37781741975424	1.31572396286913e-05	4.34164985492944e-05	2.48787094269391
ODAM	-1.41755182809542	7.96530076930983	-4.37080563974449	1.35793066159693e-05	4.4682390778915e-05	2.45799601832071
RPRM	-1.06554480006928	9.62243525830339	-4.35908620569472	1.43137641990626e-05	4.6815733726579e-05	2.40816644929855
SMPX	-1.42407008515279	5.23021891167922	-4.33999818621762	1.55918542252981e-05	5.07581277730824e-05	2.32728296830426
IL26	-1.29265606753663	4.84784089165308	-4.32988771406924	1.63122503818469e-05	5.29324212730449e-05	2.28457970156963
PHGR1	-1.54623033162585	10.3822973343081	-4.3153173679824	1.74065264523437e-05	5.61919332236902e-05	2.22320854935174
CFHR1	-1.1736492300099	4.4363718801106	-4.3150306923754	1.74287437094164e-05	5.62509973874546e-05	2.22200305851526
CYP24A1	-1.02712160769097	9.68935383130187	-4.30125768965096	1.85286064952108e-05	5.95178193418727e-05	2.16417774267012
OR7C1	-1.24676750384765	7.43964958436628	-4.29121889812696	1.93716551873885e-05	6.198451516148e-05	2.12214284039929
CTXN3	-1.09985531264919	3.34752043481057	-4.28464491082908	1.994342204928e-05	6.36569058692197e-05	2.09466734127071
KRT72	-1.23003204151534	5.33182606356048	-4.26850346552369	2.14163650916426e-05	6.81306941364105e-05	2.02737799991758
CLCA2	-1.0176379373211	12.8748650617644	-4.26844549865841	2.14218369686164e-05	6.81361582796037e-05	2.02713679389719
NOL4	-1.05207132794239	8.00538694449785	-4.23428656436629	2.48889298016865e-05	7.82451389175141e-05	1.88554867409717
GKN1	-1.02718090355906	2.24000949899607	-4.22974094658032	2.53887408533687e-05	7.97197677764341e-05	1.86679009333591
KLRC2	-1.07444908459004	8.84499681587414	-4.20149414813633	2.87155222887969e-05	8.94170144853265e-05	1.75065968998149
HHLA2	-1.00248354523862	5.88711603397749	-4.19725622007982	2.92491085264338e-05	9.09755048236927e-05	1.73330132997162
SST	-1.18788036859662	2.62104775504755	-4.16773608513781	3.32363476034164e-05	0.000102377201740395	1.61285847832548
SPPL2C	-1.22026820321265	4.91140425707954	-4.16749689659489	3.32706730152963e-05	0.00010246554294156	1.61188594335297
ADAM29	-1.10893692663865	6.13063702448291	-4.16384832445017	3.37984700940273e-05	0.000103914693162206	1.59705763249966
C9orf135	-1.3163826049837	5.13628355801186	-4.15238793738784	3.55085943156828e-05	0.000108859033485697	1.55056277153913
MORN5	-1.1980973743951	8.92341900895975	-4.14875690580401	3.60673679203615e-05	0.000110366997198894	1.53585753373946
TCEAL6	-1.07965103649647	7.17442160573894	-4.1410509894631	3.72810434463975e-05	0.000113716581093894	1.50469077300599
SHD	-1.04998979552546	6.82576294151623	-4.14002418059103	3.74456665656382e-05	0.000114141988998953	1.5005420562729
FAM71C	1.12559055937815	5.34769799103204	4.13975257412914	3.7489327306224e-05	0.0001142558860253	1.49944482461957
TAGLN3	-1.20172162366253	6.69379718041305	-4.13938167599386	3.75490273566871e-05	0.000114399412035675	1.49794658856055
TEX19	1.01674451965253	8.59793465077639	4.13122492581175	3.88850210768256e-05	0.000118033826312646	1.46503041394499
PBOV1	1.02445622831912	6.45666739840164	4.12957446731599	3.91607901227035e-05	0.000118791439066847	1.45837771609711
CSN1S1	-1.43516737393832	5.16358811072757	-4.12777588726798	3.94634244308742e-05	0.000119596463529347	1.45113089869
NR5A1	-1.10527451323035	5.01966166446207	-4.12368507620103	4.01600545221458e-05	0.000121578787243107	1.43465963698522
KCTD4	-1.14790256058802	4.62060311566669	-4.09782142844717	4.48423682368425e-05	0.000134675515659516	1.33088833674564
ARMS2	-1.20741745651526	5.69992748824734	-4.09365440591901	4.56436471371499e-05	0.00013690076878072	1.31422838882534
ZFP57	-1.23789754133151	10.1546183696144	-4.06334526977591	5.18944650638438e-05	0.000154601550630942	1.19354537211958
VRTN	-1.06573211852938	3.36133777389293	-4.06008265767828	5.26137928002841e-05	0.000156590312484808	1.18060633627272
AHSP	-1.26411901283476	4.7793141041292	-4.04454798302719	5.61705265644142e-05	0.000166276119167763	1.11913634501892
PCK1	-1.01907025710662	9.7599558897775	-4.02989250991526	5.97340891322163e-05	0.000176106884935119	1.06135480447662
TFAP2B	-1.11045880237467	14.8996705069294	-4.00355340189382	6.66836951302533e-05	0.000195452581220764	0.958020130610884
ISL1	-1.07555650114627	6.89684253514042	-4.00092886009658	6.74166852339178e-05	0.000197473437751836	0.947759439305509
CELA1	-1.18686606023356	6.18137690212989	-4.00001758698211	6.76729692386995e-05	0.000198096244953735	0.944198328471801
NKX2-5	-1.39203204802492	7.0553502650071	-3.99803539756688	6.82336264733462e-05	0.000199608653588775	0.936454964898261
HHATL	-1.02859084752951	6.37631651964982	-3.99325173944166	6.96048541764614e-05	0.000203423268671272	0.917783088596233
CCL7	1.29438606783394	9.79536889694724	3.98261748896706	7.2747253172305e-05	0.000211924542186864	0.876352535216242
IGFBP1	-1.14083084755577	6.98067929012816	-3.97752202822352	7.43001314864824e-05	0.00021602777718464	0.856538854225656
KCTD8	-1.0081455826505	5.39146313432535	-3.97429525343373	7.52996932771145e-05	0.000218658261325816	0.844004285795918
VSX2	-1.02353519259998	5.56465617864378	-3.95212032341425	8.2521193263801e-05	0.000237651084821441	0.758131820899369
LIPF	-1.09361342503599	3.72293335268368	-3.94958263370109	8.33882088442355e-05	0.000239805514548254	0.748334362666008
OR1J4	1.17424007785604	4.30224080116824	3.94812745114628	8.3889261732135e-05	0.000241208208361299	0.742718981883416
HMHB1	-1.32055181878696	5.9451870891642	-3.94725408224929	8.41913495053473e-05	0.000241923496227446	0.739349717549505
CLEC3A	1.82506321622444	11.5202444994359	3.94281213922244	8.57437626318664e-05	0.000246111584375414	0.722224886036281
BEX1	-1.11840349690608	13.1796945242016	-3.93438901873503	8.87622231212104e-05	0.000254092363947452	0.689803019561988
DAZL	-1.03996701696892	5.99973984917613	-3.91753591294407	9.51059299513297e-05	0.000270629903212086	0.62513506831417
WNT1	-1.05217327508699	7.13435348602765	-3.90872976230354	9.85888857404076e-05	0.000279884705347382	0.591451803052328
KRTAP29-1	-1.13581241040266	4.74344391474822	-3.8856248294641	0.000108309354718473	0.000305044456670635	0.503426315054593
MC5R	1.19115720909375	5.60846127513448	3.87317614284785	0.000113915197967847	0.00031929682284455	0.456209425960145
HMX1	-1.09109055546976	6.14535346420034	-3.87297074755008	0.000114009948907713	0.000319513057863817	0.455431612956606
FGF3	-1.07911576398385	3.10141105191924	-3.87237527495612	0.000114285067378868	0.000320185194173985	0.453176839959529
CCL24	-1.27479425129999	8.02972599010727	-3.85823560838963	0.000121005034318032	0.000337293866969429	0.399735649605033
FTMT	-1.08489499247876	2.59190001401873	-3.85729949011772	0.000121462848960825	0.000338414069049742	0.396204278502171
FCAMR	-1.01933326964275	6.91454770186648	-3.85492312283767	0.000122632382397276	0.00034141050899343	0.38724351847582
MAGEB4	-1.21869273854883	4.24904594792714	-3.84813241573455	0.000126033313701076	0.000350287689182362	0.361666850483642
ANTXRL	-1.05472993170169	7.18314513796869	-3.84300303963281	0.000128661026499144	0.000357098787266091	0.342376531686291
CYP4F8	-1.13402296117883	10.2307140619761	-3.82981355870115	0.00013565723811074	0.000374797262059951	0.292889064767387
SP9	-1.09819284607859	4.73326638492114	-3.82646161982134	0.000137491596450537	0.000379345543323321	0.280338829810593
RIPPLY2	-1.26029036323335	4.12275107869814	-3.82299082754125	0.000139415640050197	0.000384420305571411	0.267354853618492
PRSS57	-1.13300795719025	5.09640494220525	-3.81796411280187	0.000142247286681394	0.000391514407943679	0.248570610963628
LRRC38	-1.03170977581463	5.42377522142257	-3.80663170610068	0.000148831287441075	0.000408243182439175	0.206310959664101
NKX6-3	-1.06728449432352	4.61087300372466	-3.80149646958129	0.000151908465413727	0.000416148941704714	0.1872014098703
MUC6	-1.06850900163593	11.4407967675615	-3.7942948675297	0.000156325024762958	0.000427344912550522	0.16044466961869
ARHGAP36	-1.30711171143996	7.60736493063319	-3.77205133183168	0.000170742917389096	0.000462993158179397	0.0781131793872305
NEUROG2	-1.17306750613273	6.47661698795937	-3.76374517981527	0.000176441131161773	0.000477303635333881	0.0474899163176445
CHP2	-1.11305504406128	4.78807516161152	-3.75257534882616	0.000184386616029399	0.000496798202838119	0.00641243322078111
PYDC1	-1.31976404788335	12.4485507790889	-3.73953465909589	0.000194088887433756	0.000521082724561425	-0.0413947564842632
METTL11B	1.00116679233053	9.59962855331755	3.73822078191036	0.000195092612896393	0.000523622571939758	-0.0462024435010706
TAC3	-1.05102786344745	5.70412179883805	-3.73413541196818	0.000198244892859738	0.000531219040382605	-0.0611409520004882
MCCD1	-1.43786203381854	6.95062381458137	-3.72612691623614	0.000204563807446545	0.000546859411010068	-0.0903785377867266
OR1F1	1.10337089211208	3.08440441208049	3.7149091200627	0.00021373407515512	0.000569779631314671	-0.131229872924687
PVALB	-1.05201328096616	13.1859111317878	-3.70301461306664	0.00022387899147246	0.000594032136876269	-0.174414452184959
BTNL2	-1.02510741458526	6.08131722860219	-3.68139860762818	0.000243483863033852	0.000641083509386534	-0.25254866412813
NKX1-2	-1.20056828394096	7.18843372380002	-3.66981315268604	0.000254644259619827	0.000668238673776784	-0.294242431439272
UNC93A	1.04892118304894	4.25685177598586	3.66726251136462	0.000257165011883552	0.000673976577714742	-0.303404476602051
IL36RN	1.0874565994974	5.57102715058827	3.61673950159378	0.000312191319596548	0.00080700188852838	-0.483605490289668
MOG	-1.02922177902356	4.98898166866441	-3.61099802955445	0.000319099865786489	0.000823452788875158	-0.503929345906419
HMGCS2	-1.15441769634117	14.1786911090404	-3.6066069921763	0.000324479905396887	0.000836204351997785	-0.519451624353216
KRT33A	-1.12700486761904	7.83278905796876	-3.57184547263007	0.000370170780049805	0.000945297521756567	-0.641682659029243
GPR142	-1.02726049363723	5.95552462617992	-3.55453832745388	0.000395102953654026	0.00100331936558933	-0.702108362135175
FETUB	-1.02650649547035	3.78433404943923	-3.54719292001505	0.000406152314105757	0.00102979300764255	-0.727667286505192
SULT1E1	-1.10341516948929	6.54475231640904	-3.52289497154013	0.000444796665691799	0.00112104078400784	-0.811845949492753
PGPEP1L	-1.0024649555029	6.91858089536044	-3.51506878435301	0.000457958094010805	0.00115165324209534	-0.838838915437634
HBA1	-1.09452100500848	6.38984012741702	-3.50365384024067	0.000477808520291361	0.00119626801417684	-0.87810453758222
HBD	-1.06980868186466	5.38982109720281	-3.45468489778058	0.000572433971453199	0.0014161810452432	-1.04513350263564
LCN1	1.0182016904794	7.46836054813376	3.45253211308752	0.000576970320040529	0.0014256659534792	-1.0524237275415
PLA2G3	-1.04525851300778	9.44501697660945	-3.42777305582553	0.000631608751792579	0.00154780816044876	-1.13594871183333
TMEM211	-1.05811593916083	6.54679063482328	-3.40192605238589	0.000693763595315943	0.00168380876380227	-1.22251650724633
FCN2	-1.02344088692564	11.0175957716613	-3.36387743894709	0.000795680484987584	0.0019096750155808	-1.34878365696566
CASP14	1.1604407831363	10.7006918715208	3.36371570102912	0.000796141986010744	0.00191050917679611	-1.34931742911036
NTS	-1.17471881040883	7.60631778202804	-3.34663432535939	0.000846306500421111	0.00201914245775506	-1.40554841714376
GHRH	-1.29872360304428	7.59306512889138	-3.33917313054198	0.000869126693566312	0.00206923525666208	-1.43002231533508
INSL5	-1.02217542014983	5.88138403644186	-3.30391735707348	0.000984890950630795	0.00232200387931908	-1.54494312456057
ZIC5	1.02038246127482	5.08115921894235	3.22781113738404	0.00128512760837234	0.00296015064478657	-1.78894559211973
AC124312.1	1.01118832786853	3.96662482046324	3.2177551283342	0.00133059067391689	0.00305837007863699	-1.82076896259236
KRTAP3-1	-1.06154499542311	5.3095946270466	-3.14316132850052	0.00171710930494081	0.00386887855684304	-2.05378769437147
COX6A2	-1.04105357000363	8.28880412850513	-3.13731804277801	0.00175138377876422	0.00394072206803767	-2.07181461838517
OTOS	-1.00562767056323	6.2122415928058	-3.10250702598237	0.00196896513719836	0.00438840086884602	-2.17852634819303
SFTA2	-1.00821540034453	7.41570793412916	-3.09351157631659	0.00202909484932091	0.00451133681493631	-2.20591141494593
PAGE2B	-1.04713999716097	6.01032978557477	-3.09035661231545	0.00205058062428212	0.00455297134207197	-2.21549764964396
WFDC5	-1.00160974431179	4.60049583168773	-3.08146905084555	0.00211223495983559	0.00467556437200344	-2.24245050169055
EDDM3B	-1.04724002065557	7.22970043001114	-3.00749943111866	0.00269534647749273	0.00584512405544456	-2.46381488283059
PRAC2	1.15755618789227	6.85053627938016	2.88393505512179	0.00400573864000037	0.00836884431649209	-2.82179865052434
