# Supplementary material for: Construction of a ferroptosis-based prognostic model for breast cancer helps to discriminate high/low risk groups and treatment priority
Source: Front Immunol. 2023 Dec 13;14:1264206. doi: 10.3389/fimmu.2023.1264206 (PMC10751362; doi:10.3389/fimmu.2023.1264206)
Supplement: Supplementary Figure 1 — Prognostic analysis of the 12-gene model in the TCGA datasets (A) The distribution of risk score in the TCGA datasets. (B) Kaplan-Meier survival analysis of OS between the risk group in the TCGA datasets. [file DataSheet_1.zip › Supplementary-/SupplementaryTable 5.csv]

	logFC	AveExpr	t	P.Value	adj.P.Val	B
NGFR	-1.54450982263559	15.2011272483559	-13.5531769530144	9.517258711164e-39	1.72728728348915e-34	77.0757364312998
FLT3LG	-0.719880502384328	13.6004699318524	-12.893295937743	1.80278514530067e-35	1.63593738010309e-31	69.6464624354625
IL11RA	-0.647589196004711	15.2642931124443	-12.8237251761609	3.93241533192921e-35	2.37898019530611e-31	68.8788426994605
KANK3	-0.862494453871269	14.0392572171706	-12.5706829613082	6.53742027295355e-34	2.84307655216119e-30	66.112619433127
TP63	-1.69388977717707	14.0395723949356	-12.5542843031237	7.83259835848032e-34	2.84307655216119e-30	65.9347566821215
PTCH2	-0.824165223965267	13.3122519493515	-12.448648651513	2.49905717488684e-33	7.55923144450354e-30	64.7931490260909
COL17A1	-2.00121051445645	15.1228803542043	-12.3949999638734	4.49237028725691e-33	1.16474326204894e-29	64.2161183725245
KIF21A	0.646477661921582	15.7867749933455	12.2016385294713	3.66195687811529e-32	8.3076069226143e-29	62.1518829089178
ATP2A2	0.374150036112681	18.8282644210838	12.1835311510451	4.45145190539303e-32	8.97660007010869e-29	61.9598277870752
ADPRM	-0.363240669213027	16.291074081543	-12.0753495833177	1.42268610277447e-31	2.39152341661641e-28	60.8168992145882
GIMAP1	-0.754247048113413	14.7140357688001	-12.0711443200221	1.48818336036631e-31	2.39152341661641e-28	60.772626916626
RASGRP2	-0.928567803010935	13.4898198955115	-12.0654745567156	1.58125962859645e-31	2.39152341661641e-28	60.7129551323601
SERPINF2	-0.962291063328703	14.8803522216129	-12.054329841504	1.7814121027606e-31	2.48698832715402e-28	60.5957238870298
ICAM2	-0.64928266431666	15.3024774239594	-11.9878418485834	3.62093302787487e-31	4.69402239449294e-28	59.8980481868545
EDN3	-3.63991802408328	9.29969545489709	-11.8041710218347	2.5301536165321e-30	3.06131719909607e-27	57.9860648984795
NCKAP1	0.377123385600058	17.6100351770494	11.790256179078	2.92894714894187e-30	3.32234136288412e-27	57.8421358169267
IL3RA	-0.283041409455651	8.41687117024936	-11.7668634625629	3.74493483129034e-30	3.99804836782873e-27	57.6004658568454
TMEM88	-0.790291185696132	14.9869545280103	-11.7507880523365	4.43299834482062e-30	4.40404104013837e-27	57.4346050018308
KRT17	-2.15062460338416	18.1143790895951	-11.747043014059	4.61054492052615e-30	4.40404104013837e-27	57.3959899834479
ATOH8	-1.05097013024509	12.3575112801307	-11.7155901240433	6.40949891722015e-30	5.81629979243143e-27	57.0720541331567
PTPN11	0.406628794524071	18.7197111748191	11.7068287734792	7.02466372764527e-30	6.07098199966829e-27	56.9819395123838
CLDN11	-1.11209929179154	14.1112078640614	-11.6952201087464	7.93098372514608e-30	6.54270107398528e-27	56.8626190375929
RAD23B	0.293461447316933	20.1748337475409	11.6350354136303	1.48565611157047e-29	1.17231185951706e-26	56.2454728481077
PTGDS	-1.32912339994055	16.5145690912721	-11.6078640301414	1.97075680761764e-29	1.49030272089385e-26	55.9676591775603
PPP1R14A	-1.06984434242901	14.8590215761654	-11.5791879540461	2.65403095571735e-29	1.92672031261257e-26	55.6750068043572
NDUFS1	0.314604966237383	17.4922353758297	11.5649397392158	3.0764276924335e-29	2.1474648534606e-26	55.5298061362304
PAMR1	-0.929709005663527	14.5213852156423	-11.5386723872763	4.03771201481742e-29	2.71409019840449e-26	55.2624848022895
SMG7	0.297073200230376	18.5764129703738	11.52931906965	4.44769417940185e-29	2.88290005935586e-26	55.1674106762707
PLAC9	-0.977993964938394	15.7139953472059	-11.479691921729	7.42234622613667e-29	4.64510902269498e-26	54.6639669631915
USHBP1	-0.67250708471042	13.11547954437	-11.4487272727064	1.02079340355773e-28	6.17545982705642e-26	54.3507028149027
WDR86	-0.942231278682385	13.4373951155797	-11.412199283681	1.4853564163686e-28	8.6960430969915e-26	53.982004458933
KRT14	-2.59274271163935	17.4270908732463	-11.4067646318549	1.57047760124124e-28	8.90706187028976e-26	53.9272280100517
OSR1	-1.5500488937031	13.3652727648735	-11.3791267304859	2.08434169705636e-28	1.14632477151139e-25	53.6489783645857
KRT5	-2.36010346953669	17.3222700350679	-11.3494557572869	2.82288873967661e-28	1.5068414040115e-25	53.3508486072184
B3GALNT2	0.577344388721327	15.7202009812027	11.3218206200996	3.74232855797287e-28	1.94055774281856e-25	53.0737234416049
CAPN11	-0.854385845227679	12.4160840074237	-11.3104745120748	4.20095966394071e-28	2.11786713724611e-25	52.9600981541005
ITM2A	-0.927640426189392	17.2294219586895	-11.2881689059843	5.27154098156489e-28	2.58576208849787e-25	52.7369800969385
TEPP	-2.42879546587164	8.29735166428899	-11.2838379096647	5.50887379623009e-28	2.6310671191521e-25	52.693698213654
ZBTB48	-0.41901550876025	16.3722424839345	-11.2418875350761	8.43368774555401e-28	3.92469227933486e-25	52.2751425764267
ANO6	0.432227551844722	18.0028701227812	11.231808570048	9.34060764681949e-28	4.17714223703911e-25	52.1747635512827
NAALADL1	-0.638935369257021	13.5280880734543	-11.2308003953621	9.43648860645784e-28	4.17714223703911e-25	52.1647267796855
MTDH	0.447251384929508	19.3413849486445	11.1587189945898	1.95487765377345e-27	8.4473986996034e-25	51.4489703672084
ADCY4	-0.677856201045339	14.4976798248762	-11.150228425973	2.12948197157234e-27	8.98789960513172e-25	51.3649000078885
AVPR2	-1.13335734519437	12.4487871806037	-11.1460220810458	2.22163455399944e-27	9.16373761830358e-25	51.3232691280084
SCYL2	0.363240453039943	17.6884783478091	11.1323754347562	2.54874402722826e-27	1.02793678555924e-24	51.1882915699729
LYL1	-0.68513515515273	14.5695240439721	-11.1213283546848	2.84822768081326e-27	1.12374965606695e-24	51.0791218630504
UBQLN1	0.294792920664747	19.0172374011513	11.1058550793936	3.32730078097618e-27	1.28483365689227e-24	50.9263557550823
CLDN5	-1.04113390270957	15.304934997218	-11.0938176029335	3.75462664110385e-27	1.41963997727904e-24	50.8076274465523
CMTM5	-2.89449094798565	7.08144546709197	-11.0854560714341	4.08310831525256e-27	1.48918237208429e-24	50.7252158489678
RPS9	-0.5202250597941	21.3977640281371	-11.0849797493708	4.10265681878972e-27	1.48918237208429e-24	50.7205226818044
DMAP1	-0.388938317334983	16.9646103542619	-11.0408719373682	6.38035532393046e-27	2.24756044819091e-24	50.2866249195062
MEOX1	-1.45156893613073	14.2313766778621	-11.0399465531564	6.43964644365681e-27	2.24756044819091e-24	50.2775364282895
DHX9	0.244063828240982	19.891620824264	11.0312120851208	7.02693635454824e-27	2.40626165846596e-24	50.1917822617889
SOX17	-0.772374059461185	14.5983210227913	-11.025812669077	7.41627024906265e-27	2.49255349537478e-24	50.1387982842606
CLDN15	-0.523404946453175	15.4174737049484	-11.0042468587139	9.19678750899798e-27	3.03477266365099e-24	49.927380612193
GMFG	-0.634024742775242	17.4347539255562	-10.9750584158496	1.22995687162737e-26	3.98615843985092e-24	49.6417599467677
MYH3	-0.629716974935947	12.4853403153275	-10.9515537587326	1.55370230011558e-26	4.9470426394382e-24	49.4121965820986
PTN	-1.19982723674492	17.0633774877258	-10.9488574235633	1.59587161138677e-26	4.99370239225147e-24	49.385887314504
RNF186	-3.4345636268355	6.88224799714638	-10.922619706515	2.07039061904465e-26	6.36873209237988e-24	49.1301447340904
TNFRSF14	-0.580517795126536	16.9837138217912	-10.91570316257	2.21727321988537e-26	6.7068819446166e-24	49.0628097909293
CD79B	-1.17005914672963	14.9757917392137	-10.9127816618291	2.28238083740172e-26	6.79064423245964e-24	49.0343782010437
LARP4	0.379486680444003	17.5709609960752	10.9037610436	2.49562899315965e-26	7.30535009626686e-24	48.9466293013283
XPOT	0.404856316871101	18.4825885558319	10.8876870079969	2.92578067827906e-26	8.42857040160105e-24	48.7904113147105
CFP	-0.891035277418425	12.4312790739063	-10.8404361958376	4.66434127936133e-26	1.32270515436139e-23	48.3322644017977
MT1M	-1.09478350396518	14.4756020417632	-10.8324382652763	5.0466855439449e-26	1.40911224518548e-23	48.2548738049717
ABCA10	-1.09459777364708	11.5458636239902	-10.82681407799	5.33402647242363e-26	1.46677646133358e-23	48.2004797278703
ABCD4	-0.343869827415171	16.0272762285649	-10.7680639581284	9.49907669260442e-26	2.57311556558325e-23	47.6336351983188
ITIH3	-0.880970255798301	11.3779227085725	-10.7541322440096	1.08881962887557e-25	2.87482792304834e-23	47.4995797301109
CNOT1	0.461545039576269	18.3189596902793	10.7537436876159	1.09297000766067e-25	2.87482792304834e-23	47.4958429135632
GYPC	-0.622313550268807	16.774538771858	-10.7456767354618	1.18277361591603e-25	3.06659405075144e-23	47.4182861033329
PROM2	0.61327351570873	18.7156526752852	10.7238975012199	1.46347645280065e-25	3.74093438618014e-23	47.2091312589635
LRRC4B	-1.02989657798177	11.5539106734525	-10.7198783538328	1.52207687919312e-25	3.83669073339943e-23	47.1705710662159
LCAT	-0.612646077200653	14.849949127318	-10.7156580103632	1.58611823485181e-25	3.94335066360622e-23	47.1300930950105
IGFBP6	-0.792376337200103	16.9262889600747	-10.7101922647971	1.67304701107952e-25	4.10326083838948e-23	47.0776893471085
CS	0.273735271051827	19.23703975835	10.7043507735865	1.77118290382376e-25	4.28602646953298e-23	47.0217068728734
LTBP4	-0.594656690616507	16.7974729458892	-10.6998292104796	1.85104813306594e-25	4.42035165355445e-23	46.9783909399434
RPL34	-0.443930784048693	21.2226774950282	-10.6895367626058	2.04642031767829e-25	4.82343926565497e-23	46.8798457240656
ADAM33	-1.12193005388408	13.2977260848368	-10.6868332984599	2.10104578748421e-25	4.88870256372447e-23	46.8539740329557
CHST7	-0.46728134016301	14.6368320150336	-10.655356507335	2.85412013394826e-25	6.55688940645912e-23	46.5531348916243
ARHGEF1	-0.432362538130835	17.6368048855801	-10.6370870431657	3.40836127389447e-25	7.73229359498884e-23	46.3788530761743
IL33	-1.35434950875783	15.1776043415175	-10.631765042146	3.58903611458528e-25	8.04165635106276e-23	46.3281291905757
CXCL2	-1.42229955026213	13.7377682540954	-10.6241783120776	3.86314018958229e-25	8.55025991472305e-23	46.255855667479
ASB2	-0.850803396040224	12.4422467012702	-10.6073701270256	4.54661657934221e-25	9.94175232511829e-23	46.0958842369568
CLDN19	-2.69016618358809	9.11379149321307	-10.6058134803405	4.6156829089633e-25	9.97262251366367e-23	46.081079254925
SLC25A28	-0.341520762180043	18.4552407812615	-10.5945614681277	5.14685561071704e-25	1.09894449975181e-22	45.9741156796281
TSPAN7	-0.863638413628317	15.5709593967122	-10.5864683721337	5.56599169391729e-25	1.1746184099175e-22	45.8972380974027
ARID5A	-0.648791160187912	17.6180896652764	-10.5817887512146	5.82362067196871e-25	1.21486082270759e-22	45.8528073385148
UGGT1	0.324141027837804	17.7674283628347	10.579984015363	5.92610890686118e-25	1.22219261989345e-22	45.835676484146
GPR107	0.329115604884059	18.50433665073	10.5709846165599	6.46450268735253e-25	1.31825010418833e-22	45.7502879915827
RASL12	-0.644402069898412	15.8267634226534	-10.567143851664	6.70880099259885e-25	1.35286699127418e-22	45.7138637888337
HCST	-0.82491932880896	16.4495236194113	-10.5653035679406	6.82907979793347e-25	1.36198867310653e-22	45.6964151085082
USP9X	0.370349700648404	18.252139906357	10.5520417418693	7.76147768044687e-25	1.53112020024381e-22	45.5707456788524
CLTC	0.500626798907184	20.2946824470913	10.5489376994393	7.99734601651586e-25	1.56068637477147e-22	45.5413501569697
PHYHIP	-0.956117176431711	12.347581344695	-10.5372413877853	8.95177759329966e-25	1.72835969724251e-22	45.4306481538201
DLK2	-0.626715389365209	13.8369402160706	-10.5355096090273	9.10238556173323e-25	1.73893890063049e-22	45.4142658610203
CCDC12	-0.471000028389753	17.0234198444042	-10.5315277436276	9.4582802048396e-25	1.78810757747535e-22	45.3766064645444
GNG11	-0.572718513863308	17.211258199944	-10.5242046533002	1.01492292693408e-24	1.89895218566254e-22	45.3073768176786
AP1G1	0.349416265559817	17.912435862766	10.5114517380586	1.14740789854043e-24	2.1249291786337e-22	45.1869089831476
GSK3B	0.303429355552574	17.9453847103476	10.4749833353691	1.6285744295931e-24	2.98555528511972e-22	44.8430721910767
MFNG	-0.594821736434044	15.9487251040275	-10.4694197133096	1.7178031523663e-24	3.11764094122959e-22	44.7907017954484
ACKR1	-1.98121333004579	16.1553392815298	-10.4673680429527	1.7519175125876e-24	3.1480743500943e-22	44.771395123139
IL17B	-1.44533947468004	12.2032039897622	-10.4647617713836	1.79622428586208e-24	3.19604652589323e-22	44.7468739670481
RAB3GAP2	0.362160898557963	17.2428654407313	10.4634143096548	1.81956532518758e-24	3.20614476571158e-22	44.7341982946256
HAAO	-0.73427925080186	14.870271202331	-10.458973108506	1.89864775730126e-24	3.31332289877506e-22	44.692428983639
CROCC	-0.602032470744083	15.676418006918	-10.4534994687383	2.00081898071313e-24	3.45836796961548e-22	44.640969473085
KCNMB1	-0.82730876071793	14.0616907787457	-10.4483957846116	2.10099047848441e-24	3.59725247113335e-22	44.593007781967
LIMS2	-0.614663181749584	15.3017994206688	-10.4286277322298	2.53818260142003e-24	4.27780712139416e-22	44.4074181297693
SNRNP200	0.281357804469121	19.3621309811322	10.428096916952	2.5510894240053e-24	4.27780712139416e-22	44.402438588168
DEF6	-0.504838223971859	17.472141731483	-10.4273572657549	2.56918274412895e-24	4.27780712139416e-22	44.3955003153568
TNFSF12	-0.46505493885752	17.8567480714422	-10.4244381449207	2.64184120614414e-24	4.35879782275546e-22	44.3681215142041
YPEL4	-0.694715641765251	11.9585363206317	-10.4104371003436	3.01967866732598e-24	4.93731064263957e-22	44.2368907629136
CALML3	-2.4690653630217	13.2207053702316	-10.4093111985066	3.05229474545895e-24	4.94608011922629e-22	44.2263440114465
GOLGA4	0.420118174383472	18.2546349037509	10.3965516242025	3.44725941129261e-24	5.53666469518138e-22	44.1068851947545
SNRNP70	-0.449837791674916	19.4574093335151	-10.3932267670519	3.55824886576028e-24	5.61778755876631e-22	44.0757765420292
GLI1	-0.985216599959985	12.3216283005708	-10.393184692902	3.5596758458214e-24	5.61778755876631e-22	44.0753829319548
GFAP	-1.48043619048098	10.1987400903153	-10.3832744031859	3.91210422846035e-24	6.12075686571783e-22	43.9827068682616
TNFRSF13B	-2.10143745757816	9.90072944266113	-10.3531897113888	5.20813659943205e-24	8.07884368744378e-22	43.7018119170455
FAM110D	-0.90662097751513	14.3406689527629	-10.3426121767826	5.75846556178379e-24	8.85681283735712e-22	43.6032096743839
PIP4K2C	0.345152368264991	19.0427642127088	10.3120867537677	7.69132006934673e-24	1.17302325998801e-21	43.3191180931167
STAC2	-2.30409967670651	14.6497690078977	-10.3038896798577	8.31195379442308e-24	1.25711374512487e-21	43.2429471992314
PHF1	-0.366954925248184	18.2230801477627	-10.2995155682314	8.66320247963793e-24	1.29940877523098e-21	43.2023212710041
ACBD3	0.333195592485076	19.2946320759138	10.2943145303292	9.10005632686826e-24	1.3537452645601e-21	43.1540333819673
SBNO1	0.345480591711347	17.0884034860735	10.2927369829939	9.23682802719749e-24	1.36292025906998e-21	43.139390938248
MIA	-2.22277180793333	12.8555864400527	-10.2713157575663	1.13088406611972e-23	1.65519475129087e-21	42.9407458016226
GIMAP7	-0.72030648516046	17.2747565251867	-10.262267364494	1.23168917787135e-23	1.78831415113497e-21	42.856939335355
BEND5	-0.73392907924795	14.5798135145506	-10.2592305490799	1.26747973743777e-23	1.82567379006016e-21	42.8288258357717
CLEC1A	-0.565039299003384	13.921552694247	-10.2546572454227	1.32333365300492e-23	1.8911167297942e-21	42.7865010759703
DNAJC13	0.319236361898721	17.4374580094498	10.2457445442662	1.43929181913322e-23	2.0371173929203e-21	42.7040607640401
ZFP91	0.288560165665629	18.529231211406	10.2451080433472	1.44794833702529e-23	2.0371173929203e-21	42.6981755349135
OSBP	0.290976087221036	18.7424515957978	10.2369513008187	1.56355956052597e-23	2.18284942030661e-21	42.6227830282293
OPA1	0.309028977504539	17.8853069854165	10.2266791903742	1.72225447347792e-23	2.38604552970617e-21	42.5279083429058
KPNA1	0.258490638043693	17.3032326417908	10.2238009314965	1.76951766489315e-23	2.43295273485952e-21	42.5013383525315
DNAJC3	0.38160305718257	18.7360911805116	10.2205438083839	1.82455482841879e-23	2.48976282563705e-21	42.4712783685407
IDE	0.335638225060144	17.353268577281	10.213309203245	1.95294799902884e-23	2.64507859958019e-21	42.4045383431844
DYNC1LI2	0.463151389865867	17.7780937475304	10.2107446464321	2.00057992023197e-23	2.68952036831778e-21	42.3808893424888
RRAD	-1.09385513118352	13.644938260407	-10.2027551012675	2.15647984081877e-23	2.86983317767731e-21	42.307245211068
TESC	-0.880769851951582	13.9853828633864	-10.202269744811	2.16632952417098e-23	2.86983317767731e-21	42.3027729334514
USO1	0.329218744812078	19.0319171436562	10.1649467298631	3.07388562161804e-23	4.04260508309752e-21	41.9593869452641
SFRP1	-1.70975933694229	17.3066807985337	-10.1504580647662	3.52012689111079e-23	4.5961714350194e-21	41.8263646690056
COPA	0.328446078535269	20.6329893363618	10.1431447888757	3.76919006877349e-23	4.88621646844071e-21	41.7592798726267
COPB2	0.296990577251439	19.4736286561768	10.1374344341337	3.97574363958829e-23	5.11743058970836e-21	41.7069263801537
RPL11	-0.405746051749635	22.8105774273057	-10.1131867481013	4.9852674771723e-23	6.37166334107042e-21	41.4848900989152
PLEKHA4	-0.755272485487055	17.0900066221332	-10.1113268325185	5.07245744984823e-23	6.42865359680595e-21	41.4678769331026
CLASRP	-0.447355803925397	16.9626929579264	-10.1107311515237	5.10070041291562e-23	6.42865359680595e-21	41.4624286186035
NCBP1	0.279358194412868	17.801356914326	10.1077427223237	5.24476074935537e-23	6.56463192000348e-21	41.4350993553483
KRT15	-1.58375785140537	17.074268174449	-10.1053092183927	5.36504435568002e-23	6.66919109666005e-21	41.412849819357
RASIP1	-0.618665293846231	15.6828465899301	-10.0999771086926	5.63824590281599e-23	6.96112414219098e-21	41.3641137663857
ZNF775	-0.42983006537135	15.3344050675375	-10.0982169460786	5.73142501367201e-23	7.02835355223873e-21	41.348030349651
TRAPPC10	0.462545287900429	15.621076054851	10.0906096288876	6.15201313519252e-23	7.49348230809456e-21	41.2785453837637
ACAP1	-0.750577071037897	14.5307479822352	-10.0843564027679	6.52054033512301e-23	7.88941910280983e-21	41.2214609951928
TMEM91	-0.587259157574897	14.8220083520318	-10.0736960248891	7.19992446412758e-23	8.65373702645373e-21	41.1242119868983
NOMO2	0.561820654197403	15.3487397028451	10.0727093132941	7.26624792260544e-23	8.67599562811619e-21	41.1152150308861
EIF2AK3	0.341414349306344	17.2986631063808	10.065888831573	7.74155818497779e-23	9.18310715680796e-21	41.0530449529288
IRX1	-1.43631317546437	14.8422475039953	-10.0642874097203	7.85755361666174e-23	9.26017796031129e-21	41.0384527087051
ADM5	-0.855598662329546	13.2557228551801	-10.0578929513086	8.33814914941894e-23	9.76316573630996e-21	40.9802051691914
CCDC8	-0.871471587086416	16.1224141951235	-10.0545125522512	8.60387301272229e-23	1.00097238017883e-20	40.9494252512017
TAF2	0.466443154393822	17.3408309064479	10.0495739248311	9.00724410204886e-23	1.04122594400054e-20	40.9044723953839
MED14	0.324880965976163	17.304659793464	10.0450287557099	9.39501809809118e-23	1.0791783763434e-20	40.863117043534
DACT2	-2.06956616979761	9.14024511434997	-10.0385409198665	9.9773634843562e-23	1.13399007458399e-20	40.8041126476082
PER1	-0.640279853116667	16.5123884682109	-10.0383270513059	9.99715752567291e-23	1.13399007458399e-20	40.8021681310933
ECT2	0.522081285868389	17.6732828590209	10.0338250409567	1.04229822983737e-22	1.17494848281481e-20	40.7612433069937
SLC7A3	-2.68648449038442	9.18036754270447	-10.0246196090959	1.13504451394039e-22	1.27160017799409e-20	40.6776100236868
THAP3	-0.368295189657871	16.0053142276318	-10.0171332525287	1.21646606274033e-22	1.35445659955057e-20	40.609641722984
S100B	-1.42835592348596	15.1570011947145	-10.0135986654427	1.25689473691524e-22	1.39093796221187e-20	40.5775659644339
OCRL	0.341774543281847	17.900007874912	10.0109741217747	1.28777332402962e-22	1.41647260956446e-20	40.5537547511734
ADAMTS8	-1.17044307798804	11.994097917427	-10.0095196060083	1.30520878783871e-22	1.42700206569186e-20	40.5405608590454
LMO2	-0.455686751016373	16.4139818765337	-10.0047750826165	1.36372467980746e-22	1.48205025232488e-20	40.4975343844588
SIPA1	-0.451027730751271	17.4586126359721	-9.99906969099016	1.43754380195984e-22	1.55297514653388e-20	40.445816486847
CCL19	-1.80240142187344	17.1808286746436	-9.99179169541698	1.53748395232213e-22	1.64449492965197e-20	40.3798788000632
MRGPRX3	-2.86351785077315	8.4772415019413	-9.99158763470179	1.54038315081181e-22	1.64449492965197e-20	40.3780306097728
ATP6V1A	0.297088928360981	18.856053987112	9.99070241872876	1.5530227512896e-22	1.64829297737748e-20	40.3700135169202
CCDC61	-0.461105762248916	16.1543608016796	-9.98499438353495	1.63703013890759e-22	1.71874652022078e-20	40.3183319592581
IL34	-0.982220930690373	15.5525055311212	-9.9849074011922	1.63834452585925e-22	1.71874652022078e-20	40.3175445950526
HS3ST4	-2.92213820497141	6.85174420104446	-9.97613773717943	1.77637539732096e-22	1.85284121183782e-20	40.2381907645655
TSLP	-1.69330699209643	9.78845323826403	-9.97346708120697	1.82065595982797e-22	1.88817628656673e-20	40.2140363473042
CADM3	-1.51554891231182	12.6474738953984	-9.96759000377723	1.92199012219003e-22	1.98194310952426e-20	40.160900726268
UBE3C	0.294499108711562	18.0591788591321	9.96616049335266	1.94747158195201e-22	1.99687354468063e-20	40.1479802138304
UHRF1BP1L	0.394310724881819	16.7257693187582	9.9650979318285	1.96662874536302e-22	2.00518792694345e-20	40.1383773342783
CDKN1C	-0.66705312653087	16.4685199554928	-9.96266267194218	2.01124206534932e-22	2.03921967843714e-20	40.1163719217905
ADAT1	0.340477786492219	16.9315244190674	9.96095306100096	2.04315953943588e-22	2.06007236006787e-20	40.1009262578841
KIF5B	0.331155632139186	19.8184717595049	9.949744817188	2.26520924838862e-22	2.2708552154899e-20	39.9997186268874
EAF1	0.351850263307139	17.4627745312036	9.94916924334406	2.2772364825564e-22	2.2708552154899e-20	39.9945238908731
NUP155	0.379774874465735	17.1623513009793	9.94805549898693	2.30068938048923e-22	2.28170555008191e-20	39.984472703685
SEC24C	0.527679183029239	17.8912305384368	9.94146990542761	2.44434106352798e-22	2.41099706315051e-20	39.9250589064725
TOP1	0.29593587809898	19.6938809969349	9.94002067298344	2.47712743258573e-22	2.43012896075667e-20	39.9119886284456
SH2D3C	-0.495275610692229	16.0929693507504	-9.93642269761479	2.56042173875115e-22	2.49833839444057e-20	39.8795461926915
KIF17	-0.54393138160426	12.6399168072435	-9.93203893989851	2.66566644262261e-22	2.5871219394202e-20	39.8400316436072
STT3B	0.31056837692741	19.8659973297285	9.923714050086	2.87746959786516e-22	2.77782956019441e-20	39.7650321569374
ROPN1	-3.15551158234254	8.34551615433224	-9.90761324685927	3.33554443315606e-22	3.20300507499203e-20	39.6201271537919
CCDC130	-0.419766190389261	17.1253538720782	-9.90663080640313	3.36572528015111e-22	3.2149762162875e-20	39.6112916532277
INMT	-0.973582831750681	13.9585424864104	-9.9048365967414	3.42154401721881e-22	3.25118337007875e-20	39.5951574494446
ARFGEF1	0.460911065798555	18.0393273870842	9.8981080935189	3.6391639495689e-22	3.43995763128781e-20	39.5346738657639
ITPRIPL1	-0.75539498013209	12.8707448196023	-9.88369046221754	4.15273329128234e-22	3.90507546650172e-20	39.4051865432087
SEC24A	0.389042420249876	17.1218105044859	9.8759568923196	4.45716725848475e-22	4.16974889557937e-20	39.3357946522458
TP53AIP1	-1.25590898689836	11.103790849185	-9.87379383052646	4.54620598821276e-22	4.23123551179864e-20	39.3163939856134
UROD	-0.318456182767711	18.6000456089623	-9.85493013052618	5.40129205101745e-22	5.00143109356713e-20	39.1473539257053
SPNS3	-0.923238571138379	12.0737062453991	-9.84367007794287	5.98577533426843e-22	5.51450946911867e-20	39.0465794068208
ESRP1	0.476080017376386	19.4214183326392	9.83993201643799	6.19333940470766e-22	5.67691499272926e-20	39.0131459506204
LARP1	0.258823762915608	19.2730469273561	9.83846501695779	6.27673265482417e-22	5.72444326393989e-20	39.0000279056264
RASAL3	-0.673348707545433	15.2076667425147	-9.82666581433294	6.9892122749174e-22	6.3423606788738e-20	38.8945776113327
INAFM1	-0.517569765347183	17.3999796801924	-9.82394769665837	7.16437871896041e-22	6.4689706154434e-20	38.8703005495026
UBXN11	-0.538369820826279	16.6767386498163	-9.8127797560566	7.93090766147626e-22	7.12564570040261e-20	38.7706120528045
TMED2	0.301661789753275	21.123927324727	9.81056035460551	8.0926509599377e-22	7.23514888038962e-20	38.7508122495322
RPL13A	-0.436054837961663	23.7393816963838	-9.80684912006362	8.37044816669714e-22	7.44682665575423e-20	38.7177117966067
UBR5	0.418434836258331	18.2931971732107	9.80537285162384	8.48355983233125e-22	7.51064036082828e-20	38.7045478813611
FUBP3	0.23301643807649	17.930342792648	9.80380525077287	8.60532759042757e-22	7.58146070090631e-20	38.6905713627294
ZFR	0.278592137267498	18.4963998659451	9.79579573318059	9.25504177813242e-22	8.11215365881037e-20	38.6191886760014
ZNF428	-0.48385766987694	18.1836325544352	-9.79529680279368	9.29708502414765e-22	8.11215365881037e-20	38.614743702679
CEP350	0.391041913219198	17.0537844070824	9.78803886750711	9.93052298089549e-22	8.62340007561111e-20	38.5501040855565
CANX	0.323260822774106	21.5702716142804	9.78451336376575	1.02534605916081e-21	8.86143125129022e-20	38.5187201628498
PDLIM4	-0.759145774434877	16.5565955257899	-9.77032537374291	1.16616885937802e-21	1.00307102506406e-19	38.3925145599202
ANAPC1	0.361404359946896	15.1818646492972	9.76713691569932	1.20036318121797e-21	1.02761280075117e-19	38.3641735013385
RPS6	-0.434070555192239	23.4712777949475	-9.7546513914156	1.34409252267304e-21	1.1452551734269e-19	38.2532685412383
LMBR1	0.321520880021584	16.8010274898575	9.75229176416284	1.37311172588528e-21	1.16451423892953e-19	38.2323220375662
CD300LG	-1.96468996727968	11.2790460712805	-9.74264792997821	1.49830720282528e-21	1.26478034530586e-19	38.1467573752581
HSPA12B	-0.605843043423585	15.8314903931994	-9.74206152770036	1.50627448205733e-21	1.26561923957679e-19	38.1415568190439
CNN1	-0.906050022461702	16.5799814712464	-9.73512869451558	1.60371088640431e-21	1.34127875010838e-19	38.0800922644371
CAMSAP2	0.38396647180814	17.5431213527824	9.72881208778787	1.69790976445914e-21	1.41354882179674e-19	38.0241228598597
ANKRD65	-0.831672642112757	15.2647825208544	-9.72769967988661	1.71505760873552e-21	1.42130504753155e-19	38.0142693207804
KLF15	-0.965241035316502	13.1971160732921	-9.72623520322309	1.73789447983221e-21	1.42929770088742e-19	38.0012986476218
CLEC14A	-0.53099585583152	17.3353574855186	-9.72607232831244	1.74045287286418e-21	1.42929770088742e-19	37.9998561873552
TBC1D10C	-0.771329112158448	14.6495660598173	-9.72452537657703	1.7649387243509e-21	1.44287715802903e-19	37.9861570097394
FREM1	-1.13323763963869	11.9860029864773	-9.72058877895547	1.82879895140928e-21	1.48837991789807e-19	37.9513043191763
ZDHHC9	0.333103412228333	18.4131187586788	9.71069776226915	1.99953224757422e-21	1.62006744469752e-19	37.8637862550254
GSN	-0.476442875005656	19.577446401318	-9.70868353269785	2.03618919716076e-21	1.6424354550787e-19	37.845973012829
RING1	-0.33251716052678	18.9497098057539	-9.69454597923173	2.31290112746672e-21	1.8573824142652e-19	37.7210317991645
ADNP	0.285051715287732	19.2022415742099	9.6870074454616	2.47535972251347e-21	1.97471094797236e-19	37.6544720283567
AZIN1	0.412266315825626	19.6953846838041	9.68676512006501	2.48076531014215e-21	1.97471094797236e-19	37.6523331908651
PREPL	0.335761121835933	17.4278290644618	9.6826212351794	2.57503423032328e-21	2.04079896271342e-19	37.6157649429124
MYH11	-1.01605145135962	15.550548775178	-9.67696620958387	2.70942922802537e-21	2.13797526345359e-19	37.5658825929854
ST3GAL3	-0.360444510405017	15.58420203472	-9.67576001958917	2.73898188146386e-21	2.15193862193453e-19	37.555246085654
IGF1	-1.00657607168133	12.1726274292513	-9.65952419473811	3.16926850997013e-21	2.47926957704517e-19	37.4121823966816
BIRC6	0.391284809835259	17.196163508183	9.65839609899473	3.20153941135773e-21	2.49376561273526e-19	37.402249546687
GPIHBP1	-1.05664418595942	14.1053101400608	-9.6445417987071	3.62542767379467e-21	2.79971682855646e-19	37.280342199321
AGER	-0.600023891770222	14.6409701826876	-9.64424740252681	3.63501354910993e-21	2.79971682855646e-19	37.2777533289233
SMC4	0.597994562248182	17.1501003320526	9.64407607462032	3.64060373320472e-21	2.79971682855646e-19	37.2762467307089
SEC23B	0.35065492944441	19.1669941061369	9.64244128362384	3.69437474169191e-21	2.8290804720239e-19	37.2618720749517
PFDN5	-0.342444676682138	20.3970936259088	-9.62938645509375	4.15296171752505e-21	3.16359936892078e-19	37.1471548394735
ZNF217	0.499225122457254	18.8093108114228	9.62903462310741	4.16607112883391e-21	3.16359936892078e-19	37.1440649770856
STRN	0.332706238705832	17.2137715040246	9.6283880283899	4.19027049749888e-21	3.16871746912947e-19	37.1383866936504
AP3M1	0.320341799026892	18.0433262533837	9.62334436904428	4.38387449223693e-21	3.30136672861444e-19	37.0941051348131
PLEKHO1	-0.500256440851565	17.1599772525791	-9.61583037502834	4.68884920389489e-21	3.51644314882183e-19	37.0281710416925
YTHDF3	0.340157173316957	18.4384971567225	9.60998909087194	4.94036884513234e-21	3.68982527449822e-19	36.9769445960984
NIPA2	0.309915048853814	17.8737632810538	9.60142999083064	5.33323367073419e-21	3.96692040533421e-19	36.9019308947282
CCM2L	-0.527931278334798	14.5986407782106	-9.598025107624	5.49798462030391e-21	4.06214400321334e-19	36.8721054197454
ANXA2R	-0.63210813658873	14.1376946722444	-9.59764614354881	5.51663031303558e-21	4.06214400321334e-19	36.8687863892035
WTIP	-0.62003922563655	13.9495773982677	-9.59740755510502	5.52840139287947e-21	4.06214400321334e-19	36.8666968483439
IARS2	0.324525754822744	20.0002853384968	9.59338039219721	5.73088223128011e-21	4.19096840040594e-19	36.8314338263659
MFAP4	-1.03475107794332	18.2862606815851	-9.59300922199729	5.74990981156581e-21	4.19096840040594e-19	36.8281843771621
RBBP5	0.283339114303434	17.8716797246948	9.57813759693426	6.56601059786597e-21	4.76666105362678e-19	36.6980761192873
CABP1	-0.65403539770411	10.6466614438757	-9.57217308331442	6.92466279288311e-21	5.00700020032015e-19	36.6459417296714
CD1D	-0.594957102280654	13.9616267137745	-9.5644462064255	7.4182708415845e-21	5.34262688507607e-19	36.5784435690136
WNK1	0.377283657235925	18.6969520288496	9.54934177207641	8.48597048838193e-21	6.08742602346417e-19	36.4466312250779
ABTB1	-0.45673661622941	16.4313579597392	-9.54350261650415	8.938348972002e-21	6.35737317882413e-19	36.3957214917085
SLC16A11	-1.17494921604066	12.3724670410001	-9.54324068929448	8.95919163646673e-21	6.35737317882413e-19	36.3934384465055
DIP2B	0.37000117885475	17.3232854857487	9.54313810853604	8.96736753418358e-21	6.35737317882413e-19	36.392544332671
IGFLR1	-0.507315770150916	13.9835236539447	-9.5381205760541	9.37642474655716e-21	6.62150710993252e-19	36.3488204251954
RPS8	-0.408733208657878	22.7836754049752	-9.53599097212548	9.55557823489893e-21	6.72186780562716e-19	36.3302684321647
OSGEP	-0.282164742427021	16.8423399900153	-9.53543510157611	9.60289621558232e-21	6.72907194658701e-19	36.3254265536519
SYT8	-1.96780684679325	12.2238586550393	-9.53300983505707	9.8120742172889e-21	6.84920519113755e-19	36.3043041906959
DDX21	0.395854258055607	18.9797366992779	9.5256111249055	1.04784915751927e-20	7.28636565510236e-19	36.2398946085259
IRF3	-0.43135312902389	17.9436817292365	-9.51046942985655	1.19852111582646e-20	8.30227470653987e-19	36.1082097558451
KLF2	-0.633027678330865	18.008619286788	-9.50750019340191	1.23049077416392e-20	8.49132207616006e-19	36.0824075035073
SON	0.279805959338677	19.0447763907015	9.49920322374955	1.32436961278184e-20	9.10453943271883e-19	36.0103440105969
PMS2	0.332946979699528	16.2882864457317	9.49394217211742	1.38753656120811e-20	9.50279284881735e-19	35.9646765381425
ZFP36L2	-0.521456313222775	20.0997152869637	-9.48881827096629	1.45192194332559e-20	9.90636516895344e-19	35.9202200898751
SPIRE1	0.50249347276856	16.4074389026963	9.48595335401467	1.48920202620956e-20	1.01226695032499e-18	35.8953720689782
MOB3C	-0.290478317398245	16.0631793694776	-9.48188517493868	1.54377354150537e-20	1.04544574644705e-18	35.8600987856652
TXNRD1	0.416084184735482	18.1133263065964	9.480689403739	1.56018717689861e-20	1.05263334845847e-18	35.8497332398192
HSPA9	0.285131172783615	20.5780459510666	9.47894449644125	1.5844489832006e-20	1.06504313318917e-18	35.8346094861748
RNF175	-0.688391276921951	12.2738612958012	-9.4767171499383	1.61596225396517e-20	1.08221767332892e-18	35.815307668664
GNG7	-0.657909130005031	15.485732244878	-9.47414537792171	1.6531211689566e-20	1.10303294468358e-18	35.7930258798206
PSMD1	0.239479712599739	19.1224413921325	9.47370351417605	1.65959017729443e-20	1.10329311823138e-18	35.7891980938443
MIIP	-0.464324702979095	17.2204966440888	-9.47320800955763	1.66687432063188e-20	1.10409131551635e-18	35.7849058059425
MIB2	-0.542243544616102	15.4377186443299	-9.46372914258665	1.81247405729802e-20	1.19616696966916e-18	35.7028320210363
CEBPD	-0.724567862922619	18.1553361198462	-9.46219539034792	1.83718861468685e-20	1.20808464376637e-18	35.6895583852803
GPATCH3	-0.29538235297813	17.0181448066376	-9.4490199615635	2.06371235532351e-20	1.35214135511792e-18	35.5756084193604
KRAS	0.344571010904797	17.5108488203434	9.4481548275748	2.07951854258259e-20	1.35759647587523e-18	35.5681308527768
LGI4	-0.630512649942178	13.3670887194721	-9.44707908240786	2.09933991433822e-20	1.36562437653492e-18	35.5588337288058
SMARCA5	0.258801816574454	18.5262516045095	9.44654326831221	2.10928234561571e-20	1.3671916175207e-18	35.554203291065
TMEM220	-0.559169488875099	14.0543008586168	-9.44430736365302	2.15127685857791e-20	1.38944924221817e-18	35.5348832810243
USP37	0.669971824591093	14.870644667124	9.44090144920337	2.21684233737727e-20	1.4267188503922e-18	35.5054608764991
CH25H	-0.849875672948642	14.451033328168	-9.4386611987496	2.26104290603717e-20	1.45002359369854e-18	35.4861130923225
CX3CL1	-0.849640425563724	17.188864877433	-9.43793850114162	2.27548715928227e-20	1.45414846668359e-18	35.4798723872703
FAM91A1	0.385905741758922	17.898929374695	9.42587268033726	2.53058817900126e-20	1.61149631090154e-18	35.3757401829654
SAMD5	-0.904032091866917	13.2086006583706	-9.42363836946518	2.58084247304537e-20	1.6377520994161e-18	35.3564696696178
OXER1	-0.776880509300792	13.4133051299778	-9.41736071918788	2.72738904302298e-20	1.72471720354788e-18	35.3023467916229
KLK10	-2.26451168929296	12.9049551761989	-9.41000295020805	2.90966361785745e-20	1.83359322918385e-18	35.2389504910413
UBE4A	0.388082707872222	17.090410290177	9.40853584894181	2.94742491425486e-20	1.8509624487478e-18	35.2263146086575
S1PR4	-0.97814809623585	14.0111503519014	-9.40748350392661	2.97480933842027e-20	1.86171774768929e-18	35.2172519750205
GNL3L	0.444682394886875	16.769157559982	9.40231545743635	3.11299298478773e-20	1.94150205089046e-18	35.1727580051341
FAM167B	-0.507572458181023	16.3955024058552	-9.39999906146383	3.1769734785656e-20	1.97461957748244e-18	35.1528218569971
ID1	-0.641732400336569	17.4338161010567	-9.39925951532156	3.19767312587131e-20	1.98070203281359e-18	35.1464578013047
PLAC8	-0.985435899413581	12.8664754692404	-9.38993536668655	3.47039351608927e-20	2.14105173301967e-18	35.06625657674
SPTLC1	0.31851968152527	18.4847299425952	9.38961578751629	3.48013808606977e-20	2.14105173301967e-18	35.0635089262348
TMEM86B	-0.577882964305807	13.442201647841	-9.38561429293473	3.60446845137399e-20	2.21005060554009e-18	35.0291119217526
KLRB1	-0.850898550752976	14.5573110402646	-9.37544179247843	3.94068627473415e-20	2.40806448485354e-18	34.9417246261878
CPNE3	0.419203820113847	19.3047704332206	9.36913104854257	4.16468187769988e-20	2.53640306705957e-18	34.8875522691971
C8orf58	-0.354394391181472	15.5801555304462	-9.36037139931003	4.49662615397582e-20	2.72940695881295e-18	34.8124093848164
EFNB1	-0.438031025461111	17.3096106180249	-9.3522839924538	4.82628444347714e-20	2.91974121215555e-18	34.7430860989521
LTN1	0.391721802148979	16.6654934392296	9.33891603325605	5.42441617586998e-20	3.27068867693901e-18	34.6286106245039
ANKRD52	0.31629840394038	17.4660498832398	9.32745374758892	5.99531423453185e-20	3.60294563054697e-18	34.5305648659786
RILPL2	-0.406702371210624	16.3574660547586	-9.32705316675737	6.01630635449678e-20	3.60362851576773e-18	34.5271402375023
RPS11	-0.379592076730514	23.9207037176348	-9.31825945858427	6.49590834589423e-20	3.87810001873797e-18	34.4519928967528
ANKRD17	0.353260806544789	17.9338614218637	9.30943564438904	7.01516192165194e-20	4.17436635134626e-18	34.376648774499
EP300	0.366503659737582	18.0930221693329	9.30762256972391	7.12683775834356e-20	4.22696008092083e-18	34.3611749357434
GPS2	-0.420619909783206	14.2161805209989	-9.30662047645266	7.18931458837397e-20	4.25012607375893e-18	34.3526235844912
CLOCK	0.344416778019173	16.6604310124921	9.30520082588235	7.27875358470746e-20	4.2890291821057e-18	34.3405103515507
ZBTB17	-0.343617237342887	16.8618100958655	-9.30419810783491	7.34258829354317e-20	4.30719398974963e-18	34.3319555600999
HYAL2	-0.330557904367762	17.9119525134509	-9.30397221639518	7.35704521914367e-20	4.30719398974963e-18	34.3300284522801
TNNT3	-1.598187643105	11.7079975263662	-9.29759697679085	7.77688027750569e-20	4.5383472719116e-18	34.2756568843709
GRIA4	-1.84510350620636	8.93513368067503	-9.29605186982262	7.88215050594053e-20	4.58503684398444e-18	34.2624841247095
TCEAL5	-2.3376873650318	10.3488252077771	-9.29261603445907	8.12132032632623e-20	4.70906845375383e-18	34.2331986883596
AHCTF1	0.335852741226653	17.502009087654	9.29220285974733	8.15056108490491e-20	4.71097239267323e-18	34.2296776020711
U2AF1L4	-0.41298084621584	15.6694373993807	-9.28579389065704	8.6177034431285e-20	4.96516507267743e-18	34.1750772292702
FXYD1	-1.02204609318478	11.8499273607011	-9.28201438013183	8.90550817763143e-20	5.10066463035426e-18	34.142893193185
IPO9	0.273179355633395	17.8917102117827	9.28196811253472	8.90908968991295e-20	5.10066463035426e-18	34.1424992751887
YME1L1	0.254231509015131	19.2046742495932	9.27791424091035	9.22849223354471e-20	5.2669152687611e-18	34.1079914716257
TVP23A	-0.552042189469544	11.9806537012232	-9.27684689484803	9.31445598835883e-20	5.29931228002271e-18	34.0989080246243
RPS19	-0.488620863700302	21.8289486878608	-9.27068319158284	9.82660705519559e-20	5.57322160764828e-18	34.0464703746464
RPL28	-0.467691953589668	20.8694552713018	-9.26588569276935	1.024444038245e-19	5.79209808414597e-18	34.0056762093755
KIF19	-1.21699751294106	10.7922241276973	-9.26535584288938	1.02916518155833e-19	5.80072014910003e-18	34.0011718830546
NRXN2	-0.717269891812988	12.7013258585769	-9.26420963941434	1.03945204502163e-19	5.84056197061844e-18	33.9914286000992
ROBO3	-0.653209578343629	13.2172600686974	-9.25945356510288	1.08323477112091e-19	6.06778637687448e-18	33.9510106267314
ZNF865	-0.39563874055959	16.5644652133868	-9.25127773639483	1.16280402595034e-19	6.49345546676082e-18	33.8815722359743
G3BP2	0.320569201012894	18.9301871761801	9.24855155307899	1.19060097418648e-19	6.62828744800932e-18	33.8584300058898
P2RX1	-0.973966823126204	12.1790036555549	-9.24411366293645	1.23726406409837e-19	6.86700473985364e-18	33.820769726625
ABCB1	-0.784948344530514	13.5725724876354	-9.24348490525331	1.24402000387885e-19	6.88345092999918e-18	33.8154352845589
KLHL29	-0.683822405558509	12.6997625167073	-9.24216978326458	1.25826912092507e-19	6.94113260658636e-18	33.8042786588019
SRP72	0.261787421230853	19.4146367248169	9.24031723913807	1.2786155062884e-19	7.03199782534185e-18	33.7885651913006
CDC73	0.303492296088908	18.0204595610779	9.23063522305371	1.3903686827232e-19	7.6235049011309e-18	33.7064849845996
ELP5	-0.278725000765974	17.5740745385324	-9.22854838170764	1.41569354127018e-19	7.73898255437122e-18	33.6888031885939
CLEC10A	-1.27625791017749	14.0504934381434	-9.22523633233649	1.45682714909403e-19	7.93992670537766e-18	33.6607472017492
INO80B	-0.434757182674661	15.4260448129573	-9.22161969131709	1.50309521361616e-19	8.16756737482628e-18	33.6301208520931
MRGPRF	-0.731636076877288	14.9198891280901	-9.22081081578479	1.51364057790046e-19	8.20031726815387e-18	33.6232725522262
ZNF770	0.619322937420353	16.7952863812374	9.2179991217814	1.55086956841175e-19	8.37700351104312e-18	33.5994714820874
ASPRV1	-0.544932826597305	13.7084382775758	-9.21511862098756	1.58994920461566e-19	8.56260774913046e-18	33.5750943737435
IPPK	0.416426509045328	14.8996869743033	9.20936774885563	1.67090898358538e-19	8.971990279021e-18	33.5264452996895
LMAN1	0.333331602321092	19.2742618330023	9.207886541315	1.69241350084912e-19	9.06065269230406e-18	33.5139193264164
UBXN4	0.25661573734018	19.5463893249942	9.19972883262554	1.81584989135777e-19	9.69001074378088e-18	33.4449636575163
SERTAD1	-0.424038715535502	17.6271747338724	-9.19942293828224	1.82064778424667e-19	9.69001074378088e-18	33.4423790001793
GFM1	0.278096606904121	17.4843863823579	9.19881103018791	1.83028311939376e-19	9.71280945435011e-18	33.437208896445
PRRC2C	0.33080600456459	18.7880788997237	9.19634368246972	1.86964948707237e-19	9.8927896620631e-18	33.4163648783258
F10	-0.674837516097565	13.7582933293325	-9.19052472672012	1.96583939420351e-19	1.03715171992441e-17	33.3672255411129
PAPLN	-0.632255622009138	15.0235969626776	-9.18549623213269	2.05289585842496e-19	1.07994222998709e-17	33.324782776213
CCNT1	0.291516882513317	17.0807688201714	9.18278669407684	2.10137554504971e-19	1.10225042679501e-17	33.3019212655955
SUCO	0.394235575446793	18.2803383600349	9.18049947942637	2.14317937945463e-19	1.11775867602025e-17	33.2826275530938
POMK	0.797135788722519	14.8319814146312	9.18046503290726	2.14381521332745e-19	1.11775867602025e-17	33.2823370121265
CCNE2	0.65095320789397	15.0228260197913	9.18016196452225	2.14941747716715e-19	1.11775867602025e-17	33.2797808060653
C1orf54	-0.368376534331173	16.8737603574248	-9.17955097923382	2.16075570610278e-19	1.12044443743027e-17	33.2746277183644
GZMM	-1.12232651952463	14.2093911154661	-9.17909585940718	2.1692399358739e-19	1.12163919077423e-17	33.2707893997592
APOOL	0.356851582497978	16.6937447685312	9.16994331375992	2.34703015534752e-19	1.21012074685801e-17	33.1936345556687
IGF2R	0.355780397317393	17.8749171663531	9.16713331737683	2.40445352354761e-19	1.23621606229081e-17	33.1699598074544
USP44	-0.835520510796702	10.2776967948801	-9.15659992050228	2.63235044833282e-19	1.34956294595459e-17	33.081269081524
ZGLP1	-0.598013321131642	12.9988799032381	-9.15142168746701	2.75209403561591e-19	1.40697900429276e-17	33.0377005122344
JPH4	-0.647716720606772	11.18031383185	-9.1504181314357	2.77591651895459e-19	1.41517159838502e-17	33.02925923635
ZBED6	1.198201754913	15.0362180330188	9.1493978296826	2.80034566401337e-19	1.42362670745598e-17	33.0206779165484
HMGCS1	0.404497964660624	18.237556290004	9.14738912230889	2.84906353362411e-19	1.444347879099e-17	33.0037859298036
GIPC2	-0.766950708440094	12.6709725502218	-9.14210420813421	2.98128223626293e-19	1.50716688874474e-17	32.9593582019039
RPL27A	-0.396612893277872	20.773218611034	-9.14034674429019	3.02658180143772e-19	1.52581758650814e-17	32.9445889092975
LGALS2	-0.92088660701584	14.9908237818433	-9.13794644667102	3.08955275220512e-19	1.55271722510008e-17	32.9244213191961
USP34	0.540550385884856	16.6159212938055	9.1376638940311	3.09705017073243e-19	1.55271722510008e-17	32.9220475755344
FBXO11	0.367639254635975	16.7526773669688	9.12667149326689	3.40312923119596e-19	1.70147086548142e-17	32.829748364282
TMEM204	-0.490465614692955	17.6224588792048	-9.12582876643148	3.42779341271893e-19	1.70909402877571e-17	32.8226762105951
SLC35F5	0.333846265960894	17.3311509116853	9.12448880068216	3.4673749736986e-19	1.72409283281249e-17	32.8114323831422
STX3	0.302322122547512	17.889267484727	9.12244022564416	3.52876404374936e-19	1.74982345983626e-17	32.7942452507871
CAND1	0.318221240123503	18.186007542739	9.12040779840384	3.59073157341038e-19	1.7756999271342e-17	32.7771968552077
SETD7	0.409614496536346	17.4243952429916	9.11602547512826	3.72803292474726e-19	1.83557652763082e-17	32.7404481244642
SNAI3	-0.561831463317713	13.6918409737936	-9.11590002518597	3.73203889302866e-19	1.83557652763082e-17	32.7393963645677
SMC2	0.393663046856553	16.9834248201212	9.11346318422413	3.81070432706193e-19	1.8692019684283e-17	32.7189685862024
C11orf96	-0.662523946081421	16.2269554813709	-9.11050336835866	3.90846131147311e-19	1.91058603165613e-17	32.6941630458583
GTF3C4	0.319240925283772	17.3554149463461	9.11027435915147	3.91612763114266e-19	1.91058603165613e-17	32.6922440592145
NRG2	-1.10475183084329	11.6210029924877	-9.0986287922746	4.32622752767546e-19	2.10500545307727e-17	32.5947142243141
RPL18	-0.441204187560505	21.5691905282659	-9.09253978592148	4.55728316474261e-19	2.21150085981053e-17	32.5437622205985
ZNF524	-0.497158708800193	17.5444877645995	-9.09207313110354	4.57548648295232e-19	2.21441344477605e-17	32.5398585186034
CRB2	-0.979261993067725	10.45625186041	-9.08854458035399	4.71547663784239e-19	2.27609535904791e-17	32.5103467245744
CHMP3	0.201207938766608	18.3512114414776	9.08821903530886	4.72860368100151e-19	2.27637740600786e-17	32.5076244524432
SRSF5	-0.322442884404115	19.3330587068211	-9.0858678900562	4.82448895776068e-19	2.31639285964018e-17	32.487966188137
LTB	-1.10381297360978	15.8398145923197	-9.08490328201648	4.86438212673568e-19	2.3293844648582e-17	32.4799022206857
BCL7C	-0.423637448725184	17.7400494465843	-9.08291446165486	4.94766636863972e-19	2.36303149801164e-17	32.4632783166711
VANGL1	0.363874703004221	16.9381641881994	9.08079413183716	5.0380115851562e-19	2.39986541362205e-17	32.4455585990818
PPP1R12C	-0.396797329603611	17.009971714496	-9.0797681309872	5.08231249156283e-19	2.41463061281083e-17	32.4369855227096
RAMP2	-0.573808211792059	18.5274930003207	-9.07565880032315	5.26364175428672e-19	2.49425154565404e-17	32.4026570160785
DNASE1L3	-1.23629063047972	11.9585489124111	-9.07514562746459	5.28673097141946e-19	2.49866876042427e-17	32.3983710096237
CDC42EP5	-0.76052563044138	16.1389906539023	-9.06883056916205	5.57920104881526e-19	2.63004986584281e-17	32.3456447960661
BATF3	-0.58525429911756	13.4752932809742	-9.06614516083837	5.70836874729126e-19	2.68396850763184e-17	32.3232330848731
ATP13A3	0.360018289311373	17.6838793864293	9.06344266614914	5.84134411343444e-19	2.73939416833906e-17	32.3006845145781
CHKB	-0.469448746615617	14.3038671341566	-9.05508604851108	6.27222007733329e-19	2.93387943771964e-17	32.2309965644934
FBLN5	-0.632414047807124	17.409166972795	-9.04816676730132	6.6526627459518e-19	3.10383486314342e-17	32.1733366104
BRI3BP	0.371459516805881	16.9100155288605	9.04713636069249	6.71123700645876e-19	3.12313437000564e-17	32.1647532275581
PPP1R15A	-0.424564291576853	18.4259175437639	-9.04459205174773	6.85806418170832e-19	3.18329940751469e-17	32.1435624859427
WSB2	0.270411417784025	18.592405088204	9.0304808252414	7.73196590879413e-19	3.57978186935471e-17	32.0261273157857
RPLP2	-0.463112148571614	22.5502624053412	-9.02856984264523	7.85848199440566e-19	3.62909897497375e-17	32.0102359970737
IFI27L2	-0.563527885869011	17.1034152086649	-9.02534855523801	8.07639740931505e-19	3.72026742593043e-17	31.9834549952309
UBXN1	-0.412715010359172	19.2442357706194	-9.02225364304368	8.29138978541238e-19	3.80963122064428e-17	31.9577323669667
ITGA7	-0.699657519046353	15.0776152305067	-9.01858184031808	8.5538079498309e-19	3.92027930508791e-17	31.9272248647933
PRX	-0.566054409950381	14.4736511200885	-9.01671276914695	8.69052579144024e-19	3.97290560677201e-17	31.9116996109752
CLCA4	-2.31672340058775	8.02059062274768	-9.01475219713193	8.83625948524216e-19	4.02002221488684e-17	31.8954172812669
ATF6	0.281783874340917	18.2360937773974	9.01473042776407	8.83789114408425e-19	4.02002221488684e-17	31.8952365061721
CKAP5	0.326396018564441	18.720206768788	9.00693541355817	9.44171921376811e-19	4.28394405026694e-17	31.8305299791536
NCOA6	0.273970189371237	17.5606155402319	9.00611034657513	9.5079718691232e-19	4.30324642026726e-17	31.823683897332
PLEKHB2	0.289857111182634	18.6982282109662	9.00418323126123	9.66451525256194e-19	4.36321610245639e-17	31.807695548073
ZNF219	-0.537480533489974	15.9512855600808	-8.99935592050303	1.00679260343929e-18	4.53406425801977e-17	31.7676585637788
ERCC1	-0.291805851011823	17.7934681564488	-8.99759314129764	1.02193527768746e-18	4.59086716701726e-17	31.7530429339764
ZNF358	-0.480085910992663	18.7722099218283	-8.99136150823225	1.07729432331734e-18	4.82760856145342e-17	31.7013946583091
CMTM4	0.484600575441828	17.3587377752791	8.9899198565641	1.09051790371596e-18	4.87482990998544e-17	31.6894505096326
GFPT1	0.378246468570421	18.6234275127439	8.98691955309274	1.11855510043719e-18	4.98787629430825e-17	31.6645981341012
CBX7	-0.490424044664765	16.1353161282355	-8.98179083992895	1.16814203189682e-18	5.19622787669003e-17	31.6221320283432
LRP11	0.394024728578032	18.4724882257646	8.9739204295401	1.24849537232165e-18	5.54008374383023e-17	31.5570049742995
TM9SF2	0.310047324860221	20.6788199775963	8.97191045701478	1.2698776923899e-18	5.62122200955716e-17	31.5403804658461
TINAGL1	-0.726709782547204	16.8036079616859	-8.97029695258309	1.28730405258216e-18	5.68449665457751e-17	31.527037465347
CYGB	-0.559360549133615	16.4647003076421	-8.96560331383185	1.33935275917693e-18	5.89997893842282e-17	31.4882347792654
FXYD6	-0.572956906766439	15.6700251708203	-8.95922307779888	1.41345597157279e-18	6.21133472834736e-17	31.4355168484242
CCDC102A	-0.523363044123551	15.7068599377777	-8.94630097538093	1.57618301708892e-18	6.90969699931083e-17	31.3288443344171
MBTPS2	0.340131814755384	16.3396803139972	8.94572526118941	1.58384886910971e-18	6.92657183746318e-17	31.3240948695509
NLRP1	-0.520139665147186	14.6804793677733	-8.94352393712958	1.61350183946545e-18	7.03928963568714e-17	31.3059370477746
NOSIP	-0.399341484895125	17.6568644831651	-8.94188681431993	1.63591006420079e-18	7.11993567270508e-17	31.2924355833837
FDCSP	-2.87951240998391	14.9117975105803	-8.93672980797472	1.70852777686736e-18	7.4181987134846e-17	31.2499192942282
CD1C	-1.23055953975288	13.9543212571967	-8.93128260270455	1.7886946600347e-18	7.74773732338183e-17	31.2050334117776
CHAMP1	0.349345770178619	17.3719482418901	8.92844676843727	1.83189073977382e-18	7.91594881813217e-17	31.1816749836085
ACVRL1	-0.39406910181	16.5311667097175	-8.92390509258578	1.90322903556276e-18	8.20468022955547e-17	31.1442790400113
STX17	0.341564646159863	16.4283942064164	8.91862493123809	1.98962602460897e-18	8.55680633190241e-17	31.100823028705
SCRN2	-0.515083604532617	17.3830215517544	-8.91681834505017	2.02006789983757e-18	8.66573034010754e-17	31.0859598106276
PBX4	-0.749693649370572	12.9016954328642	-8.91655741819991	2.02450254240211e-18	8.66573034010754e-17	31.0838133170348
FAT2	-1.29026226018381	12.5477456492089	-8.91623101662025	2.03006353077449e-18	8.66908776941794e-17	31.081128277012
EFR3A	0.381250841742283	18.717040776212	8.91495337233868	2.05197673737758e-18	8.73334832113781e-17	31.0706189516788
HUWE1	0.286310474931398	18.8234171256875	8.91479347162984	2.05473565106939e-18	8.73334832113781e-17	31.0693037718871
RAPH1	0.659892896224381	13.7348251199232	8.90924786774548	2.15272232826327e-18	9.12844802234816e-17	31.0237038693675
CTCF	0.190517184537367	18.5953617770404	8.90410895794468	2.24764078171832e-18	9.50872553552582e-17	30.9814699064074
C1QTNF4	-1.212088604142	11.4423755277505	-8.89718594784988	2.38208427371288e-18	1.00540575543291e-16	30.9246065545357
PMM2	0.330430776883672	15.8459276263741	8.8918308251497	2.49150657160269e-18	1.04914971619529e-16	30.8806474535913
PRCD	-0.581837128958727	10.9439354366551	-8.89090142583626	2.51099689802054e-18	1.0533003642937e-16	30.8730205278303
NFKBID	-0.4352283887953	14.8310705114664	-8.89080770142593	2.51297072973261e-18	1.0533003642937e-16	30.8722514357142
ZNF580	-0.418330593121286	17.2981114005296	-8.88545477685185	2.62828591546281e-18	1.09909587741324e-16	30.8283375237765
ZNF623	0.362620243506772	17.4326697693933	8.88258043967344	2.69234937948095e-18	1.1232976755908e-16	30.8047666616288
ANKRD29	-0.794453100053735	13.3538984251659	-8.87997839535584	2.75167404717029e-18	1.14541587802967e-16	30.7834343919182
RACGAP1	0.469127055831308	17.6987829563659	8.87717779772964	2.81697014233334e-18	1.16991284011917e-16	30.7604803472449
APC	0.370494348099662	16.1223363070181	8.87491149076512	2.8709287148602e-18	1.18960011977164e-16	30.741909983752
GGT5	-0.567159325452504	16.9981862102187	-8.87390716427454	2.89516632845135e-18	1.19691056252992e-16	30.7336817313059
ARCN1	0.256759387231472	20.1062869696401	8.87148586745479	2.9544349397986e-18	1.21863726641829e-16	30.7138478161057
PRRC1	0.277194903623361	18.071451333348	8.86988672753046	2.9942348915117e-18	1.23225326635025e-16	30.7007511110655
RSPO3	-0.765315790092039	14.011577146226	-8.8693185480092	3.00850319365006e-18	1.23532408284061e-16	30.6960983000659
POPDC2	-0.404103526712234	14.9414744742195	-8.8683426297253	3.03316781854621e-18	1.24264024241073e-16	30.6881071241014
ABHD17A	-0.360351566023265	16.5276350043264	-8.86496533399605	3.12007611319486e-18	1.27536624726066e-16	30.660458443377
OXR1	0.386967541637002	17.3719759105091	8.85633188478593	3.35359179691405e-18	1.36773792184704e-16	30.5898208485241
ASCC3	0.373766594937521	16.7384465961981	8.85376881048864	3.42618555048209e-18	1.39421169407398e-16	30.5688615851336
LRRC8E	0.613781106502064	13.2957032051314	8.84819775815548	3.58937531032262e-18	1.45735061537014e-16	30.5233229575892
HSPA8	0.367302369126481	22.3389865904038	8.84744031381959	3.61214802470126e-18	1.46332309152462e-16	30.5171334023625
KCNJ16	-1.99101199930293	8.0598963949034	-8.84355104375132	3.7313485499995e-18	1.50824598739289e-16	30.4853589258819
TMEM255B	-0.438153046769601	13.8980108077371	-8.84174841731653	3.78790736473419e-18	1.52770512805691e-16	30.4706359554315
PRPF40A	0.230400693035108	18.2161615918906	8.84074160834899	3.81986480076407e-18	1.5371779660547e-16	30.4624139599081
BAZ2A	0.289971635391296	18.1266270001615	8.83913490477889	3.87141661096075e-18	1.55447655027271e-16	30.4492946643357
MT1X	-0.736278419398936	18.1276417635358	-8.83746402773551	3.92575702733638e-18	1.57281598872247e-16	30.4356535529532
CD2AP	0.348024053592646	18.1736825770373	8.83249309721652	4.09192036304168e-18	1.63548241512652e-16	30.39508382689
RPS28	-0.478973008947481	20.9047320314677	-8.83225078186842	4.10019559690652e-18	1.63548241512652e-16	30.3931066993668
ALOX15B	-1.36809640162592	15.4410154517452	-8.83184652561176	4.11403806207621e-18	1.63740519273292e-16	30.3898083490058
RPS14	-0.36483060174729	21.4579659956766	-8.82946269134846	4.19660934760278e-18	1.66661407110816e-16	30.3703611566836
NTRK3	-1.16272953557769	11.2611039906882	-8.82844988277177	4.23218496552086e-18	1.6770725969266e-16	30.3621000904482
C7	-1.70918354405213	14.3911522170362	-8.82600925448256	4.31914326571877e-18	1.70780242112266e-16	30.3421962431106
TRIP12	0.253570827666497	18.5140209733582	8.8162549833818	4.68467164892418e-18	1.84830664687663e-16	30.2626955220768
S1PR1	-0.558164289071353	17.0500811569836	-8.81535846853473	4.71976348928058e-18	1.85811252856731e-16	30.2553924224602
CAPN7	0.280240283952455	17.3835757551753	8.81346420581568	4.79476650068958e-18	1.88355448530336e-16	30.2399636786433
MPHOSPH9	0.398924185884098	15.069238661892	8.81078323240682	4.90293697561079e-18	1.92188775745918e-16	30.2181320827465
EVA1B	-0.777138863742941	18.1869262149904	-8.80926278728586	4.96535141123413e-18	1.94058664763902e-16	30.205753404449
NAA25	0.286727288310335	16.1872566762371	8.80910133840972	4.97202485620224e-18	1.94058664763902e-16	30.2044390795441
LAMTOR4	-0.422361560012654	19.2460076825206	-8.80603611130035	5.10042057335694e-18	1.98642774647758e-16	30.179489591239
GPRASP1	-0.578118308645323	14.1795859189354	-8.80373054264094	5.19915053756483e-18	2.02054353546604e-16	30.1607283046973
QTRT1	-0.449318029418006	17.4339191211381	-8.80198818617191	5.27501351483389e-18	2.04564573249402e-16	30.1465529056027
CDH22	-1.93457665663203	8.36103301749653	-8.79932087639204	5.39327408084099e-18	2.08704757554761e-16	30.124857002795
ASAP2	0.577027703774448	15.7445504809113	8.79749119009218	5.47590857315529e-18	2.11062127148373e-16	30.1099776171642
AVL9	0.323698245246561	16.8549314444009	8.79745729343063	5.47745120320039e-18	2.11062127148373e-16	30.1097019877657
JAM2	-0.552859327310166	15.6250656797099	-8.78720375904734	5.96436252726325e-18	2.29337320990044e-16	30.0263679075274
EMCN	-0.568169263563442	15.8018270086782	-8.78032087215798	6.31496467902151e-18	2.42305061225288e-16	29.9704753979005
ZAP70	-0.897697948871263	13.7264715898908	-8.77693610084741	6.49477508490154e-18	2.48678635054595e-16	29.9430032418266
ACTR2	0.260157447945002	20.6702515354635	8.76869897329965	6.95377668310891e-18	2.65692827414197e-16	29.8761857032338
FAU	-0.421343764243872	21.5871510340162	-8.76740218308936	7.02890242823615e-18	2.67999054979113e-16	29.8656714069294
TF	-1.33174275358554	13.2333957349586	-8.76611157505313	7.1044664064451e-18	2.70312286814616e-16	29.8552085710918
CCNK	0.463023493300135	14.8389221449006	8.76521982001086	7.15714638763187e-18	2.71746966086048e-16	29.8479799768311
SOD3	-0.821036405621197	16.6689771322503	-8.76457493064412	7.19548328626962e-18	2.72632204932166e-16	29.8427528798973
ACTG2	-1.19086952637004	16.2843271139447	-8.7628399130825	7.29963582152651e-18	2.76002271926843e-16	29.8286914918603
GXYLT1	0.287405437632078	16.3871581398729	8.76220305038269	7.33823917202225e-18	2.7688503686701e-16	29.8235306651609
MRPL19	0.249007000657251	17.8121948903965	8.76003533488808	7.47115340427238e-18	2.81315276211907e-16	29.8059669818277
CCDC85B	-0.689132485975353	17.2180353535879	-8.75307777077275	7.91404074120068e-18	2.97374586774433e-16	29.7496194693525
SAA1	-1.43294566570618	18.4082008015104	-8.74988574174284	8.12581987932341e-18	3.0470145659058e-16	29.7237810195421
TRABD2B	-0.911988678309374	13.2335538488152	-8.74434756391055	8.50662747099559e-18	3.1832326179608e-16	29.6789706063496
ITGA10	-0.701159373293807	13.939088036278	-8.7380160150773	8.96363177980092e-18	3.34293261533148e-16	29.6277709794142
UBR3	0.310650482191612	16.9693348652907	8.7379268713467	8.97023628666279e-18	3.34293261533148e-16	29.6270503541272
ZNF28	0.359530828099174	16.4987045708404	8.73744098857975	9.006319149538e-18	3.34950176731486e-16	29.6231226586091
ADIPOR1	0.275943147259639	20.3755414359769	8.73701624004102	9.03797951900598e-18	3.35440266442617e-16	29.6196893043933
ZNF490	0.502341220268578	13.020121747422	8.73493175239209	9.19495693501157e-18	3.40569945741888e-16	29.6028419375781
STAT4	-0.686535112832484	13.8614780925213	-8.73371176202808	9.28807817345927e-18	3.43318392607153e-16	29.5929832759428
ZHX1	0.346033666958714	17.4424809919389	8.73160745826325	9.4508938921315e-18	3.48626571642875e-16	29.5759813389099
SEC24D	0.405954831961449	17.6712563607557	8.73134853847288	9.47112110257431e-18	3.48664050488075e-16	29.5738896152192
WDR13	-0.345838087242001	17.3622234796851	-8.72702271143358	9.81545965126275e-18	3.60608860750542e-16	29.5389506982677
USP38	0.30188226731731	16.9912788125616	8.72589362128305	9.90735369014497e-18	3.63249620449376e-16	29.5298337112369
RNF169	0.533944370206532	15.7615192553881	8.71936776187513	1.04553798301095e-17	3.82329093938063e-16	29.4771598252783
TDRD10	-0.804670225319001	12.0771035466078	-8.71919990933418	1.04698638871132e-17	3.82329093938063e-16	29.4758054433435
BPTF	0.398550230965146	17.3415272208965	8.71714564829394	1.06487413639367e-17	3.88080335369653e-16	29.4592316887603
URB2	0.336517363767189	16.4956739410487	8.71653668236051	1.07023458735113e-17	3.89252255026766e-16	29.4543192088883
NCOA2	0.41668359380423	17.4655198651916	8.716277306529	1.07252584519378e-17	3.89305431288439e-16	29.4522269349491
ZMYND15	-0.52270803343311	14.4395841636365	-8.71009593228594	1.12858793232447e-17	4.0883717332848e-16	29.4023803983844
ZNF575	-0.328935794730389	13.8307450245459	-8.70654820213034	1.16206207985358e-17	4.20124794566986e-16	29.3737853846854
SAT2	-0.374449606687666	18.4266137187142	-8.70110405487002	1.21534683393858e-17	4.38515500778354e-16	29.3299247244723
PPM1M	-0.310298898287638	17.0645337452298	-8.69622511549418	1.26514688850394e-17	4.55578390465435e-16	29.2906378615229
HPSE2	-1.49403085800662	10.2439297074951	-8.69467605215245	1.28137620149706e-17	4.60508845167726e-16	29.2781682784392
IRF2BP1	-0.364539485340117	18.0591492720981	-8.69261531615106	1.30328551752574e-17	4.67457092046928e-16	29.2615828410719
SYCE1L	-0.949338936116593	13.2883639634274	-8.69222823580873	1.30744197990014e-17	4.68022968307842e-16	29.2584678797616
FAM193B	-0.370472078559068	16.8747235989641	-8.68470733304784	1.39085149312681e-17	4.96528408185136e-16	29.1979686114088
PIK3CB	0.280272600852356	17.2552103063771	8.68455930864573	1.39254482211821e-17	4.96528408185136e-16	29.1967783368032
ARL6IP4	-0.602038167514495	13.0994518531573	-8.68085952795568	1.43553668560864e-17	5.1085402562963e-16	29.1670338584371
R3HDM1	0.280599813957991	16.8030718382316	8.67895855686455	1.45813360886489e-17	5.17879977833442e-16	29.1517552309683
YPEL3	-0.445330225560802	18.3159815123802	-8.67753273673237	1.47531274217209e-17	5.22958026517211e-16	29.1402974279805
PRKRIP1	-0.314147469951688	17.282876009193	-8.67616477202517	1.49198273550814e-17	5.27836153347705e-16	29.1293060830635
PPM1F	-0.333186768742348	16.0813371417012	-8.67501753292938	1.50610636868377e-17	5.31796196210929e-16	29.1200893872081
NRIP2	-0.431103794670816	15.0397529505409	-8.67472735290013	1.50969965242817e-17	5.32029883338229e-16	29.1177583048632
LCN10	-2.17381840359351	5.96721344784066	-8.66986115069326	1.57123529349183e-17	5.5264242910045e-16	29.078677075852
FGFBP1	-3.07469659939718	8.58654389347065	-8.66938857507403	1.57734167611804e-17	5.53717100190838e-16	29.0748827612597
DSC3	-1.6363230393734	13.9397057897289	-8.66859961785588	1.58758847751556e-17	5.56238287228377e-16	29.0685486155233
HPS3	0.319297279426689	17.0572236913097	8.66777655803537	1.59834829886193e-17	5.58605465507838e-16	29.0619412102004
RPL27	-0.340927498868663	22.2145890266009	-8.66761258254	1.60050053481776e-17	5.58605465507838e-16	29.0606249036689
GTF3C3	0.23393992065856	16.8925828350867	8.66683960374623	1.61068478247107e-17	5.61080961939875e-16	29.0544201393682
PHKB	0.33642882561216	17.2590217422819	8.66037990763529	1.69833526163537e-17	5.90480587421845e-16	29.0025864095898
TRIOBP	-0.304751308289541	15.4387252614222	-8.65922436305767	1.71450423739592e-17	5.94962474273394e-16	28.9933176560516
RPL36	-0.456280149641888	21.6704330112798	-8.65309168560344	1.80289547370692e-17	6.24441792982955e-16	28.9441447319565
AQP1	-0.579231082912731	19.3511044662841	-8.64944629981144	1.85755518439217e-17	6.42147981743496e-16	28.9149297019169
AMT	-0.607090562379657	14.4548950797087	-8.6471169056443	1.89333673935522e-17	6.53273165067639e-16	28.8962669555748
ANXA8	-1.84806698979404	11.152266101257	-8.64444764963052	1.93517676315972e-17	6.66442563085118e-16	28.8748866569673
NAA38	-0.43554933685876	18.3207537457142	-8.64328787497443	1.95363946738198e-17	6.71526566165068e-16	28.8655988409622
KLHL11	0.815898694500895	14.6506061113182	8.63745178749479	2.04921980687517e-17	7.0304896550052e-16	28.8188781700009
NUFIP2	0.339227821374905	18.1907959240464	8.63677397701479	2.06061580248992e-17	7.04450040315604e-16	28.8134537500926
FRS3	-0.349114509889695	15.3603080810792	-8.63662237721038	2.06317319892752e-17	7.04450040315604e-16	28.8122405692487
KLC1	-0.304920544770122	15.0553941435493	-8.63651727503104	2.06494804919225e-17	7.04450040315604e-16	28.8113994975558
RANGRF	-0.418964919992913	16.9201448957045	-8.63588607104554	2.07563890846164e-17	7.0676867823021e-16	28.8063485257826
SCAF11	0.280181187050427	17.6117435772162	8.6356256784575	2.0800651596599e-17	7.06949486566806e-16	28.8042649257893
SELP	-1.25024900009347	14.5969856607117	-8.63498731157843	2.09095585547815e-17	7.08760394340277e-16	28.7991570957526
TRIM29	-1.41161030123819	15.1868158074423	-8.63485595118814	2.09320387551043e-17	7.08760394340277e-16	28.7981060691652
POU6F1	-0.38074518878922	14.8670796582269	-8.63438791095229	2.10123305417303e-17	7.10154165739038e-16	28.79436134905
MAP4K1	-0.633845217374336	15.0782553989789	-8.62987544754589	2.18022170479485e-17	7.35480366548732e-16	28.7582668509053
CCDC88B	-0.629992672268697	14.6280225168144	-8.62913700714644	2.19342416938477e-17	7.38561321895441e-16	28.7523617414245
ZNF394	-0.214713515147245	16.93653647866	-8.6271624187526	2.22911680127917e-17	7.47835277710176e-16	28.7365736458411
SLC30A6	0.231271558191938	17.4247044574906	8.627157436156	2.22920758852392e-17	7.47835277710176e-16	28.7365338107705
CCNL2	-0.408473033555044	17.9522597269312	-8.62468374346006	2.27473452822812e-17	7.6170031278251e-16	28.7167594989143
RERGL	-1.88618034316779	11.9935981849993	-8.62063251366762	2.35128726606769e-17	7.85884209794891e-16	28.6843852498846
RPS15	-0.448930685646076	21.151113936809	-8.61703249251044	2.42144634050547e-17	8.07846132974885e-16	28.65562780254
IBTK	0.29754858838518	17.5431197461882	8.61189829098448	2.52509599275175e-17	8.40880131604616e-16	28.6146331873785
GRM8	0.768172971370534	10.9591605342874	8.61106147820698	2.54240011309899e-17	8.45091935029919e-16	28.607953574331
ANKS3	-0.428291022181194	15.4743649370026	-8.60887352906793	2.58819940729099e-17	8.58742797859676e-16	28.5904915781493
TNFRSF1B	-0.513310299850087	17.6050142655564	-8.60685169033058	2.63124574290855e-17	8.7143209832203e-16	28.5743587379281
HIC1	-0.523167257231963	14.5578611734753	-8.60661324817292	2.63636873690316e-17	8.71538364409023e-16	28.5724563557499
TMEM184C	0.277227405916527	17.5309757130658	8.60198589706394	2.73776275057679e-17	9.03411930185785e-16	28.5355466667611
PRR5	-0.451254605372579	15.66593895702	-8.59897186559889	2.80586793652557e-17	9.24205030490065e-16	28.5115147767197
PSTPIP1	-0.715706252384054	14.1030674603437	-8.59470497742385	2.9051534093637e-17	9.55174442509815e-16	28.4775059659146
WDR83	-0.379142731876579	16.1189992449317	-8.59247287456541	2.95846646374422e-17	9.70944084095728e-16	28.4597210615299
ASH1L	0.400975990360035	17.7480364645765	8.59220952578929	2.96481986131925e-17	9.71272845904027e-16	28.4576230215264
NAGPA	-0.321641940904959	15.6903049561396	-8.59084456817258	2.99796663802458e-17	9.79288555289605e-16	28.4467496102029
YWHAG	0.24823538797791	20.4698953784437	8.59075806651821	3.00007954565552e-17	9.79288555289605e-16	28.4460605786017
TMEM160	-0.526229067418495	16.9103502539939	-8.58683224076205	3.0975369018758e-17	1.00928540811749e-15	28.414795647283
NECAP2	-0.222612320219429	17.9570376709651	-8.58439534763099	3.15959838196236e-17	1.0276622049146e-15	28.3953947008259
MED11	-0.294491360726912	17.3388216007692	-8.58373380303382	3.17665719406247e-17	1.03136227933881e-15	28.3901287433435
ANKRD35	-0.79811044871826	13.7687760098502	-8.58121116765325	3.24254578007169e-17	1.05087434575931e-15	28.3700515691544
APBA3	-0.337204264890994	15.6628688342413	-8.580002251911	3.27459812303847e-17	1.05618046028083e-15	28.3604318598836
ARFGEF2	0.404369971950217	18.1843959924333	8.57997865399162	3.27522688599813e-17	1.05618046028083e-15	28.3602440958203
NPY2R	-2.754404136437	5.41905791739806	-8.5799355139136	3.2763766551221e-17	1.05618046028083e-15	28.3599008397567
HAP1	-0.985673266633032	10.8610301931749	-8.57846866538318	3.31570926287932e-17	1.06696467042547e-15	28.3482303443291
LIMD2	-0.647694228213361	16.0755338737465	-8.57764209051276	3.33807844648737e-17	1.07226169425308e-15	28.3416547398313
ZNF837	-0.530443007623267	14.5591751372846	-8.57393078065933	3.44036716812455e-17	1.10102922887588e-15	28.3121371645354
ARID2	0.346650656105229	16.5284945648006	8.57385128843969	3.4425916143458e-17	1.10102922887588e-15	28.311505051843
TSPAN32	-0.707224664949088	12.130287451758	-8.57373547300766	3.44583504326132e-17	1.10102922887588e-15	28.3105841104111
CAMSAP1	0.254548465099333	16.8244995395674	8.57242910179964	3.48262988972809e-17	1.11083040190993e-15	28.3001968548385
RPL13	-0.452816121961412	21.2010596770611	-8.57071751573447	3.53142582959817e-17	1.12441837511188e-15	28.2865897292093
RRM2B	0.410283584285903	17.6081509304243	8.56886392942403	3.58503199636171e-17	1.1394876655336e-15	28.2718563688142
FMO2	-1.0230305723259	14.9517595212335	-8.56715750795179	3.63509235129836e-17	1.15337921475024e-15	28.2582952117494
HAUS7	-0.463684954435871	13.3416428955426	-8.56667936429011	3.64924281920288e-17	1.15584830585887e-15	28.2544957627097
FAM181B	-1.731693463108	9.99042361790755	-8.56402700104247	3.72873221831479e-17	1.17896796219852e-15	28.233422775146
WIF1	-2.59378911099275	10.026595428416	-8.56331834999896	3.75025794784532e-17	1.18222271009873e-15	28.2277935149477
RNF166	-0.388237943777465	15.9837200142381	-8.56325940358755	3.75205400306831e-17	1.18222271009873e-15	28.2273252848674
WNT10A	-0.985408362020694	12.465412595944	-8.56207747157894	3.78824648556247e-17	1.18996886531821e-15	28.2179374157415
TFEB	-0.428560698543141	15.8138447387397	-8.56202856367161	3.78975152434802e-17	1.18996886531821e-15	28.2175489735238
EIF4G2	0.23839661553588	21.2034854055091	8.55969916803587	3.86212195221959e-17	1.21059846823546e-15	28.1990504076679
TACR1	-1.15323107565852	12.4254475925704	-8.55602127757193	3.97917655972874e-17	1.24513923073305e-15	28.1698518876939
ISY1	-0.281600997884716	16.7807576610494	-8.55395209132161	4.04656494156365e-17	1.26404659422442e-15	28.1534295653463
TCEAL7	-0.62929413355932	14.5767200733976	-8.55338163988935	4.06534057155815e-17	1.26578777596493e-15	28.1489027238642
HOXA4	-0.792892242872151	12.7878606840105	-8.55335899130936	4.06608779209628e-17	1.26578777596493e-15	28.1487230005281
CDHR1	-1.26515336484521	10.0672143796859	-8.5522170330113	4.10393959685778e-17	1.27538355724952e-15	28.1396617533466
UHRF1BP1	0.333776263555684	16.5158511518824	8.55132139678603	4.13387007241466e-17	1.2824890246881e-15	28.1325557679971
STAM	0.241791316625079	17.6312377844886	8.54806022636977	4.24468545059767e-17	1.31462109629517e-15	28.1066870938256
GABRP	-1.85720028714666	15.8773889638674	-8.54646531983922	4.29994414897387e-17	1.32912894695695e-15	28.0940389025311
SCARA5	-1.74513878497629	11.7965790293861	-8.54628673437687	4.30617566152783e-17	1.32912894695695e-15	28.0926227826301
CCL14	-1.31935199747999	12.2179639439762	-8.54268098453071	4.43391933979159e-17	1.36623433103358e-15	28.0640359714974
GTF2I	0.474591116639914	16.8620439296498	8.54151603712925	4.47598541813008e-17	1.37685863311259e-15	28.0548023778889
JUNB	-0.564255766274808	20.4164422133184	-8.53968769671172	4.5428026840484e-17	1.39504781578332e-15	28.0403128187207
TAOK1	0.401051010146485	17.1881406318792	8.53842598449619	4.58948592377566e-17	1.40700304105751e-15	28.0303153527518
TAZ	-0.345499060728862	16.4330891592019	-8.5376226829544	4.61945456646418e-17	1.4138023765052e-15	28.023950879719
KLK8	-2.57902182500504	10.4063047180585	-8.52986730939004	4.91890825440637e-17	1.50291693449867e-15	27.9625327248224
SERINC5	0.401579819462409	17.1377672534738	8.52823718561974	4.98424858897265e-17	1.52032147296243e-15	27.9496292597201
SDAD1	0.2968138115586	17.8167922205554	8.52723696039595	5.02476428816676e-17	1.5296575518318e-15	27.9417129062667
EFCAB1	-1.27800546271324	10.1039675794635	-8.52706622033605	5.03171281306729e-17	1.5296575518318e-15	27.9403616528567
OLFM4	-2.36999955121625	12.6639855658294	-8.52642289800181	5.05797914172464e-17	1.53507129503613e-15	27.935270549366
CUL3	0.219011420595688	17.3621559136923	8.52514025564063	5.11075323060321e-17	1.54849850387676e-15	27.9251210153705
TGFBRAP1	0.204359665810035	17.2914544416506	8.52213403602854	5.23658420412566e-17	1.58397944534461e-15	27.9013380526242
TNPO1	0.266721962664118	17.8702274981537	8.51973491251158	5.33919528830054e-17	1.61233037083804e-15	27.882363229146
EDEM3	0.401451788744513	18.0001549483997	8.51866349504006	5.38565915465168e-17	1.62365993351783e-15	27.8738908240204
FES	-0.47421229555364	15.8806843425183	-8.51830628147421	5.40123893316689e-17	1.62565647426279e-15	27.8710663071631
RANBP9	0.283498257612578	18.889873846683	8.51713310696325	5.45272047494439e-17	1.63843417052592e-15	27.8617906472535
RNASE7	-2.1161986174652	9.84080610187122	-8.51567868898733	5.5172168899826e-17	1.65507387332718e-15	27.8502928936716
ZNF664	0.29426380062241	19.4565621152118	8.51475987017066	5.55834982851994e-17	1.66466156828067e-15	27.8430301476774
DAPL1	-1.96960938008548	10.9889628411155	-8.51169424723392	5.69779254606247e-17	1.70361181084823e-15	27.8188030682482
WASH6P	-0.215914920281223	7.26698098670595	-8.5000719838932	6.25853268763916e-17	1.86819259453887e-15	27.7270234989067
SPHKAP	-2.34203564497597	5.94281224517862	-8.49948026328516	6.28849560954676e-17	1.87405429914063e-15	27.7223536825272
RSPRY1	0.249935488442688	17.2586109295168	8.49875161822386	6.32558666904285e-17	1.88201758125342e-15	27.7166036580464
HOXD9	-0.540185956980661	15.5648605427806	-8.49243439897096	6.65635012629449e-17	1.97718655388083e-15	27.6667700354663
IGFN1	-1.52513773563504	8.24572173602302	-8.49006545381043	6.78474096408895e-17	2.01203045354984e-15	27.6480908617218
SEMA3G	-0.654927416159742	16.2406326551422	-8.4894702802259	6.81738041629677e-17	2.01841169943508e-15	27.6433986227645
MFAP3	0.519454755562865	16.5188945614764	8.48424407127302	7.11072746352651e-17	2.10183375790786e-15	27.602208487338
FCER2	-2.12452329129029	9.50884833466914	-8.48291502304119	7.18729369181057e-17	2.12101127175073e-15	27.5917371846201
EIF3G	-0.330978120619974	19.4296148270327	-8.48152593702382	7.26818891770409e-17	2.13961881894149e-15	27.5807943873404
FAM166B	-0.793170893708698	12.9520111747392	-8.48142800551444	7.27392589832442e-17	2.13961881894149e-15	27.5800229717393
PRSS12	-1.1254698793876	12.3093687749118	-8.47227402432489	7.83040281671646e-17	2.29957897606128e-15	27.5079505603778
PEX14	-0.27656967805973	17.1901283341708	-8.47150104592065	7.87927363977413e-17	2.31019284795251e-15	27.5018677507856
SYF2	-0.208626453486627	18.4078132493317	-8.46864787888308	8.06228432127908e-17	2.36003867978861e-15	27.4794194817769
BZW1	0.307976111802521	18.8857208479747	8.46297008678782	8.43905319030539e-17	2.46635066587524e-15	27.4347671624762
USP6	-0.549632273300302	10.8005506326981	-8.46123750128454	8.55744937073963e-17	2.49693164999282e-15	27.4211466609908
GIMAP8	-0.478566305015436	15.8635891644888	-8.45992184909949	8.6484487547473e-17	2.51943332985407e-15	27.4108054558219
SLC31A1	0.309082051897022	18.1643745829595	8.45566957973985	8.9491495711467e-17	2.60285441613368e-15	27.3773916515266
PHF20L1	0.338886192324662	16.113121201692	8.45286976063072	9.15275287920132e-17	2.65781299207399e-15	27.3553990371925
ACBD4	-0.518770240336575	15.8616979244771	-8.45210234897452	9.20935342977981e-17	2.66997692327594e-15	27.3493721205593
ZNF133	-0.308662016830318	16.1005356840983	-8.45106846617031	9.28615443801512e-17	2.68794923278368e-15	27.3412532119417
N4BP2L1	-0.426923702951292	15.5412413976949	-8.4489889912676	9.44254666234296e-17	2.72886591361246e-15	27.324926072772
RNF20	0.221307750093903	18.3522727703798	8.44830541111391	9.49452288748818e-17	2.73899482764498e-15	27.3195596636125
TMEM131	0.246734406608773	17.1524011945789	8.44808945635004	9.51100172278154e-17	2.73899482764498e-15	27.3178644012744
IER2	-0.480154686967104	19.3889774295016	-8.44793414728261	9.52287033028807e-17	2.73899482764498e-15	27.3166452359706
PINLYP	-0.520216348166084	12.7865039135687	-8.44701993113452	9.5930310828795e-17	2.75480887853133e-15	27.3094691003645
RBP7	-0.721878478102109	17.5479826669678	-8.4410995071139	1.00599074193262e-16	2.88431689973698e-15	27.2630131950436
SOCS1	-0.69980088807365	15.4309555743185	-8.43930873480029	1.02054945295396e-16	2.92144353653965e-15	27.2489671174895
CMTM7	-0.634725650741125	16.6066281605222	-8.43765963247113	1.03414031958371e-16	2.95568703309052e-15	27.2360345456627
GJA4	-0.486260203068991	17.101347751538	-8.43522732566928	1.05451267597577e-16	3.00917461576796e-15	27.2169639705187
PGM5	-0.797607123661971	13.7058650551154	-8.43490534848767	1.05723900245892e-16	3.01221831328523e-15	27.2144398590664
OCLN	0.561558027936895	15.8797160329926	8.43444760282789	1.0611269270993e-16	3.01855683384406e-15	27.2108515477688
GSE1	0.386044995256338	18.1081593842331	8.43146040245924	1.08684808842077e-16	3.08688669119697e-15	27.187438785494
ASXL2	0.329268709256954	16.4395317901207	8.42863848501085	1.11171114992439e-16	3.15256963437153e-15	27.1653281233951
TMEM256-PLSCR3	-0.552250485749784	11.7856209706626	-8.42728565018638	1.12382890689562e-16	3.18196112811989e-15	27.1547305083457
CCM2	-0.309410587848326	16.8750543420378	-8.42668364202014	1.12926312336176e-16	3.19236704453156e-15	27.1500150741777
ARRDC2	-0.37298516554641	17.1321776538489	-8.423203587809	1.16118924879861e-16	3.27751534625908e-15	27.1227621391455
NDRG2	-0.619953803490834	17.4763141747504	-8.42007461813781	1.19065444715838e-16	3.35546390706171e-15	27.0982670195809
USP10	0.242491078544425	18.3827137301356	8.41603683215879	1.22977116658603e-16	3.46032820191782e-15	27.0666690060823
NIPSNAP3B	-0.502977035486843	13.9274067326806	-8.41189153555958	1.27124925891564e-16	3.57150198143342e-15	27.0342434577739
USE1	-0.36125969926595	17.2839301258995	-8.41130526430189	1.27722594098867e-16	3.58274707928955e-15	27.029658625665
WDFY3	0.361878452954869	16.4303907592755	8.40304960109881	1.36439297580309e-16	3.82135310460651e-15	26.9651263539886
TPR	0.284552934208321	18.4290918105543	8.40189681223785	1.37702296020834e-16	3.85078423803099e-15	26.956119731258
NTN5	-0.912422207396308	11.3664019204541	-8.39915634859278	1.40751279773865e-16	3.92999227171672e-15	26.9347131089653
CLCN3	0.345500200350095	18.2190687797647	8.39539213922344	1.45048177998679e-16	4.04374713133338e-15	26.9053196549128
C16orf86	-0.518150977887753	13.9858881620134	-8.39451635799962	1.4606631979753e-16	4.06588594786099e-15	26.8984826262275
OSGIN2	0.357592128414169	17.8445066795737	8.39431557203687	1.46300736515492e-16	4.06617468150026e-15	26.8969152230122
REM1	-0.602017349779867	13.7903426040587	-8.39259627945489	1.48323270127819e-16	4.11608414304247e-15	26.8834951871282
SYNM	-0.903360404602836	16.1628323824492	-8.3907925184317	1.50474845040167e-16	4.1694167368458e-15	26.8694184157533
FXYD7	-1.20438587344172	10.6019928136086	-8.38880127211791	1.52885853604838e-16	4.22976426383262e-15	26.8538815637411
CORO1A	-0.613726700091156	17.3948505622496	-8.38845774503069	1.53305637747937e-16	4.23492240409026e-15	26.851201493964
KLRG1	-0.571092175880361	13.4953564372722	-8.38397834903266	1.58884666768874e-16	4.38236750332569e-15	26.8162637222514
PRR14L	0.304849387184859	16.7841611762501	8.38331483599258	1.59727931801717e-16	4.39894117491557e-15	26.8110899352913
RANBP2	0.278472024863163	17.9993335085668	8.38308812402729	1.60017073799219e-16	4.40022707936671e-15	26.8093222159174
PLD4	-0.759455317684461	14.0367400825537	-8.38202152944459	1.6138432749237e-16	4.43111068027085e-15	26.8010063226711
GJC2	-0.642686107410171	13.4313451881662	-8.38099337107218	1.62713225823673e-16	4.46084944935626e-15	26.79299098159
NBN	0.324393980445443	18.5020863231133	8.37836941653914	1.66153862311766e-16	4.54830535006975e-15	26.7725389999789
PI16	-1.7237219304079	13.8340751218315	-8.37800965869122	1.66631156207031e-16	4.55450128614671e-15	26.769735364042
CLSPN	0.672020098812796	14.5746053704941	8.37243913781748	1.7419671305082e-16	4.75193229707029e-15	26.7263370909337
GSPT1	0.253705598098652	19.2673900903846	8.37230858306147	1.74378032390149e-16	4.75193229707029e-15	26.7253202809645
POLR1A	0.240786040462606	16.8745918554548	8.37119730621564	1.7592897739847e-16	4.78700901170139e-15	26.7166657977931
CLIP1	0.296648264449203	17.026646175409	8.36998163559575	1.77641218652679e-16	4.82636299001119e-15	26.7071994622126
SDHC	0.240500952784242	17.5783348470084	8.36967922777911	1.78069701330123e-16	4.83077280932795e-15	26.7048448224507
ARL2	-0.390796464338468	18.1882723580544	-8.36938294476066	1.78490495264054e-16	4.83496119186166e-15	26.7025379445498
POLR1B	0.267402019312524	16.9272826028741	8.36862723766715	1.7956823346523e-16	4.85385808134068e-15	26.6966542864768
PDS5A	0.252839900645405	18.0938213574392	8.36851908734302	1.7972299469177e-16	4.85385808134068e-15	26.6958123058323
SYTL1	-0.532321129541057	16.5784519249381	-8.3681548406392	1.80245194572272e-16	4.86072813713546e-15	26.6929766131014
XAB2	-0.329989155260215	18.1793914476306	-8.36786917824465	1.80655780355535e-16	4.86457234076053e-15	26.6907527818389
BIN3	-0.318696347516651	15.6275892632998	-8.36553083251749	1.84051608863178e-16	4.94867059149306e-15	26.6725516750913
THUMPD3	0.212014963929811	17.6352394379734	8.36399246989971	1.86319960129868e-16	5.00224993549848e-15	26.660579871217
POLR2B	0.261782399603252	18.7924045003441	8.36262527938846	1.8835906380522e-16	5.04952533087289e-15	26.6499417780407
LDLRAD2	-0.513204448026089	12.6313625996406	-8.3614038341084	1.90199418556773e-16	5.09134107284199e-15	26.6404390161237
OVCH2	-2.18765821385433	8.77103362303775	-8.36109620333645	1.90665718059021e-16	5.09630650523296e-15	26.6380458612847
CSN3	-3.07970123420908	4.61204045730361	-8.35862981029208	1.9444524173011e-16	5.18968631199967e-15	26.6188618178696
UHMK1	0.334958841587703	18.9652953926476	8.35657299545578	1.97653607692384e-16	5.26757022908822e-15	26.6028673409482
FUZ	-0.463059707780054	17.0009660258945	-8.35607140917468	1.9844391033904e-16	5.28087760812793e-15	26.5989673624577
CCL21	-1.88968030758091	15.9798500864672	-8.35258036022025	2.04031510326921e-16	5.42162208041477e-15	26.5718291323564
NFKBIA	-0.319701981420639	20.0691872531859	-8.3522152598559	2.04624767108493e-16	5.42943698574858e-15	26.5689915403413
GEM	-0.615601845819889	17.5371751599004	-8.35004840561493	2.08180926052641e-16	5.51573084223268e-15	26.5521527977266
PPAT	0.342059591956282	16.6235860047037	8.34926996311395	2.09473315412111e-16	5.54188221780525e-15	26.5461044140055
CACTIN	-0.331345538925333	16.0983123285379	-8.34560841343269	2.1565934145069e-16	5.69723637261802e-15	26.5176613453621
CD79A	-1.2161390621586	15.7492518079395	-8.34071670921274	2.24205847768902e-16	5.91440687668286e-15	26.4796794608451
ABI3	-0.428742247171762	16.3803333672279	-8.3334275840417	2.37564849040296e-16	6.25771327319643e-15	26.4231189240021
POLL	-0.283204353359636	16.6688684219602	-8.33249357298232	2.39332456636723e-16	6.29513732681144e-15	26.4158745280098
ITFG1	0.313595167297649	17.4730226104208	8.33079040103927	2.42589178944789e-16	6.37156441196668e-15	26.4026661845301
ZFP36	-0.612651786383772	20.1759795892596	-8.33048001699204	2.43187374856668e-16	6.37804576051108e-15	26.400259366806
CCDC178	-1.1949618595288	10.285178720475	-8.32899005923701	2.46079268046069e-16	6.4445781179915e-15	26.3887068506792
FAM43A	-0.427779757890287	15.8801371051067	-8.32792450094512	2.48168227911352e-16	6.4899209918777e-15	26.3804460645655
KIAA1755	-0.684291142206678	14.3057804279033	-8.32717996995686	2.49638212610521e-16	6.5189696700264e-15	26.3746746067481
NT5C	-0.436751736833724	17.7332571280233	-8.32699530386588	2.50004141308787e-16	6.51914534570857e-15	26.3732431816087
POU2AF1	-1.18084464886132	13.252618757875	-8.32525849999725	2.53471749732365e-16	6.59937844344503e-15	26.3597818418266
FKTN	0.313104355673403	16.2378531182323	8.32509120285486	2.5380826235741e-16	6.59937844344503e-15	26.3584853121916
STAT5A	-0.43274953958068	17.4676054614101	-8.32143745236478	2.6126864021476e-16	6.78364027361613e-15	26.3301749562445
YWHAZ	0.364926993620013	21.3464122455526	8.32097929651025	2.62219263050283e-16	6.79859629299941e-15	26.3266257967471
RHOJ	-0.463134352356782	16.0500421799882	-8.32032689111742	2.6357882723524e-16	6.82409719756401e-15	26.321572155831
KDM1B	0.332888957046482	17.2491202504502	8.3192867701984	2.65760764453995e-16	6.87078648728711e-15	26.3135159251012
CCDC69	-0.574452837815121	16.1882340301362	-8.31830845485293	2.67829314577054e-16	6.91441569026879e-15	26.3059392147471
SPAG7	-0.31364622765085	18.0238767777226	-8.31690022668915	2.70834803242619e-16	6.98207506257145e-15	26.2950343531854
HECTD1	0.297708951417643	18.0750149267259	8.31490802583554	2.75143564377358e-16	7.0830929785598e-15	26.279610165068
LST1	-0.514674772394946	16.1325024482364	-8.31428993619526	2.76494078978172e-16	7.10777767616834e-15	26.2748253978509
ANXA8L1	-1.59997291968166	10.7393124532484	-8.31153975764891	2.82582927545636e-16	7.2491236686002e-15	26.253539449625
MGMT	-0.436120581436569	17.4150865922666	-8.31144667324713	2.8279131397702e-16	7.2491236686002e-15	26.2528190992099
STAU2	0.342803789554335	17.1738793578315	8.31106903230666	2.83638289258436e-16	7.26058012940952e-15	26.2498967294111
RBM42	-0.359171811738875	19.2938693949577	-8.30976908590161	2.86573005530674e-16	7.32537109489606e-15	26.239838001462
DNAJC14	0.290497783876624	17.2027162433879	8.30852232194624	2.89415808349075e-16	7.38763362268265e-15	26.2301920867043
SMYD1	-2.35714583459709	8.35232368924361	-8.30442221516791	2.98962358697345e-16	7.62060091010972e-15	26.1984795028519
RPL31	-0.338929603461867	21.0765931223141	-8.30386699946153	3.00278770550036e-16	7.64342132778767e-15	26.1941862020366
IP6K2	-0.24185698897865	18.1454846572846	-8.3023872234265	3.03815317099425e-16	7.72261091041662e-15	26.1827448109878
ALKBH4	-0.292774995324507	16.778275380084	-8.30218252587146	3.04307753619921e-16	7.72430967894817e-15	26.181162263306
RMND5A	0.269925412035338	18.1259662620183	8.30130950854259	3.06416812543191e-16	7.76698146766253e-15	26.174413219361
ANKRD53	-0.621047087816521	12.3104280047817	-8.29854514822449	3.13190654587141e-16	7.92761114379642e-15	26.1530468629057
KIF14	0.713675582219642	14.7097305636935	8.29673065106175	3.17717061798821e-16	8.03098461641615e-15	26.1390256082427
KIF2A	0.347954648660878	17.0233764309461	8.29623238340313	3.18971289481361e-16	8.05147417635219e-15	26.1351757909849
VAMP5	-0.463497207557168	18.7636910561118	-8.29544696305505	3.20958260872753e-16	8.090377050805e-15	26.1291077284244
CD27	-0.821092242351085	15.5882022083866	-8.29289759778161	3.2749225100571e-16	8.24362949168187e-15	26.1094151184709
MOB2	-0.340418316406836	16.9715855672201	-8.29210532998194	3.29549435226717e-16	8.28392340710482e-15	26.1032963171088
ELN	-0.914974841801119	17.7504294934498	-8.29168136475607	3.30655526927731e-16	8.30023120084563e-15	26.1000221819337
R3HCC1	-0.342605646490959	17.7213697414145	-8.2857576382199	3.46498771589266e-16	8.68592017344418e-15	26.0542906983799
AFF4	0.377904129881866	18.1702427491758	8.28440299175937	3.50225785962776e-16	8.76723833025988e-15	26.0438367902947
MFSD6	0.417729531292736	17.957839493962	8.28334232625777	3.53171569110486e-16	8.82880276554575e-15	26.0356526037015
XPO1	0.215530171024625	18.6017505048832	8.28292269266715	3.54343755688609e-16	8.84592135074631e-15	26.0324149289148
SLC25A15	0.355720368782592	16.5320052091825	8.28176172605855	3.57606794387085e-16	8.91511773534505e-15	26.023458264732
ANGPTL7	-2.20362716845107	8.55621763591367	-8.28074437309746	3.60490557895051e-16	8.97468194134059e-15	26.0156104630041
STAU1	0.220574970791354	19.9663651284529	8.28003381397942	3.62518292188088e-16	9.01280066427617e-15	26.0101297537426
CEMIP	0.836161379841815	15.1346121115608	8.27770474108613	3.69244050726192e-16	9.16745591878202e-15	25.992167965808
LEFTY2	-1.79416720419688	10.6012893357109	-8.2769274844093	3.71515857739588e-16	9.21125860944779e-15	25.9861747581207
TNFRSF25	-0.588987921280507	15.1123897091894	-8.27658205614143	3.72529916229778e-16	9.22380006774113e-15	25.983511416639
CD69	-0.77447330284185	14.8698202315314	-8.27628294624237	3.73410206444354e-16	9.23299977760026e-15	25.9812052807142
FHL3	-0.378204885033757	17.8737832882876	-8.27408932144518	3.79929157201052e-16	9.3814071755672e-15	25.9642946825246
CLIC2	-0.461429149452137	16.3186447614682	-8.27282268829269	3.83744319521231e-16	9.46273866167231e-15	25.9545320340591
SCNN1D	-0.667025532920189	14.0452634499765	-8.27018446468708	3.91812586178952e-16	9.64858429655603e-15	25.9342019910661
ALG11	0.361401788388616	14.5577633980992	8.26500016190528	4.08158131230469e-16	1.00374822814387e-14	25.8942685747908
MYO15B	-0.596971122449011	15.286075448378	-8.25925419010047	4.27061553444097e-16	1.04881463240283e-14	25.8500344857538
WRAP53	-0.283984530481368	15.5680393292708	-8.25768263844743	4.32380504272023e-16	1.06044240162607e-14	25.8379409555452
PRKDC	0.430158792889614	18.7154614577008	8.2569794327865	4.34781640356504e-16	1.06489230645482e-14	25.8325302464418
C11orf68	-0.283161252432951	18.8869341928034	-8.25580088099266	4.38835415402712e-16	1.07337250055847e-14	25.8234629675214
SHF	-0.459208104338133	14.339790387325	-8.2508684121887	4.56209846148044e-16	1.11436776551021e-14	25.785526992016
PUS7L	0.30965102559021	15.4325616783714	8.24947168408507	4.61251919123332e-16	1.12516950002276e-14	25.7747882780625
KLK5	-2.4642561835241	14.0032044152961	-8.24625579798244	4.73071022244325e-16	1.15245180976003e-14	25.7500690876302
LMOD1	-0.625700909836194	16.6071505474938	-8.24569588259689	4.75159167161702e-16	1.15598709447959e-14	25.7457661156327
COL11A1	1.18493916645289	17.8682091104315	8.24471346928754	4.78844976154681e-16	1.16339457459589e-14	25.7382168515035
SQLE	0.547566692550159	18.7038859529299	8.24378182610181	4.82366365221604e-16	1.17038331048221e-14	25.7310584568069
CNTNAP3B	-1.17883921323838	8.77526765164868	-8.24340096459262	4.83813278785439e-16	1.17232672852829e-14	25.7281322656416
STK11	-0.342006164755222	17.0420234443109	-8.2429055143383	4.85701932660035e-16	1.1753339167796e-14	25.7243258574826
VPS13B	0.419257761224703	16.4111092823678	8.23887243820914	5.01349111182569e-16	1.21158255910152e-14	25.6933483310426
RPL26	-0.338082158414153	21.0765202197847	-8.23789650388344	5.05209590820911e-16	1.21928841274052e-14	25.6858543127647
GIGYF1	-0.334939814114303	17.7611114612562	-8.2368813336946	5.09256401909504e-16	1.22742290016675e-14	25.6780598385819
RTP5	-2.0970402297543	6.38807137372568	-8.23515925438186	5.16194471589536e-16	1.24249515449317e-14	25.6648396512585
CAPN6	-1.56977532051328	13.2169586116102	-8.23446487507464	5.19018364456862e-16	1.24763765516922e-14	25.6595096764796
RILP	-0.464925874228685	15.3730188572462	-8.23375906162285	5.21904379997494e-16	1.25291568684848e-14	25.6540923399193
ZNF691	-0.233901740630571	17.0869048682793	-8.23357009515369	5.22679732665553e-16	1.25311948060068e-14	25.6526420331768
CDK11B	-0.252279900938021	17.2942191624418	-8.23334033157017	5.23624012313857e-16	1.25372720309818e-14	25.6508786504025
GAS6	-0.540215849473974	18.1935433692904	-8.21856512856702	5.88016475543045e-16	1.40491366014154e-14	25.5375733230615
BBOX1	-1.69806324475077	13.3949267042825	-8.21850024238222	5.88315819994251e-16	1.40491366014154e-14	25.5370761311409
CSNK1A1	0.328840870339956	18.4629962143676	8.218078358393	5.90265800583357e-16	1.40771800457127e-14	25.5338435194263
CD19	-1.35372817769709	11.9501509120838	-8.21761262987476	5.92425840715467e-16	1.41101529962533e-14	25.5302751264299
ETV3L	-2.29196650236427	7.57955728278433	-8.21310655766696	6.13731882696777e-16	1.45984533932684e-14	25.4957589814205
YIPF6	0.259104803242202	17.7241326357042	8.20682353395927	6.44707156947776e-16	1.53151704076508e-14	25.4476593670855
SYNJ1	0.320071750054668	15.4594263317918	8.20528079535681	6.52545726811631e-16	1.54811142430121e-14	25.4358539079804
SEC31A	0.224857607268689	19.3084994108812	8.20331201962587	6.62685670312513e-16	1.57011517369475e-14	25.4207911354754
KDM5B	0.318448309924797	18.3371196912846	8.20238921799431	6.67491809900775e-16	1.57944052905987e-14	25.4137320312314
TMEM42	-0.310567478331372	16.1777998912848	-8.20104778128614	6.74539681859559e-16	1.59403915183192e-14	25.4034717652791
TCEAL2	-1.74004095151045	11.3122546999269	-8.20063754896371	6.76709655556572e-16	1.5970875863064e-14	25.4003343107087
RPL9	-0.34171287249718	21.3519751525461	-8.20027604614279	6.78627576850106e-16	1.59953401198085e-14	25.3975696537146
ARHGAP9	-0.592424491534235	14.8552005239912	-8.19767311717736	6.92596425899352e-16	1.63034144405283e-14	25.3776664625697
TULP4	0.334900516516633	16.8528070241838	8.1963805435842	6.99638178253449e-16	1.6447841058448e-14	25.3677849196588
WAS	-0.514311637715608	16.3677575704096	-8.19427994466117	7.11232907571052e-16	1.66987917716779e-14	25.3517290658431
RBAK	0.253864035452878	16.4776367568535	8.19403356516067	7.12605216289529e-16	1.6708656755485e-14	25.3498461104373
LMBRD2	0.413354096452629	16.3201386995434	8.19387418273171	7.13494351507017e-16	1.6708656755485e-14	25.3486280567531
B3GALT6	-0.320311062446635	17.8495402063434	-8.19114492796257	7.28890814995243e-16	1.70472157233875e-14	25.3277734214587
TNNI2	-0.89974543075426	13.7449706169074	-8.19060983861044	7.3194760810802e-16	1.7083096343157e-14	25.3236854432547
RGS2	-0.704202316582471	17.6972959045865	-8.19050692834496	7.32536949850374e-16	1.7083096343157e-14	25.3228992558995
CHRNE	-0.537538092488179	12.6602448134569	-8.19038273868816	7.33248776864801e-16	1.7083096343157e-14	25.3219505153201
RPE	0.218413978517713	17.9623760674867	8.18969617047155	7.37196363677446e-16	1.71530471851051e-14	25.3167057410696
RPS16	-0.395679947478609	22.0875598430487	-8.18773617179046	7.48581583366062e-16	1.73956557701801e-14	25.3017352159407
PKN3	-0.420168603608442	15.9746587210271	-8.18448448358708	7.67853792234961e-16	1.78206885873047e-14	25.2769056962442
NUP205	0.315826791188098	17.8273740720877	8.18414594909479	7.69888147447287e-16	1.78450829987494e-14	25.2743211851977
RFNG	-0.361799489214388	17.6332616708881	-8.16910367534265	8.6585497809589e-16	2.0043880098804e-14	25.1595774449077
PARVG	-0.50204376345528	14.6947375868106	-8.1666658205575	8.82481994117907e-16	2.04027588678292e-14	25.140998810451
KLHL13	-0.850373295733242	13.744326441108	-8.16438343404203	8.98333986819141e-16	2.07428289144791e-14	25.1236094161097
DERL1	0.297730394431795	18.635785764213	8.16254662246672	9.11295035210557e-16	2.1015366701444e-14	25.1096179495334
SOSTDC1	-1.70195876295083	13.0489449377384	-8.16176758041113	9.16847726842869e-16	2.11165855259787e-14	25.1036846243054
ZNF688	-0.427307950715232	16.3592464951264	-8.15883501524086	9.38050775878158e-16	2.15653297933923e-14	25.0813541571354
HVCN1	-0.403589862038599	14.8335091886718	-8.15874517111713	9.38707947367894e-16	2.15653297933923e-14	25.0806701370433
BRCC3	0.263434021727985	18.0194183226448	8.1565861122769	9.54637866899337e-16	2.19035684530418e-14	25.0642343369002
TMEM256	-0.38993362506454	19.223456924173	-8.15642236316969	9.55856859976394e-16	2.1903846151151e-14	25.0629879560657
ODF3B	-0.55653308872196	16.9989105313872	-8.15119189572098	9.95612223505173e-16	2.27860860585062e-14	25.0231877244875
PTGS2	-1.01131509510366	12.8461123020717	-8.1496320355553	1.00778095813411e-15	2.30355372911537e-14	25.011322630882
FABP7	-2.63202410619687	10.7660753712181	-8.14405715046186	1.0524829460826e-15	2.40270603628342e-14	24.9689335853269
ARHGEF15	-0.453823406888858	15.6217237777784	-8.14345425355757	1.05743291762665e-15	2.41097362085504e-14	24.9643509486893
CCDC117	0.639883218464668	14.637231970064	8.14171011516587	1.07188252448559e-15	2.44085268969748e-14	24.9510953889501
CERS3	-1.47982312046644	8.92334749649311	-8.14120689988448	1.07608758221324e-15	2.44735758516142e-14	24.9472713875002
MAP4K3	0.277817366477944	17.2750802947572	8.13970166761277	1.08876325895147e-15	2.47308690697251e-14	24.9358341678579
RGMA	-0.840514957018394	13.8851818599847	-8.13801857691058	1.10311117469236e-15	2.50254558868646e-14	24.9230477356254
TPM2	-0.601417525381706	18.8881354384371	-8.13540609620129	1.12575216023813e-15	2.55072109315378e-14	24.9032053553267
SLC27A6	-1.45012407664573	12.3456496241655	-8.13468501490105	1.13208170776477e-15	2.5597197802602e-14	24.897729570618
LRRC58	0.288159294192614	17.5669254821166	8.13463245017831	1.13254448374508e-15	2.5597197802602e-14	24.8973304186474
JUND	-0.434257028637415	20.6193359947084	-8.13332948405855	1.14407553493435e-15	2.58256553277657e-14	24.887437029864
TTC37	0.295946185719149	17.9135080882691	8.13167907236393	1.15884780600074e-15	2.61266196659721e-14	24.8749075042307
RPL35	-0.411109639554098	22.2109791750368	-8.13082490986364	1.1665668500183e-15	2.62680170731787e-14	24.8684237911461
SRPK2	0.285525304490005	17.9165046514993	8.12634319423109	1.20790680297466e-15	2.71651803806531e-14	24.8344141740423
LRPPRC	0.256816768981533	18.8474179716712	8.12519115462726	1.21876477888794e-15	2.73754479851946e-14	24.8256745664085
RAMP3	-0.732950876689202	17.9048836367452	-8.12476556438421	1.22280027407269e-15	2.74321411299694e-14	24.8224462287161
SMG8	0.354166542839536	17.1624133380398	8.1234541586979	1.2353182366066e-15	2.76787539212015e-14	24.8124994293627
FAM229A	-0.517290232269847	13.7116939637783	-8.12315485162473	1.23819292862349e-15	2.77089561795164e-14	24.8102294325244
ALDH3A1	-1.3662155315455	10.2291957513742	-8.12151749666394	1.25403606913828e-15	2.79797615987111e-14	24.7978127553957
TMOD3	0.269671750172535	17.40910768498	8.12148353351049	1.25436680659216e-15	2.79797615987111e-14	24.7975552234604
HOXA5	-0.710845141893275	14.5932030018276	-8.12142684319712	1.25491905566978e-15	2.79797615987111e-14	24.7971253607219
NAA15	0.266894432736596	17.189168253013	8.12086696557104	1.26038600423067e-15	2.80671725040275e-14	24.7928801476234
GH1	-2.31514371671897	5.18068740391845	-8.11998938370333	1.26900249619594e-15	2.82244194895344e-14	24.7862264957221
ZBTB41	0.408350730828165	17.3073639580167	8.11923684771399	1.27643748920394e-15	2.83550354853884e-14	24.7805214227151
CCDC47	0.332702948675877	19.5946259172824	8.11703290324901	1.2984603646105e-15	2.88089940798484e-14	24.7638157205241
ANLN	0.646784276820881	16.911206838521	8.11545683136974	1.31443866609397e-15	2.91278966433938e-14	24.7518716932353
LSP1	-0.519886159724123	17.7945372399829	-8.11335843040543	1.33601372950525e-15	2.95698941180376e-14	24.7359724522837
TUNAR	-2.49999533698714	6.33649609243293	-8.10812475884074	1.39135847325375e-15	3.07573263472378e-14	24.6963336067353
CALU	0.342875183021448	20.2185566933911	8.10741981390129	1.3989838366336e-15	3.08882696484954e-14	24.6909962131292
P4HA1	0.391643003503354	19.0949672185288	8.10694857239751	1.40410421146476e-15	3.09636541116331e-14	24.6874285015967
FBLN7	-0.518126914175147	14.95180683401	-8.10642145835176	1.4098535863343e-15	3.10527096339577e-14	24.6834380030274
RLIM	0.253814971768751	17.6933424327196	8.10438378236319	1.43229827556862e-15	3.15088259433877e-14	24.6680140040351
RPL5	-0.321367181005296	22.4234433964923	-8.10279775284744	1.45001174159364e-15	3.18598826854515e-14	24.6560110724653
IGFBP7	-0.382101749836277	21.5758057493669	-8.10221967394926	1.45652156310359e-15	3.1964219889682e-14	24.6516367385454
PRKAR1B	-0.453831285024638	16.3429299107119	-8.09936101530025	1.48913944837774e-15	3.26405698654682e-14	24.6300092689463
RAB4B	-0.365582347393422	16.0950844397457	-8.09446438036576	1.54669323294556e-15	3.38612008259697e-14	24.5929789578695
CD40	-0.482212193049683	16.6374605064951	-8.09403713941768	1.55181775715709e-15	3.39324584031856e-14	24.5897489298953
AURKAIP1	-0.476833736125631	19.5321493609004	-8.09158838476069	1.58151393605999e-15	3.4540188237729e-14	24.5712387567931
KLK7	-2.34254957485739	12.4499376843871	-8.08944817119699	1.60792696230771e-15	3.5074839469859e-14	24.5550649052249
PTGDR2	-0.835263316336862	10.8924041381425	-8.08889312591925	1.61484769571572e-15	3.51809972056532e-14	24.5508709789106
PROSER1	0.299243876458956	17.1880127434876	8.08874733215094	1.61667043195299e-15	3.51809972056532e-14	24.5497694022846
CCAR1	0.199973078176509	18.340473688192	8.08527415536279	1.66069762958863e-15	3.6095809915454e-14	24.5235322475213
PPP2R2B	-0.69247980231026	10.2687965585134	-8.08505497341341	1.66351538717608e-15	3.61138047390653e-14	24.5218768322243
CLEC3B	-0.663829641295756	16.4530922897035	-8.08461565536558	1.66917737396269e-15	3.61934291040011e-14	24.5185589147004
MBD3	-0.36859033552075	17.2302683821132	-8.08407531461877	1.67616742540324e-15	3.63016260186676e-14	24.5144782492221
EEF1G	-0.754605658316139	11.3254179277092	-8.08178282520883	1.70614641960345e-15	3.69068550290621e-14	24.497167999771
LZTS2	-0.309706461045984	18.023908741843	-8.080610484135	1.72168092255299e-15	3.7198556027874e-14	24.4883175029284
L2HGDH	0.310985601826452	15.2946651984224	8.07974414993896	1.73325013207364e-15	3.74039912568425e-14	24.4817779105023
RPL10	-0.297975602661719	22.3749144742518	-8.0791162576914	1.74168302869418e-15	3.75339983045856e-14	24.477038603597
RPL29	-0.369771184075319	22.305926141682	-8.07898799068368	1.74341068768338e-15	3.75339983045856e-14	24.4760704891457
GSTM2	-0.742399008545016	14.7441420231046	-8.07690782470771	1.77166607133485e-15	3.80971179249481e-14	24.4603720226431
SYN2	-0.947111533662891	12.2145077122948	-8.07494883098667	1.79868827509949e-15	3.86168534050787e-14	24.4455912802834
UBE2J2	-0.258809218041105	17.6376890697407	-8.0747388495236	1.80160875283005e-15	3.86168534050787e-14	24.4440071438712
ADNP2	0.259960857168526	17.0577452998442	8.07469500662446	1.8022191213897e-15	3.86168534050787e-14	24.4436763900682
ISCU	-0.213677193607442	18.3820604788344	-8.07432715063699	1.80734835012122e-15	3.86751807767185e-14	24.4409013221361
ILKAP	-0.223005946846062	16.7681746166392	-8.07419438025804	1.80920317810535e-15	3.86751807767185e-14	24.439899743445
PGM3	0.293116636485966	17.1954074532053	8.07114766749768	1.8522859606644e-15	3.95495740001156e-14	24.4169202869287
MAPK1	0.245465481365002	18.0863908507425	8.05970194695352	2.02336865438895e-15	4.3151724686845e-14	24.3306609009929
ANKK1	-0.798011381165466	12.0433264796999	-8.05902545288823	2.03395443516092e-15	4.33265716475769e-14	24.3255659695011
CERS2	0.362667655076667	20.5171257971302	8.05813154278543	2.04802615167529e-15	4.35751777570397e-14	24.3188341763942
CD3D	-0.878925405067434	16.3315222062019	-8.05647788574633	2.07431116712325e-15	4.4058818794628e-14	24.306382678295
FAM20B	0.266934856125232	18.676081686037	8.05639655751692	2.07561243426122e-15	4.4058818794628e-14	24.3057703616017
ARHGAP40	-2.06691244656349	13.0813509348703	-8.05535381719466	2.09236797991826e-15	4.43626010134772e-14	24.2979200998626
ZBTB11	0.244763519697596	16.6288923221923	8.05431703121597	2.10916008259187e-15	4.46664484701981e-14	24.2901155569227
GAS2L3	0.463108948167722	14.6784401831237	8.05401558704506	2.11406725399289e-15	4.47181895020011e-14	24.2878465630666
DARS2	0.338065350072757	17.9733873554517	8.0520686873472	2.14603288807065e-15	4.53415027771761e-14	24.2731939070211
CERS6	0.514466559334089	17.9566049032807	8.05099331598792	2.16389299186606e-15	4.5665690592299e-14	24.2651018467552
CCS	-0.426390406804511	17.9402806430377	-8.05080966231971	2.1669577897039e-15	4.56772554301231e-14	24.2637199671884
PRPF31	-0.323923588876625	18.5786940871733	-8.05057856141815	2.1708204663723e-15	4.5705592394653e-14	24.2619811163615
SOCS2	-0.738688351103971	15.1357164740272	-8.04950092235979	2.18892223030981e-15	4.60333135085664e-14	24.2538733212704
MYO7B	-0.693650441342861	10.5839104797506	-8.04933387567733	2.19174150977771e-15	4.60392553946246e-14	24.2526166040214
RPS23	-0.305136717014573	21.2893646673722	-8.04597256941448	2.24923800360527e-15	4.71923936733318e-14	24.2273338987449
MAPK6	0.314973429658814	17.416532739655	8.04546980573083	2.25796489979227e-15	4.73207909541917e-14	24.2235530696054
HLCS	0.257788083668746	16.9375432889176	8.04351106736683	2.29228398522153e-15	4.79846159720709e-14	24.2088251716847
COPB1	0.241939084511969	19.6930871980691	8.03636258213611	2.42195333669487e-15	5.06405888337273e-14	24.1551021232291
CD7	-0.803171834465351	14.6083127834186	-8.03251104456515	2.4947893789238e-15	5.21034895720231e-14	24.1261741766772
PTK2	0.294066024082827	17.8577980352472	8.0276445851428	2.58991386609385e-15	5.40279847767094e-14	24.0896409653756
KLK3	-2.31734024978562	6.30663793651996	-8.02576892141346	2.62752467025498e-15	5.4749650103855e-14	24.0755653234844
TMC8	-0.579760852591686	15.3478125999985	-8.023962559661	2.66425474610198e-15	5.54513295722533e-14	24.0620125020891
EIF3F	-0.231538516481365	18.3534485773322	-8.02342051524932	2.67537496123692e-15	5.56189921781087e-14	24.0579461632651
TET3	0.355346972994084	16.2106573858355	8.02143450828357	2.71651096761119e-15	5.64095624155326e-14	24.0430495052974
TSHZ2	-0.657685041993009	14.2751029734718	-8.0190944311828	2.76578172987278e-15	5.73670544176698e-14	24.0255012276956
IL27RA	-0.603450290781385	16.8996032088049	-8.01801975412819	2.78870352182513e-15	5.77764614356212e-14	24.0174437263309
ACBD5	0.294896879860968	17.7447231419376	8.01155466603469	2.93060361610872e-15	6.06471208993809e-14	23.9689912584168
ATR	0.262542942366149	16.1528757886411	8.00972255501292	2.9720948344662e-15	6.14357051830605e-14	23.9552668386105
FBXO28	0.279241422944011	18.0228887596021	8.00859971722875	2.99780908475917e-15	6.18967429798569e-14	23.9468569889379
MFSD9	0.25010513220294	15.8555567451127	8.00804907145525	3.01049953819176e-15	6.20881319530026e-14	23.9427331346455
RPP25L	-0.338273065454199	18.5400001344184	-8.00727453404756	3.02843960969876e-15	6.23872309607524e-14	23.9369329535612
NDN	-0.532920764793786	16.9489628237238	-8.00681987668782	3.03901957956303e-15	6.25342022103055e-14	23.933528449648
PTPRZ1	-1.79494765057293	10.1997030723726	-8.00665462618972	3.04287401598158e-15	6.25426053409396e-14	23.9322910856119
NLN	0.285345061355446	16.4408607376426	8.00619817797867	3.05354564687607e-15	6.26909501642012e-14	23.9288734065541
C5orf22	0.240421857067247	17.4451934924796	8.00585656159422	3.06155667885371e-15	6.27843979260069e-14	23.9263156495916
ZFHX3	0.406982714788652	15.5310363313726	8.00498883190639	3.08199855507273e-15	6.31322706275563e-14	23.9198192015907
CHML	0.481304116208403	16.6689822792494	8.0031786105867	3.12507774760715e-15	6.39425434513214e-14	23.9062685931348
TBC1D17	-0.255442977251402	17.7765474915491	-7.99885432451156	3.23040384080259e-15	6.60231974174846e-14	23.873909675415
CLINT1	0.236808987970289	18.224228423079	7.99767208574857	3.25980370556249e-15	6.65491309924112e-14	23.8650656035628
IQGAP1	0.294572858762336	19.5223491503168	7.99697798206038	3.27718739695799e-15	6.6828847266731e-14	23.8598737043176
BROX	0.283498146739973	18.6595000956333	7.99527557377609	3.32021183799851e-15	6.76302184599719e-14	23.8471413729249
TSTD2	0.508573417592693	15.4669538827559	7.99431650089682	3.34469494741884e-15	6.80525432743324e-14	23.8399695140551
ZSCAN29	0.256692823721938	16.442637147879	7.99367588928717	3.36114748167748e-15	6.8310711808471e-14	23.8351795042235
OXTR	-0.795171778599906	14.8674750807996	-7.9930138707742	3.37823363741761e-15	6.8581165867441e-14	23.8302297873281
GDF10	-1.41037061077527	11.7630316792426	-7.99241427994549	3.39378247434318e-15	6.88198414825189e-14	23.825747137472
TMEM132C	-1.93832687936905	10.6873881229592	-7.99193309870234	3.40631168228565e-15	6.89968200020115e-14	23.8221499548247
HEATR1	0.361949872365905	17.2234029699864	7.99030420929494	3.44906487381112e-15	6.97849257467091e-14	23.8099742373931
RMI1	0.327155968817159	16.9587640851789	7.99009518177101	3.45458934584874e-15	6.98188664118137e-14	23.8084119456051
FXYD2	-0.995127764517813	9.02867798230879	-7.98959771588573	3.46777218435966e-15	7.00073385694589e-14	23.8046939835642
VPS35	0.280276688253998	18.5105238374493	7.98916656341877	3.4792378324464e-15	7.01607638011886e-14	23.8014718010021
GIMAP4	-0.451396242562879	17.9596031693582	-7.98820352197657	3.50498317296155e-15	7.06014867992001e-14	23.7942751467266
APOM	-0.434912079935241	14.8546526328739	-7.98230464696583	3.66682910869573e-15	7.37796912347214e-14	23.7502105895866
C17orf49	-0.332752112265391	13.7061247753805	-7.98139653263169	3.6923907639684e-15	7.42117386215531e-14	23.7434295459097
HOXA2	-0.854158285547388	11.4041787090309	-7.98073451842898	3.71113581976449e-15	7.45059778682585e-14	23.7384866048891
ENTPD7	0.375560584907934	16.6064511287072	7.98030690174851	3.72329370815798e-15	7.46674668611703e-14	23.7352939905297
HIF3A	-1.12973289896508	9.83491275975471	-7.97911507884518	3.75738694503298e-15	7.52680084607102e-14	23.7263965628946
BCL9L	0.383708607651823	16.958588246105	7.97819327798891	3.78396686176853e-15	7.57168848668546e-14	23.7195157646757
EDAR	-1.82070492325812	8.1518830926186	-7.97740616135073	3.8068098562475e-15	7.60900793844008e-14	23.7136408772558
GNAL	-0.516607665560203	13.5590520972948	-7.97717123930587	3.81365385928719e-15	7.61430185832818e-14	23.7118875638621
RSF1	0.383923992481989	16.7489818044724	7.97606909992488	3.84592488042974e-15	7.67029567636477e-14	23.7036624861317
ID4	-0.889331773826473	16.6223885705371	-7.97512969433483	3.87364342440392e-15	7.71709709215221e-14	23.696652658735
HMGXB4	0.254144617425656	17.0818698441836	7.9735956342445	3.91933214301134e-15	7.79955691485885e-14	23.6852071050237
MUTYH	-0.338595974566594	15.8450170483638	-7.97307580225319	3.93493443084613e-15	7.82202902359545e-14	23.6813291049068
RAB10	0.195544129844414	20.1310331486985	7.972836202373	3.94214640605472e-15	7.82779158900296e-14	23.6795417406801
RPS4X	-0.322375890890672	23.4350959187335	-7.96966480020303	4.03884260551277e-15	8.01103327294549e-14	23.655888243991
FAM107A	-0.876122049078452	13.9975872419308	-7.95927942517058	4.37215173396287e-15	8.66268360476989e-14	23.5784887051261
PDE2A	-0.539929732352626	14.276632745679	-7.9590476605112	4.37989123363993e-15	8.6673863523982e-14	23.5767624442692
KLK11	-2.54097383272513	11.4240104165091	-7.95892249414974	4.38407662763874e-15	8.6673863523982e-14	23.5758301818147
NPR1	-0.543091931438209	15.0204518357957	-7.9559450220295	4.48480999458804e-15	8.85688972707055e-14	23.5536572497005
GTPBP6	-0.175834999761907	9.06050557720678	-7.95563040044793	4.49558659604409e-15	8.86852186213089e-14	23.5513147249714
JSRP1	-0.955975039761867	12.6363774962606	-7.95422905055325	4.54389735234252e-15	8.95409262189625e-14	23.5408819297646
C11orf21	-0.891822381004779	11.6744715306608	-7.95401604590327	4.55128523999936e-15	8.95892362481002e-14	23.5392962917046
LSM7	-0.389123809001561	18.4812086002418	-7.95384794912199	4.55712389478111e-15	8.96069789451597e-14	23.5380449810595
RPGRIP1L	0.294048534565185	14.5976456880486	7.95280239019309	4.59360638030051e-15	9.02265824632836e-14	23.5302623786811
CST7	-0.704119229139724	16.5376291977065	-7.95183827387636	4.62750218107394e-15	9.07940941452011e-14	23.5230867980714
TWF1	0.290799733824127	18.665737657097	7.95100362844655	4.65704516483522e-15	9.12750677069055e-14	23.5168754477007
PTBP3	0.276147315560941	18.7359785246462	7.95006696818271	4.69042049840182e-15	9.18300341159597e-14	23.5099056021031
ING5	-0.264870662890168	15.7753625429746	-7.9487198097059	4.73883664441754e-15	9.26779593313944e-14	23.4998824489415
PHKA1	0.355512133949418	16.5253124909605	7.94819030011555	4.75800152315779e-15	9.29526045681278e-14	23.4959431948679
ZNF81	0.420201735150403	14.2612309112004	7.9480180431392	4.76425258565958e-15	9.29746453517588e-14	23.4946617499001
RPL14	-0.325762554168779	20.3043200338697	-7.94672898858504	4.81128899350559e-15	9.37917120764049e-14	23.4850730662898
SLC7A5	0.775836712623811	18.3643359268975	7.94351623672966	4.93052087244213e-15	9.60129005514508e-14	23.4611808937575
FAM120A	0.219421994936997	19.6523339954213	7.94333576574748	4.93730425432207e-15	9.60419452429702e-14	23.459839045261
EGR2	-0.642251879081542	16.3864909692544	-7.94170812065375	4.99889985110294e-15	9.71360100617423e-14	23.4477383055057
KRT6B	-2.07758480525873	15.1721453762868	-7.94070097754478	5.03739228999221e-15	9.77792862792178e-14	23.4402517953295
RECQL	0.391501242476419	17.2585182189076	7.94051669431577	5.04446704563065e-15	9.78120004392635e-14	23.4388820333276
ADAM9	0.51468480862215	18.2714770778647	7.93951158237847	5.08322670699076e-15	9.8458358063154e-14	23.4314116163108
ITCH	0.240579352115127	17.8381787638725	7.9385155356945	5.12192636986852e-15	9.91021766383196e-14	23.4240094046041
BMX	-0.880552929611712	12.5192859703725	-7.93538783564726	5.24534539642918e-15	1.01382080510962e-13	23.400770978179
TRMT1	-0.355534070563088	17.5463736191847	-7.9351533445278	5.25471566552642e-15	1.01455143205999e-13	23.3990290657739
DHH	-1.12123168440509	11.4626200703847	-7.93185991804073	5.38807757287474e-15	1.03919468512331e-13	23.3745687462659
BDH2	-0.353701976125961	17.0729777030737	-7.92977398239892	5.47426413364091e-15	1.05469660044001e-13	23.3590811419056
SDHAF1	-0.323416790264229	17.7130497091221	-7.92750886555148	5.56939350774672e-15	1.07188677382922e-13	23.3422672556403
XKR8	-0.239448048087393	16.318902302469	-7.92459564723194	5.69414041680381e-15	1.09473468670098e-13	23.3206488077847
RNF6	0.274336962316568	17.6739759069993	7.92075890381754	5.8626442420754e-15	1.12593788729552e-13	23.2921878249946
RNF111	0.268490744850105	16.6258590463507	7.91783407849249	5.99439086669785e-15	1.14916895042587e-13	23.2704996823213
NF1	0.371312005857618	16.355885101465	7.9177928265675	5.99626974518321e-15	1.14916895042587e-13	23.2701938422634
LMTK2	0.262278841214432	16.4670080237849	7.9163673812955	6.06155151359987e-15	1.16045462468696e-13	23.2596265201163
AMY2B	-0.592572322060828	13.3158921552671	-7.91433523091353	6.15583173573173e-15	1.17726227789036e-13	23.2445644053098
EBI3	-0.707316789198634	14.9559968312054	-7.91174496861523	6.27810299932044e-15	1.19879212558155e-13	23.2253705978308
PRR33	-0.995809510153276	11.9782038837432	-7.91167118912857	6.28162053792527e-15	1.19879212558155e-13	23.2248239746599
ATAD3B	-0.494225392128699	15.2290648176826	-7.90826747009517	6.44602694429093e-15	1.22887545180605e-13	23.1996111638587
ARHGAP4	-0.507816943361757	16.3767962379045	-7.90753606825994	6.48190487250363e-15	1.23441858899337e-13	23.1941946147105
EID2B	-0.370420207465274	14.3063509283908	-7.90663722277374	6.52626619170968e-15	1.24156399489873e-13	23.187538636553
SAA4	-2.19841274887956	10.0896530475103	-7.90372967551843	6.67182388456202e-15	1.2679259861876e-13	23.1660127677293
UBN1	0.22303427834181	17.8883149549884	7.90330519207318	6.69334034463507e-15	1.27068445517554e-13	23.1628707163155
GMPS	0.273927899896311	18.0021249616964	7.89903969048729	6.91338514455866e-15	1.31102218654324e-13	23.1313055519
HSPA13	0.351629415533143	17.7999743433359	7.89890845647766	6.92026698280029e-15	1.31102218654324e-13	23.1303346465507
TMEM178A	-0.645280331350477	13.4595195927548	-7.89282167575051	7.24698291606454e-15	1.37148584925605e-13	23.0853187274931
RPL37A	-0.337756596376313	20.9520720774268	-7.89210378648191	7.28650494781776e-15	1.37752894060359e-13	23.0800114783858
ME3	-0.550550948716825	15.746501354917	-7.89157708432333	7.31563656682234e-15	1.38159717014837e-13	23.07611792033
WNT6	-1.40521047433776	11.9597789705857	-7.8884001326246	7.49380226054051e-15	1.41377356784355e-13	23.0526377348919
ETF1	0.188442061771383	19.3844100255718	7.88555771462238	7.65682758380313e-15	1.44302973850927e-13	23.0316371457479
IMMT	0.179533661406438	19.2207033558066	7.88502878861537	7.68754727404738e-15	1.44731634311915e-13	23.0277300335576
NPHP3	-0.30740838129115	13.9652377506376	-7.88249331649469	7.83650091846285e-15	1.47383062351484e-13	23.0090040462539
CTSG	-1.45059605861116	13.330136500186	-7.88211773824659	7.85880588410349e-15	1.47649552785294e-13	23.0062306304695
CDPF1	-0.298622091377844	16.3618038746198	-7.88062301825425	7.94819651107169e-15	1.49174579606453e-13	22.9951942019571
FBXO46	-0.276341450695568	17.5813787586924	-7.88035052608227	7.96460035870885e-15	1.49328028832858e-13	22.9931824268846
RPS21	-0.39706835193422	22.5919884764143	-7.87814163107361	8.09881170378417e-15	1.51687650786356e-13	22.9768767200603
OAF	-0.380356264029679	17.5763841609237	-7.87726942358948	8.15241824881569e-15	1.5253426680181e-13	22.9704393450563
IPO7	0.292886887942824	19.1826077944884	7.87487022395954	8.30168545446854e-15	1.5516713626483e-13	22.9527351924872
OR2L13	-2.29877802322434	6.27162751556694	-7.87381430429304	8.36823048900278e-15	1.56250015581185e-13	22.9449448802221
NDUFA11	-0.406220435817428	17.2985695949468	-7.87280522506606	8.43231471936094e-15	1.57204499514909e-13	22.937501013684
CDK12	0.42298569804494	17.1846237341745	7.87273687003885	8.43667323420142e-15	1.57204499514909e-13	22.936996796864
PPP1R35	-0.41970791202672	17.9880611060591	-7.87200390823792	8.48354877661064e-15	1.57915822304314e-13	22.9315903922901
RFXANK	-0.349634495552458	18.4692566813054	-7.87137998272649	8.52365322970267e-15	1.58499777116674e-13	22.9269886039808
TIE1	-0.421642232848303	16.211930264001	-7.86516955438412	8.93317076976624e-15	1.65944847799885e-13	22.8812010306129
MYBPC1	-1.95005193273495	12.0616300458628	-7.86438116372298	8.98652512259937e-15	1.66765280623779e-13	22.8753907701898
ARHGAP11A	0.515159048002648	15.9296501514991	7.86392890272502	9.01727351347531e-15	1.67164961180861e-13	22.8720579431702
CHST2	-0.561488217694452	14.9487957947915	-7.86312611917737	9.07210885556747e-15	1.68009901652749e-13	22.8661424459722
SLC22A11	-1.51662126940048	7.5827714792545	-7.8613276664129	9.19615045113607e-15	1.70133470476726e-13	22.8528920797812
KCND1	-0.408868277535641	13.4756555183908	-7.85916562776281	9.34748296189552e-15	1.72757096003505e-13	22.836966512351
DNAJC4	-0.335909348306984	17.965301371088	-7.85831191197867	9.40791258191685e-15	1.73697055390853e-13	22.8306791194599
GPR180	0.34637884469773	15.6255752388289	7.85366243447676	9.74384275687207e-15	1.79716465644788e-13	22.7964476108612
SMC1A	0.284816299292043	18.2451711556313	7.8531409420949	9.78225064761569e-15	1.80241692389418e-13	22.7926092784669
CKAP2L	0.581798266404729	15.3317587656614	7.85219930817102	9.85198021953788e-15	1.81342382357397e-13	22.7856791595577
TMEM100	-1.02753910364791	12.7903610117931	-7.85107604316891	9.93580074283385e-15	1.82699946992595e-13	22.7774132628804
DUSP2	-0.556318004247377	16.4402548806352	-7.84940741262361	1.0061616631659e-14	1.84748533924525e-13	22.7651360673109
GAPVD1	0.248647069953179	16.7777204626283	7.84932898681318	1.00675684639019e-14	1.84748533924525e-13	22.7645590950084
TNFRSF4	-0.582712842911658	15.1724109006451	-7.84630092278741	1.03000442696381e-14	1.88823740858243e-13	22.742285800127
DGCR6L	-0.387799147350613	19.2262302334178	-7.84487412298732	1.04114108005548e-14	1.90672749363541e-13	22.7317934526594
LY9	-0.837465780511836	11.964070138892	-7.84465792077859	1.04283893124744e-14	1.9079116696784e-13	22.7302037011353
MEI1	-0.615995426496697	13.0439679797327	-7.84346250664167	1.05227596856522e-14	1.92323832361431e-13	22.7214144330874
ATL3	0.237217583274539	18.6110389996974	7.84311835414398	1.05500840131275e-14	1.92629250255785e-13	22.7188842771541
ABHD5	0.25312840919095	17.1886702176586	7.84296771500901	1.05620661446585e-14	1.92654209506942e-13	22.7177768326453
PHLPP2	0.316919634450272	14.8250245149569	7.84058593468207	1.07533095524564e-14	1.95945597457361e-13	22.7002693618279
FBXL15	-0.479916396970765	16.138132619065	-7.83516877363984	1.12010744758206e-14	2.03900000663659e-13	22.6604677150918
TUBB2B	-0.894561963119134	14.3440862251883	-7.83491841085823	1.1222206970571e-14	2.04079994297487e-13	22.6586288106368
BOC	-0.636094539120116	15.1336905955344	-7.83205798880642	1.14664543242656e-14	2.08312992523619e-13	22.6376228426634
RBM12B	0.28616236891437	16.1345617824473	7.83122298006448	1.15387370974078e-14	2.09362672167107e-13	22.6314921107054
ZDHHC20	0.307133486432075	18.242163098179	7.83112434804173	1.15473048013265e-14	2.09362672167107e-13	22.6307679813036
HLX	-0.414706619768985	14.4909926061464	-7.83098151330199	1.155972330238e-14	2.09378660893108e-13	22.6297193420174
MED13	0.376498190149174	17.5213744502811	7.8300532768556	1.16407483597547e-14	2.10636033879549e-13	22.6229049921082
EML3	-0.29009761783216	17.309685793213	-7.82829189188444	1.17960397642347e-14	2.13233392112646e-13	22.609976328402
MST1	-0.576351198533196	14.1613787983514	-7.82719673512604	1.18936208781632e-14	2.14783408276402e-13	22.6019391235231
RAB3GAP1	0.205267777617191	18.0586053052428	7.82666901702261	1.19409253945643e-14	2.15423315095375e-13	22.5980666306488
PNKP	-0.326194200219668	17.2349108221874	-7.82515148874718	1.20779917563478e-14	2.17474684599416e-13	22.5869320244873
NIPBL	0.272722740136452	17.5091004956214	7.82514481026393	1.20785983842752e-14	2.17474684599416e-13	22.5868830265023
PEMT	-0.359016618704786	17.760187729725	-7.82396316407604	1.21864050116285e-14	2.19198280035724e-13	22.578214237128
ARID4B	0.272478561083002	17.2946601704428	7.82118860845774	1.24432803440851e-14	2.23597123727525e-13	22.5578641359816
RPS13	-0.294214548371563	21.725834724717	-7.81808639616245	1.27368115975538e-14	2.28645295434227e-13	22.5351184396946
GRIK5	-0.633282714649658	12.3612084744058	-7.8176333188515	1.27802488766279e-14	2.29198356582926e-13	22.531797109675
CIRBP	-0.378592504872273	19.736526443024	-7.8166366273389	1.2876317734285e-14	2.30693277946238e-13	22.5244913634425
SRSF4	-0.200859053409008	19.0829863087992	-7.81538778616965	1.2997695571862e-14	2.32638241551996e-13	22.5153385328035
ZSWIM7	-0.291934063236724	16.9766757231014	-7.81410090102187	1.3123950337636e-14	2.34666576037197e-13	22.5059082393653
C14orf93	-0.225196754277766	15.8950433962965	-7.81281809206822	1.32510076510512e-14	2.36662842319535e-13	22.4965091940068
CHMP4A	-0.323984326320504	14.803117915615	-7.81271095938051	1.32616734056404e-14	2.36662842319535e-13	22.4957243030464
RFWD3	0.310506930396354	17.1462312365434	7.80971702227043	1.35631846095539e-14	2.41805734262076e-13	22.4737935696327
CLEC9A	-1.25548018211773	10.8237957669673	-7.80789946818068	1.37495097438136e-14	2.44868223835048e-13	22.460483554098
ZNF581	-0.339460839451245	17.8629830360386	-7.80777900490106	1.37619476726954e-14	2.44868223835048e-13	22.4596014946628
MAP3K2	0.249959527270814	17.1720493131049	7.8073004234554	1.38114711875592e-14	2.45508707720873e-13	22.4560973327073
CRIP3	-0.993546161908341	10.9724272950638	-7.80558733239166	1.39901849594869e-14	2.48442139755116e-13	22.4435556903966
DHRS1	-0.29723887722492	16.8617010109388	-7.80539351010438	1.40105478852762e-14	2.48560541124025e-13	22.4421368603474
CENPE	0.558748461937309	15.2149551292905	7.8051951301001	1.4031419883763e-14	2.48687733857827e-13	22.4406846991433
AP3B1	0.209024889146839	17.8121646450667	7.80457233167677	1.40971451454472e-14	2.49549834832242e-13	22.4361259670712
TAL1	-0.486392903803566	13.0475706539201	-7.8044738928836	1.41075613277801e-14	2.49549834832242e-13	22.4354054488766
POMC	-0.958545045772437	12.1394210261016	-7.80346658353794	1.42145853231153e-14	2.51198158743155e-13	22.4280329604241
PLP1	-1.2264668465453	11.395986172006	-7.80327945274051	1.42345554067969e-14	2.51306367780114e-13	22.4266634451844
SAP130	0.184302198976244	17.5680075798443	7.80245648279885	1.43227090958027e-14	2.52444409500323e-13	22.4206408938676
MUS81	-0.258198693614329	16.8256475059207	-7.80241808040177	1.4326835736698e-14	2.52444409500323e-13	22.4203598762847
C1R	-0.513440266431765	19.5601576561172	-7.79897854207163	1.47012318491229e-14	2.58591614655676e-13	22.3951953367234
APOBEC3G	-0.553472287172175	15.4176856488731	-7.79895160998949	1.47042011308974e-14	2.58591614655676e-13	22.3949983337853
FAF2	0.208594707356259	18.4212743321551	7.79590810930661	1.50435835603548e-14	2.64303967121858e-13	22.3727396271485
FBXW11	0.235750801737449	17.8750206513074	7.79496709133611	1.51500704735867e-14	2.65917436194512e-13	22.3658590405955
TSSC4	-0.379826479432491	17.9041817356881	-7.79273681023949	1.54054270789905e-14	2.70138257059515e-13	22.3495545081573
KPNA3	0.260501871787326	17.9002541916881	7.79245173697011	1.54383707482603e-14	2.70454624237621e-13	22.347470771998
CCR10	-0.60740430324482	11.9602350809441	-7.79122405086537	1.55810396254181e-14	2.7269073111062e-13	22.3384978070922
SS18L2	-0.264023198572755	18.0752194019146	-7.78590181877877	1.62147038955115e-14	2.83507380539151e-13	22.2996130337741
PCYT1A	0.193494459137703	17.7328327955118	7.78558472045667	1.62532487951753e-14	2.83850001093614e-13	22.2972970291628
BCL11A	-1.20942874329364	12.714108846425	-7.78548343607487	1.62655794334321e-14	2.83850001093614e-13	22.2965572918132
PRRT1	-0.461795414006568	14.1970034325786	-7.78409800544931	1.64351736653886e-14	2.86534069983802e-13	22.2864395672553
DLAT	0.262863123246067	17.6456614187213	7.78355850121573	1.65016860569743e-14	2.87417562618068e-13	22.2825000317625
HLA-E	-0.397726493848996	21.7928406111012	-7.78329648603487	1.65340840095808e-14	2.87705743710337e-13	22.280586848095
UTP23	0.3390986533248	17.0504717933793	7.78115662627258	1.68010322119521e-14	2.9207081763862e-13	22.2649641611616
GLB1L3	-1.30890224502246	8.31127592808466	-7.78007808792935	1.69371851048784e-14	2.94155954515253e-13	22.2570914218537
CPXM1	-0.684234440063392	17.7163440392419	-7.77790717893703	1.72145413749297e-14	2.98687104601912e-13	22.2412479276808
KPTN	-0.357156684683879	16.7227766809473	-7.77562833800444	1.75105009138667e-14	3.03532073625373e-13	22.2246209810018
ZBTB22	-0.265233934511745	17.7398908562753	-7.77318434274103	1.78334811908666e-14	3.08835734859769e-13	22.2067938626541
SOX18	-0.562165972004827	16.3952596145323	-7.77203460807947	1.79874445512189e-14	3.11205082135436e-13	22.198409137744
NACAD	-0.618460656121707	13.1851729086735	-7.77100365923609	1.81266141303269e-14	3.13314209382194e-13	22.190891629176
VAPB	0.269230456388016	17.5346383239192	7.76841321188649	1.84810016032058e-14	3.19135773640896e-13	22.1720064434473
ZNF414	-0.342752535439647	16.2515366227353	-7.76815155530666	1.85171749557404e-14	3.19355147311195e-13	22.1700991962032
DLG1	0.243916863026563	17.2204948162993	7.76806686565926	1.85288980174493e-14	3.19355147311195e-13	22.1694818951491
UBR1	0.345602901759868	16.4500717772985	7.76709557543773	1.86638715816301e-14	3.21237591275781e-13	22.1624026107395
FBXO44	-0.378386965546397	16.723396078312	-7.76702643118484	1.86735169318392e-14	3.21237591275781e-13	22.1618986804439
DSG3	-1.94228258396643	13.039935616308	-7.76643573580915	1.87561170193945e-14	3.22352999796393e-13	22.1575937961459
PRKCI	0.259778252113072	17.6534965630142	7.75908624534121	1.98144307196913e-14	3.40219586690329e-13	22.1040564412255
PGF	-0.449042674338124	15.0371036021093	-7.75852802053249	1.98971764122034e-14	3.41317443010473e-13	22.0999919023971
TRMT2A	-0.34262429156249	17.2181452732331	-7.75597062905855	2.02806314181439e-14	3.47566741839371e-13	22.081374396892
POLR3GL	-0.28958437143001	18.0113729846495	-7.75489345889556	2.0444312611613e-14	3.5004134866808e-13	22.0735343666943
IFNE	-2.1924832350283	6.62573204494061	-7.75019369150279	2.11738224242397e-14	3.62190106670619e-13	22.0393391536155
DCUN1D1	0.247232809094374	16.7513669652422	7.74933112807125	2.1310469405321e-14	3.64184283650819e-13	22.0330652068248
PAK2	0.235953267507032	19.0750276397089	7.74888658480099	2.13812326279471e-14	3.6504985039004e-13	22.0298320176377
RPS5	-0.343190800024139	21.4709984123222	-7.74870472488946	2.14102480945649e-14	3.65201684838588e-13	22.0285093876176
XRCC3	-0.343025785061801	15.0012565289496	-7.74849956078323	2.14430282720684e-14	3.65417389774432e-13	22.0270173042262
HLF	-0.827254786315251	13.8190084266681	-7.74776211695007	2.15612623873091e-14	3.67087571357666e-13	22.0216544367102
PIK3CD	-0.474643826954942	15.704892927839	-7.74721081813462	2.16500712064096e-14	3.68254116518395e-13	22.0176455579751
ENPP2	-0.623811688772813	16.0892465042636	-7.74675507261253	2.17237593095122e-14	3.69093084219538e-13	22.0143317063487
NPC2	-0.35963624882271	20.1191839639454	-7.7466544082094	2.17400687107106e-14	3.69093084219538e-13	22.0135997711348
PTX3	-1.11889641228439	13.5689205363775	-7.74570541083414	2.18944169913094e-14	3.71366143902125e-13	22.0066999878653
PDXDC1	0.268350742800941	19.1091756805428	7.74321544458197	2.23045441625409e-14	3.77969348278202e-13	21.9886000210025
DNAJC21	0.1963338053923	17.325109878076	7.74214361401231	2.24834087160739e-14	3.80644948496292e-13	21.9808103119077
PATL1	0.289607241969421	18.1953883778018	7.74163492915238	2.25687905048977e-14	3.81734369872683e-13	21.9771136961241
GPD2	0.366803644356981	18.0030119222427	7.7404988380841	2.27606361302993e-14	3.84620842764247e-13	21.968858499279
CITED4	-0.891581123977151	18.7718284868548	-7.73755608100427	2.32650647726588e-14	3.92779219124637e-13	21.9474805288251
FCER1A	-1.04530170296446	14.6588233794439	-7.73721663430657	2.33239542483446e-14	3.93407477372867e-13	21.9450150495153
LPCAT3	0.39790515664847	16.5379967121379	7.73688971427922	2.33808093059489e-14	3.94000286066542e-13	21.9426406456407
SCARF1	-0.34780220057049	15.1464085277001	-7.73593050405637	2.35484157740756e-14	3.96456584307697e-13	21.9356744669069
ABCA8	-1.01348122236806	12.6986582483171	-7.73057535472125	2.45061186499742e-14	4.12197912306192e-13	21.8967973535621
PRKD2	-0.234954760761031	17.9223538346589	-7.72953315619635	2.46969137886471e-14	4.14812411695515e-13	21.8892340360745
MYOM3	-0.598051953786134	11.4099171782358	-7.72947682147123	2.47072685571024e-14	4.14812411695515e-13	21.8888252364584
ATP2C1	0.235017706424451	18.5150518142786	7.72842933659186	2.49005854120767e-14	4.17671649393512e-13	21.8812245231811
EGFL8	-0.576841950712536	13.0381924058008	-7.72828545564639	2.49272552338102e-14	4.17732922657823e-13	21.8801805725593
NTF4	-1.53000437739176	10.7223668231293	-7.72659831537799	2.52420911687042e-14	4.22277674828009e-13	21.8679405593636
LCN6	-1.90381345154864	8.9005118187259	-7.72658289123225	2.52449874477045e-14	4.22277674828009e-13	21.8678286699352
CXCL6	-2.09312484101672	8.4632641633349	-7.72630515812182	2.52971950096304e-14	4.22367419986393e-13	21.8658139799374
PDE1C	-0.73188350034742	11.766816834218	-7.72621600509019	2.53139763056787e-14	4.22367419986393e-13	21.8651672730696
TCF7	-0.563666826595343	14.927288383393	-7.726183118535	2.5320169317604e-14	4.22367419986393e-13	21.8649287190846
SLC33A1	0.248343646940711	16.8303636406307	7.72265506039086	2.59932943414867e-14	4.33197703400957e-13	21.8393420019512
RAD21	0.398536798873955	20.4212299441923	7.72182818644731	2.61535871704032e-14	4.35469223445549e-13	21.8333467325302
EGR1	-0.722296922587468	19.9704543947523	-7.72022515157079	2.64671201961717e-14	4.40285760256938e-13	21.8217255241069
PLS1	0.558986255764983	15.734173530874	7.71936115827055	2.66376385601392e-14	4.42716577131838e-13	21.8154628953176
MASP1	-1.17886017783119	8.4930543008445	-7.71513094689481	2.74882602405343e-14	4.56435896711305e-13	21.7848093825463
LCLAT1	0.298483500252221	15.888572235271	7.71259317657386	2.80113422332059e-14	4.64696389570799e-13	21.766427067265
CSRNP1	-0.383398558890061	17.8882400536534	-7.71089405019088	2.83670307412348e-14	4.70167343308375e-13	21.7541224833843
TNFRSF13C	-0.897386036813751	12.9919254762596	-7.70839470078746	2.88983330990769e-14	4.78536357130609e-13	21.7360273202009
NAA35	0.219749745452724	17.3654823631041	7.705270468902	2.95762701890741e-14	4.89316068971291e-13	21.7134154161627
CD247	-0.76535855215368	14.2225781149477	-7.7042050958087	2.98110113196072e-14	4.92750495846586e-13	21.7057065585865
DLL1	-0.499956381640606	15.2060047092231	-7.70405484280205	2.9844264919107e-14	4.92851286639556e-13	21.7046194302167
HLTF	0.336852244001907	17.9231206592581	7.70352930461014	2.99608632599875e-14	4.94327006641376e-13	21.7008171431175
SLC35E1	0.211238783042148	18.4505217664346	7.70333281650679	3.00045721521638e-14	4.94598528600927e-13	21.6993956044319
PABPN1	-0.282880792171177	18.7175151056233	-7.7010075292416	3.05266272112326e-14	5.02747511122196e-13	21.6825752378205
POLR2F	-1.30383701371855	8.91093543350725	-7.69992733997069	3.0772175962323e-14	5.06332023155213e-13	21.6747630472957
TNN	-0.956018241366833	14.5179749430239	-7.69854460865475	3.10893391046289e-14	5.11087332798831e-13	21.6647642297702
SPPL2B	-0.341977696522914	16.8814453327258	-7.6984110757078	3.11201380717917e-14	5.11130665941129e-13	21.6637987103212
NFKBIL1	-0.382019411470051	17.9099630549644	-7.69742832166374	3.1347733542355e-14	5.14403269493853e-13	21.6566932982663
MYL7	-2.43608488449117	8.92951419104235	-7.69461956064433	3.20072895565736e-14	5.24751850191738e-13	21.6363901428528
TM9SF3	0.21050579048126	19.7455926064412	7.69282940427848	3.24347671373722e-14	5.31280314779934e-13	21.6234534393249
CAPN10	-0.357572144540761	15.1924815275521	-7.6903642761274	3.30326389558346e-14	5.40585540495439e-13	21.6056434071531
FAM117A	-0.355885071267387	16.5771564409477	-7.68599007474238	3.41203529653557e-14	5.57883140511928e-13	21.5740532933107
TUT1	-0.311017997167212	16.211001171123	-7.68399755842639	3.46274439250731e-14	5.65664698286365e-13	21.5596688395048
ITGB1	0.375474955758371	20.2778107008257	7.67942079883093	3.58204904835523e-14	5.84627771390279e-13	21.5266407498983
VEZT	0.25971511676169	17.5500375273865	7.6765275481943	3.6595476266357e-14	5.96739711372968e-13	21.5057707526131
ZNF148	0.255729529012839	17.0461510363004	7.67604839563674	3.67254059803427e-14	5.98320819692316e-13	21.5023151421905
SHPRH	0.509951663652991	13.904259079027	7.67548964764432	3.68774930644013e-14	6.00259750337058e-13	21.4982857395972
AKAP8L	-0.269904304791936	17.6454496111106	-7.67520741187516	3.69545511597279e-14	6.0097504390493e-13	21.4962505004641
TRPM6	-1.08587048706303	9.76422914194007	-7.67400701355427	3.72840680041445e-14	6.05791002871278e-13	21.4875950191095
WDR26	0.230711304836376	18.567620531876	7.67353996789292	3.74130553761937e-14	6.07343060843058e-13	21.4842277102154
TMEM101	-0.588272494384217	18.0624491614855	-7.67291895275765	3.75852464491581e-14	6.09593063275934e-13	21.479750595313
EMILIN3	-1.25523115451802	10.6144152816952	-7.67149256171869	3.79837073000527e-14	6.15505628382728e-13	21.4694684723955
ZNHIT1	-0.335594637419238	17.9814575337996	-7.6698137149021	3.84580231812096e-14	6.22635738372679e-13	21.4573687172631
CHMP2B	0.216383537554197	18.6007579441103	7.66844461318357	3.8849142068429e-14	6.28407379144312e-13	21.447503106458
TMEM119	-0.580525142272478	17.8746612482615	-7.66658820583505	3.93857349513434e-14	6.35957818575733e-13	21.4341285381108
CD8B	-0.87923246880259	14.2887630888692	-7.66658728100966	3.93860040817193e-14	6.35957818575733e-13	21.4341218758879
MMRN2	-0.430199881172179	16.9099370606513	-7.66609168981195	3.95304852458284e-14	6.37723357090258e-13	21.4305518579675
SLC25A44	0.189913186934362	17.4408684224715	7.66391237715807	4.01720449948338e-14	6.47497730560602e-13	21.4148555137549
COL16A1	-0.551905205098318	17.6510626156375	-7.66180376137363	4.08025480656383e-14	6.57076703498908e-13	21.3996721621034
TRAPPC8	0.276160746822224	16.9385528373719	7.66124540090709	4.09711303599381e-14	6.59206600090884e-13	21.3956522441926
LONP2	0.327647773899201	18.1547524625212	7.66058324625506	4.11719397219694e-14	6.6185078300622e-13	21.3908853997216
HSPH1	0.34982237073341	18.6392437653791	7.65936495400716	4.15439421764326e-14	6.67239828814227e-13	21.3821158903056
MOB3B	-0.575608434466488	14.8070724991267	-7.65742926255778	4.21418184355367e-14	6.76243910509774e-13	21.3681849677271
SRGAP2B	0.435897654965673	12.431582127046	7.65614789102137	4.25422475255029e-14	6.82066475565681e-13	21.3589648359778
RPL10A	-0.271855656576573	22.998905998794	-7.65596205537841	4.26006314605434e-14	6.82399700244839e-13	21.3576277670254
TRAF1	-0.462038456761224	15.5177520052537	-7.65215330635095	4.38147550917809e-14	7.0122926821934e-13	21.330230599416
PARG	0.218689045675685	16.7736909934561	7.64910202365988	4.48119460841152e-14	7.16556836546791e-13	21.3082908628277
PIK3R4	0.221693565585447	17.5532291568216	7.6461135498174	4.58102616086304e-14	7.3187538550619e-13	21.2868103402024
AMPD1	-1.81155379801575	10.0116831618692	-7.64461129367289	4.63203370304698e-14	7.39373611931396e-13	21.2760152783245
PDPK1	0.271434750433649	16.4066530361603	7.64414894941192	4.64784436263512e-14	7.41245407183346e-13	21.272693301268
SPARCL1	-0.521361056401414	20.3665622981628	-7.64013536110997	4.78734768409029e-14	7.62823293402587e-13	21.2438629417729
FAM98C	-0.318375272443216	16.2633979019155	-7.63959097693094	4.80658400782747e-14	7.65216606649656e-13	21.2399535726205
HRCT1	-1.13797635733229	14.3874150817343	-7.63849144188061	4.84566949495675e-14	7.70762976897196e-13	21.2320582769513
TMEM39B	-0.272556364259955	16.7484940906674	-7.63811840418261	4.85900093670831e-14	7.72206725046577e-13	21.229379882505
NFATC3	0.301451754362279	15.9703990593156	7.63642729666443	4.91989127101031e-14	7.81199533487017e-13	21.2172392740974
HSPD1	0.323372316068479	20.8191933445637	7.63617019381282	4.92921412107329e-14	7.81995691288105e-13	21.2153937212402
SETD5	0.232003842926293	18.0654202029928	7.63467347739852	4.98383319001343e-14	7.89970205812696e-13	21.2046509970643
RC3H2	0.280460301600559	16.8695959296495	7.63434933345128	4.99574031353812e-14	7.91166587699855e-13	21.2023246933472
SMARCC2	0.274488518527434	17.9248399394719	7.63188057549778	5.08735153921798e-14	8.04972476767804e-13	21.1846099111087
ZNF322	0.318944688948736	15.0025649662754	7.62905541125528	5.19421901663083e-14	8.21166210216315e-13	21.164344005306
SCN4B	-0.625525900714234	14.5125289229184	-7.62867340732523	5.208837675839e-14	8.22760617744143e-13	21.1616042716498
PMF1	-0.317320793315758	17.8759492344839	-7.62852638223267	5.21447487238359e-14	8.2293482138165e-13	21.160549839888
SLCO1A2	-1.85475125242332	6.13023667016452	-7.6277998290849	5.24242048211761e-14	8.26626319113401e-13	21.1553394272396
MAPK9	0.253948684837098	17.280485304066	7.62698642969427	5.27388145295155e-14	8.30865229944598e-13	21.1495067320427
TOPBP1	0.27249927294082	17.5478845278602	7.62630465709277	5.30039445778735e-14	8.34317944617369e-13	21.1446183309829
SORBS3	-0.370609721991617	18.2671478028742	-7.62512083219687	5.34674355782233e-14	8.40884305293912e-13	21.1361310781145
NECAB1	-0.67865109945801	12.0747496440046	-7.62274173356988	5.441100069048e-14	8.54982901758893e-13	21.1190780633414
COX4I2	-0.588987504110893	15.5220284839906	-7.62205816946316	5.46851252868662e-14	8.58547005909459e-13	21.1141792626366
RAB11B	-0.276721481610476	19.6332506230129	-7.62143260535812	5.49371818712686e-14	8.60516250203655e-13	21.1096964673195
TMEM222	-0.250921721333196	17.6488039677719	-7.62142376279966	5.49407529615821e-14	8.60516250203655e-13	21.1096331038679
CKAP2	0.360971510526078	17.3855292028635	7.62139394121903	5.49527981699287e-14	8.60516250203655e-13	21.1094194107396
C4BPA	-1.91881349947532	9.71167819019857	-7.62127657359457	5.50002292813069e-14	8.60516518298654e-13	21.1085783943611
SEC63	0.266266599592878	18.5293825391117	7.6205248648984	5.5304970246416e-14	8.6453910852903e-13	21.1031921814644
MARS2	0.277623690834272	16.2477038899933	7.62017939943493	5.54455781095365e-14	8.65278822478379e-13	21.1007169800085
LARP1B	0.257444248137617	16.0404110060407	7.62017433285261	5.54476428752193e-14	8.65278822478379e-13	21.1006806795539
CPSF2	0.218110796744856	16.8730518401057	7.61948751544481	5.57282408710911e-14	8.6891051853044e-13	21.0957600510386
ALDH1L1	-1.00004734874103	10.5587544052757	-7.61814867238565	5.62792475334991e-14	8.76748552348048e-13	21.0861691987587
UBXN2B	0.298939423592291	17.6151765196131	7.61384368312916	5.80875884610924e-14	9.04143776140966e-13	21.0553404881958
RBM12	0.178558026330709	18.3079535580552	7.61286639595865	5.85060050844228e-14	9.0987616647574e-13	21.0483441559025
COL23A1	-0.649188988072384	12.6947183255324	-7.61172228675827	5.89996163729837e-14	9.16752948139044e-13	21.0401545792538
ZNF784	-0.320019855830205	16.0583517179928	-7.61154071949362	5.90783273020827e-14	9.16752948139044e-13	21.0388550154257
ROCK1	0.315294756519105	17.1180919425466	7.61149139618332	5.90997272203802e-14	9.16752948139044e-13	21.0385019896842
EXD3	-0.396219293507263	14.9858900878564	-7.60780382269605	6.07214570824585e-14	9.41104803236157e-13	21.0121144298509
NCF4	-0.455454325709088	16.4082772829241	-7.60731191445191	6.09410750842229e-14	9.43702706231708e-13	21.008595296831
RPS29	-0.308437786516993	19.1537895821707	-7.60582002831319	6.16119379471451e-14	9.53277972551352e-13	20.9979235263487
SIRT6	-0.327096809669968	16.8728358763225	-7.60536969210864	6.18158673629202e-14	9.55618549207529e-13	20.9947025470548
HLA-DPB1	-0.517129676410779	20.4752530807904	-7.60317241968983	6.28204462040712e-14	9.70321938857607e-13	20.9789892553538
RBM41	0.297076456449776	15.3313952360476	7.60063891018133	6.3998710789236e-14	9.87680784110411e-13	20.9608764957201
VPREB3	-1.16785029007173	13.4831108389242	-7.59944141166403	6.45631797321812e-14	9.95545581103957e-13	20.9523171323345
PINX1	-0.321905681651163	15.4263599842107	-7.59831840268005	6.50969882974704e-14	1.00292465247096e-12	20.9442912971966
HMGCR	0.282713763208243	17.7003159793002	7.59613736995349	6.61461585334812e-14	1.0182244539645e-12	20.9287070983276
TESPA1	-0.761047031850733	13.1715875024257	-7.59549375138444	6.64589352588408e-14	1.02217221695992e-12	20.9241089981061
MVB12A	-0.31594662559602	17.482299544088	-7.5936735738303	6.73513821150565e-14	1.03502136664366e-12	20.9111072894624
VILL	-0.481355564296258	14.6341740742209	-7.59266900361169	6.78489721229605e-14	1.04178595182708e-12	20.9039327420644
PGLS	-0.323760721737248	18.5841009209434	-7.59101845794864	6.86743996787249e-14	1.05356862195197e-12	20.8921465469827
BIN1	-0.514225829921502	15.6147716083574	-7.58954878669769	6.94176877926726e-14	1.06331360365949e-12	20.8816538725228
BLCAP	-0.230464488716954	17.8329619167173	-7.58953090621585	6.9426779455424e-14	1.06331360365949e-12	20.8815262265748
GADD45B	-0.437959827716092	19.0411641738988	-7.58933060757154	6.95287051640229e-14	1.0639767875395e-12	20.8800963444943
INPP1	-0.344514339615186	15.8309620555207	-7.5883118276489	7.00494147878962e-14	1.07104197892631e-12	20.872824052746
SIT1	-0.86336019583829	14.5351189304255	-7.58799711389672	7.02110431688435e-14	1.07260961487487e-12	20.8705777287409
SLC25A42	-0.302802172691791	15.6897011492468	-7.5877548509346	7.03357128269637e-14	1.07361047274732e-12	20.8688485917631
RELB	-0.419971242479164	17.1544062222946	-7.58592197924687	7.12860046343696e-14	1.0872014269825e-12	20.8557681880832
LY6D	-2.41859956794086	10.5942789031477	-7.5821100801959	7.33030243687578e-14	1.11702484405423e-12	20.8285734131794
TMEM240	-0.641520191472061	12.8901475387031	-7.58124536252121	7.37683388481406e-14	1.12317246791519e-12	20.8224060683755
REST	0.256116247788011	17.3480880516026	7.58013413306889	7.43705752929649e-14	1.13139276696733e-12	20.8144814776211
MBLAC1	-0.439349435301935	14.6587162328159	-7.57982923741678	7.45366594581149e-14	1.13296970896594e-12	20.8123073355334
CEP295	0.348473953798726	15.1394964847649	7.57883988179304	7.50781043158378e-14	1.14024478261769e-12	20.8052530044203
CTNND1	0.266003840113537	19.8731131688564	7.57817976023722	7.54415206985885e-14	1.14480615314271e-12	20.8005466469426
PIGR	-1.58881902358448	14.7612113039813	-7.57607855577491	7.66098624126069e-14	1.16156423803375e-12	20.785568492997
PIP5K1A	0.247292733677565	18.5350971061265	7.5751576293064	7.71275258597133e-14	1.16843695060763e-12	20.7790049673874
SCML4	-1.00747558487605	11.111301084392	-7.57363005496487	7.79937957165219e-14	1.18057497786418e-12	20.7681193872337
NUP153	0.306938746810356	18.0770921403819	7.57347451549338	7.80825357671599e-14	1.18093328469849e-12	20.7670111148083
PAOX	-0.325570741518852	15.8217304200791	-7.57268005466281	7.85373527019446e-14	1.18682299266244e-12	20.7613506258543
TRIP10	-0.321126410287473	17.6554723757417	-7.5696610072977	8.02896195321922e-14	1.21229309890995e-12	20.7398449443222
DIAPH3	0.545423147049158	14.6993487639685	7.56940697052893	8.04388066986184e-14	1.21353607878074e-12	20.7380357068252
PDLIM7	-0.397611189262214	17.9625499124564	-7.56875935337445	8.08203658390065e-14	1.21827975050841e-12	20.7334236556047
CHUK	0.212663102455082	16.5507749378954	7.56664627103939	8.20777707906782e-14	1.23620702247304e-12	20.7183776546774
GFRA2	-0.785931491457832	11.1520071131104	-7.56503199474977	8.30513133925231e-14	1.24983274192446e-12	20.7068858960563
MFN1	0.233472321077809	17.6611269887556	7.55999268082627	8.61641437438121e-14	1.29560318542373e-12	20.6710260406987
UBA6	0.249728654481181	16.7475411072841	7.55775384130532	8.75836734305564e-14	1.31560882400022e-12	20.6551012997214
PIH1D1	-0.281803597345188	18.3949070644559	-7.55766637138096	8.76395982266939e-14	1.31560882400022e-12	20.6544792169936
LENG1	-0.406820861924601	16.8766299860581	-7.55684365560567	8.8167333025777e-14	1.32243712982217e-12	20.648628410556
PDLIM2	-0.366157083917654	14.904283397817	-7.55508887391866	8.93034183853005e-14	1.33773063223118e-12	20.6361510570507
DNAJC17	-0.314950742984651	15.8942224629649	-7.55504137073077	8.93343724868692e-14	1.33773063223118e-12	20.6358133223994
NPM2	-0.965727630383913	11.940867392232	-7.55431062062334	8.98118779045494e-14	1.3437722770731e-12	20.6306181296809
FKBP1B	-0.458357852006658	14.245401554345	-7.55289516264993	9.07439594184402e-14	1.3565997689335e-12	20.6205563606697
PRKAR2A	0.252688439211138	17.932399696052	7.55113291626719	9.19177162300455e-14	1.37301615790872e-12	20.6080318164062
MAP3K14	-0.347002510359472	15.987943597676	-7.55045330182444	9.23743600008833e-14	1.37762189104342e-12	20.6032023980075
CENPT	-0.327389169991118	16.2501164216038	-7.5504481006913	9.23778633202846e-14	1.37762189104342e-12	20.6031654396626
DDAH2	-0.386645416943789	19.569070252006	-7.54922663586912	9.32042354835537e-14	1.38880432659361e-12	20.5944865570257
GPX1	-0.349247892587098	21.196180195629	-7.54886531047157	9.34500787425685e-14	1.39132524946585e-12	20.5919194708645
SART1	-0.369148578336024	18.2237919938739	-7.5485902550351	9.36376522757274e-14	1.39297520586244e-12	20.5899653755404
PCYOX1	0.289781504003848	18.9347853492547	7.54775702719028	9.4208134899734e-14	1.40031403791587e-12	20.5840462078026
ARHGAP15	-0.483024072272014	14.1169745081044	-7.54634437440449	9.51831561897982e-14	1.41364901938515e-12	20.5740122040876
CYTL1	-0.725856514593266	13.9592924764576	-7.54556400674849	9.57260222469394e-14	1.4205491232704e-12	20.5684700142311
CAV1	-0.479505168688402	18.3630435015766	-7.54294859444535	9.7567760706445e-14	1.446697131586e-12	20.5498990479994
MAL	-1.0975991770818	12.8372144398019	-7.53739272389059	1.01596634185097e-13	1.50520597046965e-12	20.5104682939059
EXOC3L2	-0.377076811385795	15.7371571736913	-7.5369433546299	1.01929563744312e-13	1.50890673115458e-12	20.5072802015205
RGCC	-0.390273250363499	18.4900357212751	-7.53391599663036	1.04200631076425e-13	1.53984091649538e-12	20.4858067776309
CENPF	0.55221462278886	17.3889591372969	7.53385782891445	1.04244751467712e-13	1.53984091649538e-12	20.4853942627547
FYTTD1	0.217261147729378	17.980195665978	7.53381959649466	1.0427376088891e-13	1.53984091649538e-12	20.4851231269367
SPRY2	-0.499742437842247	16.0716907150316	-7.53345961358104	1.04547293197829e-13	1.54262506036373e-12	20.4825702688088
ALX4	-1.12053226145995	11.6890066443611	-7.53292607565381	1.04954000371487e-13	1.54736811758092e-12	20.4787868280035
LGR6	-1.16260373918265	13.7134525809816	-7.53214515288634	1.0555209389544e-13	1.5549228507373e-12	20.4732495582933
PYGM	-0.505944171593185	11.7453298532062	-7.53148027357112	1.06063954773586e-13	1.56119603826911e-12	20.4685355216394
SNCA	-0.477613464694533	13.3638563204894	-7.53058242804152	1.06759044587824e-13	1.57015388997117e-12	20.4621703332292
CUTC	-0.214842617888696	17.1445671520014	-7.52990660003393	1.07285209415865e-13	1.5766147900312e-12	20.4573795663177
DHX15	0.201680427531972	18.6448868502018	7.52944628921398	1.07645043950057e-13	1.58062289858381e-12	20.4541167652804
EPB41L5	0.353630904217766	16.6295358527575	7.52844807790713	1.08429452133337e-13	1.59085378073398e-12	20.4470418036959
PHC3	0.338925398858818	16.1362081924782	7.52820491171021	1.08621385964296e-13	1.59238249908402e-12	20.4453184571342
CYYR1	-0.471973003294686	16.6766836115939	-7.52732117028173	1.09321753009787e-13	1.60135633202148e-12	20.4390557022125
OCA2	-2.09310833376382	8.03268613946651	-7.52614016522176	1.10264644337079e-13	1.61386534683359e-12	20.4306873794652
COX6B2	-1.01517738494715	10.7024387881443	-7.52503939249637	1.11150683748891e-13	1.62552277144128e-12	20.422888626811
NKG7	-0.781697866215048	16.4888051360745	-7.52480616580144	1.11339311360952e-13	1.62697033968592e-12	20.4212363943802
LYRM9	-0.396363597526451	14.7396998296166	-7.52459078131479	1.11513788450207e-13	1.62820896748415e-12	20.419710601209
RPS18	-0.337718112627027	23.9477576824424	-7.52382728350574	1.12134447440782e-13	1.63595505353919e-12	20.4143022654121
RNF25	-0.24842661378322	17.6060088855856	-7.52285818502734	1.12927140421902e-13	1.6461965233069e-12	20.4074382410928
USP46	0.268915303108963	16.1307050852267	7.52203016370845	1.13608803623553e-13	1.65480431538031e-12	20.4015740814024
FBL	-0.363368200987125	20.2463968269427	-7.52184866268388	1.13758763396762e-13	1.65504819495517e-12	20.4002887439792
JAK3	-0.570766359172058	15.0850983050145	-7.52178920433751	1.13807931417932e-13	1.65504819495517e-12	20.399867683341
CYP51A1	0.403796686194775	14.5510778783354	7.52143055347272	1.14104955221945e-13	1.65803909713617e-12	20.3973279223469
SCGB3A1	-1.66317760513049	14.17940651927	-7.52024248307785	1.15094338925563e-13	1.67107772572804e-12	20.3889154626831
TMEM33	0.237132400575813	17.772847172205	7.51930716359017	1.15879175634412e-13	1.6811280244516e-12	20.3822935159542
LIN54	0.239089753084983	15.8880825672091	7.5179987901462	1.16985889610685e-13	1.69582820331017e-12	20.373031635618
RNASET2	-0.377144748450853	17.1459109093681	-7.51705811254491	1.17788001884929e-13	1.70609293392624e-12	20.3663735428222
BLK	-1.44329314255037	10.545537659981	-7.51608419838536	1.18624157186539e-13	1.71683399424123e-12	20.35948099174
SP1	0.198681101000794	18.7130360860879	7.51482913414012	1.1971031319938e-13	1.73102737638356e-12	20.3505998793035
ACSM3	-0.533469056905185	12.9964576432832	-7.51473105685533	1.19795602222588e-13	1.73102737638356e-12	20.3499059189022
APAF1	0.343708479820439	15.7551201039442	7.51370906580626	1.20687902012239e-13	1.74253359874314e-12	20.3426751539545
TSC22D4	-0.313147145576931	18.2341485015102	-7.51307558933576	1.21244270135895e-13	1.7491750864041e-12	20.3381936413659
RPL3	-0.330890013151215	23.0192617385751	-7.51277925872497	1.21505396407341e-13	1.7515499915781e-12	20.3360973749155
DPH7	-0.280465285923608	16.4251722105776	-7.5126255257744	1.21641083705641e-13	1.75211430807435e-12	20.335009885014
ALPL	-0.641554894453648	16.4804414043758	-7.51040248100818	1.2361992964632e-13	1.7792054743466e-12	20.3192865489387
ZNF765	0.269879577649835	14.6771924920937	7.50893889191246	1.24940004042974e-13	1.79677982042467e-12	20.3089370386086
SARS2	-0.315413032574153	14.9294947219477	-7.50837419438175	1.25453029401696e-13	1.80272924038906e-12	20.3049443652801
DXO	-0.29729318366746	17.0068778579555	-7.5070135771026	1.26697674792187e-13	1.81917412959129e-12	20.2953252795732
DNAJC10	0.263465332050217	17.3116064179173	7.50615736465828	1.27487129244534e-13	1.82906237838659e-12	20.2892729624079
THSD1	-0.379579289423363	14.9765503279579	-7.5058062239745	1.27812289750728e-13	1.8322790258183e-12	20.2867910303954
PAPOLA	0.193970900679073	18.4728939399036	7.50502292868055	1.28540574293495e-13	1.84126510090973e-12	20.2812549201637
MED1	0.458112117352837	17.6767500940176	7.50412760888129	1.29378018220672e-13	1.85179941063642e-12	20.2749276887748
ALKBH7	-0.43380608906066	18.6953250397283	-7.50226740766297	1.31135174098465e-13	1.87547066565251e-12	20.2617838043466
C5orf51	0.222748520973603	17.5576292849713	7.50126758132956	1.32089297015974e-13	1.88762885948261e-12	20.2547204024004
TGOLN2	0.241787498458429	19.8628103155558	7.49971701720663	1.33582510678902e-13	1.9070094467027e-12	20.2437679173442
MS4A1	-1.44334258305803	12.7263137492903	-7.49964152900044	1.33655629302212e-13	1.9070094467027e-12	20.2432347547223
TSPAN4	-0.384883554912605	17.0574110599177	-7.49861669341935	1.34652200579855e-13	1.91971939381288e-12	20.2359969622822
GNPNAT1	0.322840863627253	17.9507932610933	7.49842255655063	1.34841805344627e-13	1.92091359905779e-12	20.2346259915088
RIF1	0.281229829146071	16.4613465779819	7.49685146749949	1.36385914523742e-13	1.94138663740502e-12	20.2235323279868
ATP6V1C1	0.305773339517437	18.4793933581764	7.49666290570362	1.36572403670349e-13	1.94240541807641e-12	20.2222010092524
PRRC2B	0.343524494891128	18.2570020998246	7.4965627740563	1.36671536662272e-13	1.94240541807641e-12	20.2214940535926
THAP7	-0.31713533521922	17.5284481844639	-7.49629654384988	1.36935456180195e-13	1.94463348530076e-12	20.2196144399151
SRP54	0.227430225584964	18.7675110613955	7.49498875088063	1.38239198393624e-13	1.96079775891913e-12	20.2103821540139
GNL1	-0.270119155266137	17.225249888312	-7.49488416299086	1.38343988237115e-13	1.96079775891913e-12	20.2096438846705
MMP23B	-1.55757925913924	8.19576791158116	-7.49483047110443	1.38397814159205e-13	1.96079775891913e-12	20.2092648857513
SCN5A	-0.792243196119621	9.36644100543216	-7.4945993567713	1.38629740802168e-13	1.96255161140293e-12	20.207633529675
ARAP3	-0.350864466757963	15.5617195070969	-7.49448331090697	1.3874633872448e-13	1.96267131840263e-12	20.2068144191565
INTS2	0.373010094083583	15.9205093597579	7.49394512020055	1.39288352523189e-13	1.96880397970666e-12	20.2030157455909
PAIP1	0.199173351358986	18.8031174149807	7.49180216992644	1.41467266623228e-13	1.9979836423676e-12	20.1878927448949
C8orf89	-1.67244257341807	10.4481987726102	-7.49169908566752	1.41572922149139e-13	1.9979836423676e-12	20.1871653677303
TNFRSF8	-0.640166604294947	12.5332677565359	-7.49041347982206	1.4289713592778e-13	2.01510498830869e-12	20.1780947068629
STX8	-0.250751523085388	17.0082352907661	-7.4902601838236	1.43055846566222e-13	2.01577683177824e-12	20.1770132122056
B9D2	-0.325460468413684	16.2129602729735	-7.48832106964129	1.45078489593834e-13	2.04269162733785e-12	20.1633345899363
GPSM3	-0.432963819500593	17.8628316395667	-7.48741260603805	1.46035740323553e-13	2.05457569855207e-12	20.1569273320226
CTDSP1	-0.238754182095629	19.1878519236793	-7.48665458863674	1.46839219600082e-13	2.06427962550108e-12	20.1515816840138
SURF4	0.195000925559683	20.765974218443	7.48599817288606	1.47538516943083e-13	2.07250506501549e-12	20.1469529389812
IDUA	-0.437646633317495	16.2170981459949	-7.48357400232359	1.50149563686684e-13	2.10755176438486e-12	20.1298619569117
GAL3ST1	-1.16440398043169	9.90979452790332	-7.48229245044561	1.51548226517925e-13	2.12554000237544e-12	20.1208287226825
PALD1	-0.367406288996122	16.0993220064093	-7.4817200128013	1.5217710929658e-13	2.13271224449701e-12	20.116794249408
GZMH	-0.839582662380689	14.7703233300094	-7.48120483490167	1.52745281194313e-13	2.13902323178671e-12	20.1131635736026
CTDNEP1	-0.196470549960065	19.4581657175426	-7.48030902806255	1.53738209970185e-13	2.15126813627517e-12	20.1068509810307
SMG1	0.294658495863885	16.9836682200563	7.48015968585765	1.53904360130745e-13	2.15193392296833e-12	20.1057986590572
MAP2K2	-0.295783098086424	18.5701369308292	-7.47875461385336	1.5547624440028e-13	2.17223892195588e-12	20.0958989132295
HCLS1	-0.462530820624227	17.2228549495772	-7.47857805292189	1.5567488073858e-13	2.17334108501884e-12	20.0946550324911
CORO7	-0.333769477303656	14.8118796272923	-7.4776074319976	1.56771326053146e-13	2.18696602347314e-12	20.087817430799
ZDHHC8	-0.358585292198367	16.5668719696292	-7.47684302544881	1.57640170079846e-13	2.19739742456154e-12	20.082433081865
SEC23IP	0.245146385032378	17.7026458775125	7.47104702893073	1.6438401786793e-13	2.28964354588262e-12	20.0416231967337
HSP90AA1	0.319405786103218	22.5244678325739	7.4704817116518	1.6505678254509e-13	2.29725118589788e-12	20.0376442960424
PRSS50	-1.52195293131894	10.6974248750673	-7.46944356413142	1.66299309053215e-13	2.31277100383663e-12	20.0303381567347
CAPZA3	-2.34882206963032	5.29345844832143	-7.4611728480224	1.7653256605334e-13	2.45320791830174e-12	19.972164244908
ZCCHC18	-0.59143682308145	11.7382346267152	-7.46048810744058	1.77407039574447e-13	2.46347388005863e-12	19.9673505718524
ECSIT	-0.306779331490056	18.0609315713732	-7.45979656201882	1.78294528854397e-13	2.47390474325569e-12	19.9624894651053
BAD	-0.37967463017501	18.5604074003612	-7.45937136357745	1.78842370876073e-13	2.47961053401821e-12	19.9595008028632
PUM2	0.18579798336577	19.1376751274706	7.45774862009864	1.80948439371644e-13	2.5054231409243e-12	19.9480961688413
BRCA2	0.439899804883588	14.1744437105765	7.45767211930384	1.81048325497366e-13	2.5054231409243e-12	19.9475585767497
CFI	-0.516301728701718	16.1916213466926	-7.4576185884688	1.81118252294489e-13	2.5054231409243e-12	19.9471824038262
SERINC3	0.237494548060464	19.9067884722062	7.45598262763676	1.83268153748824e-13	2.53323208102621e-12	19.9356873209211
TXNIP	-0.418726025411722	21.4888470897626	-7.45405625913643	1.85831899190575e-13	2.56671471720681e-12	19.9221545998456
SHCBP1	0.510925241933313	15.5738237732162	7.45265082050676	1.87724585123176e-13	2.59088478737683e-12	19.9122833935605
ITIH4	-0.605657143250943	10.2154051638157	-7.45244710034144	1.88000501523504e-13	2.5927212022417e-12	19.9108526884406
SPRN	-0.406457535636152	14.487345491881	-7.44860596884085	1.93278204889072e-13	2.66348226312208e-12	19.883883423514
ITPR3	0.384222616520947	17.5322800172179	7.44829154431078	1.93716621661126e-13	2.66749845715309e-12	19.8816763477707
CNNM4	0.316090385890153	17.7713945440443	7.44692056460932	1.95639703679799e-13	2.69193705995805e-12	19.8720538554056
TMCO3	0.346988910205486	17.4642421205742	7.44594287902963	1.97022569926368e-13	2.70859138213788e-12	19.8651927504439
LRRN4CL	-0.778601051510254	13.466380689295	-7.44582464245952	1.97190457514331e-13	2.70859138213788e-12	19.8643630565692
FKRP	-0.210192079409239	15.7935792778774	-7.44574909593944	1.97297801927725e-13	2.70859138213788e-12	19.8638329350504
MYL9	-0.485368905757895	20.525098554068	-7.44551657432215	1.97628553911136e-13	2.71108134915587e-12	19.8622013256072
ASPM	0.615920302602524	15.5676320916069	7.44265779061674	2.01739904291026e-13	2.76539087838205e-12	19.84214492763
HSPBP1	-0.363685133453416	18.5429961022577	-7.44042588548998	2.05008096177646e-13	2.80806938681366e-12	19.8264913521241
DROSHA	0.205564379747603	17.6130423506863	7.43994936356982	2.05712588229316e-13	2.81385027127148e-12	19.8231497904008
AZI2	0.214714793519015	16.227363351631	7.43993070391075	2.05740223151538e-13	2.81385027127148e-12	19.8230189453541
FCRLA	-1.1613043631832	11.9519787958288	-7.43927741672104	2.06710045977335e-13	2.82498540997188e-12	19.8184381588423
SDE2	0.260429765969079	17.6361814355336	7.43853059211652	2.07824237848936e-13	2.83807531431176e-12	19.8132019410577
HIPK1	0.272987904975093	17.6843580494473	7.43724685763666	2.09753270909089e-13	2.8622647471647e-12	19.8042023893943
VPS51	-0.319788729624321	18.0420103416322	-7.43505072679026	2.13094260667907e-13	2.90567072641761e-12	19.7888097775083
TUBGCP4	0.235697012011963	15.2331373849399	7.43252700732778	2.1699829350798e-13	2.95416961413562e-12	19.771126166401
SLC10A7	0.266472116241649	15.1219163686367	7.43252172697369	2.17006535188945e-13	2.95416961413562e-12	19.7710891728227
EID3	-0.47075132238963	14.1920485196501	-7.43243665405418	2.17139361135981e-13	2.95416961413562e-12	19.7704931645977
MEF2B	-0.596271587357844	12.1240718557451	-7.42275537133131	2.32789170533864e-13	3.16471210188697e-12	19.7027077042337
SRL	-0.605316832825816	11.2179758326295	-7.42215797217077	2.33790406107629e-13	3.17594467099353e-12	19.6985275020638
AQR	0.250581809742386	16.7943934149519	7.42065686257402	2.36324985538936e-13	3.20797469150797e-12	19.6880250736792
TOMM7	-0.293760698828102	20.405538357538	-7.41986013385952	2.37681199134129e-13	3.22397315626705e-12	19.6824515843007
G2E3	0.276900939943811	15.7133820082938	7.41718621140408	2.42289027290506e-13	3.28402057975757e-12	19.6637501922266
ACLY	0.260807082996461	19.8621731773441	7.41535498605022	2.45495261287931e-13	3.32495256243477e-12	19.6509461233102
SNX19	0.235457734747925	17.8864950312033	7.41525284516353	2.45675320195329e-13	3.32495256243477e-12	19.6502320302898
ADTRP	-0.783386840844257	12.7877510255508	-7.41077730487547	2.53693873116358e-13	3.43022873738638e-12	19.6189510943682
SPAG8	-0.529448763054567	13.0080356956983	-7.41070142807059	2.53832012469553e-13	3.43022873738638e-12	19.6184209147134
GADD45G	-0.638479367492288	17.154850801053	-7.4096455182799	2.55762071013287e-13	3.45373945447928e-12	19.6110433856021
NUDT14	-0.407494087332083	17.2997219532652	-7.40791860659951	2.58949783989084e-13	3.4934122117426e-12	19.5989796810537
FIS1	-0.309558596026331	19.7770744846606	-7.40784584234497	2.59084954377957e-13	3.4934122117426e-12	19.5984714267369
GNRH1	-0.500502015032493	13.6735896177957	-7.40767963981618	2.59393960576014e-13	3.49498217557095e-12	19.5973105280995
SUDS3	0.212576593586213	18.2502928897726	7.40679112946858	2.61052051494875e-13	3.51471341437722e-12	19.5911048209218
HSPB2	-0.663666638477062	13.446409966102	-7.40621700098139	2.62128999768129e-13	3.52659689903023e-12	19.5870952378869
EXOC5	0.234731244911082	16.8433362037583	7.40412627591539	2.66087835259041e-13	3.57720601638247e-12	19.5724964577571
PPP1R15B	0.219089650000363	18.7382950667415	7.40375145871411	2.66803750607235e-13	3.5841756252929e-12	19.5698796372207
FRA10AC1	-0.239978671457727	15.8785067398708	-7.4011515433723	2.71822107372509e-13	3.64736635421704e-12	19.5517313798409
INTS7	0.266962396366626	17.6113847627019	7.40105475419787	2.72010711454301e-13	3.64736635421704e-12	19.5510558708306
FAM199X	0.243625580867402	17.6736537212553	7.40100355434255	2.72110531908638e-13	3.64736635421704e-12	19.5506985410786
CHMP6	-0.31053803904063	17.7300247190772	-7.39883311793615	2.76375366867439e-13	3.70179817954034e-12	19.5355528635643
KDM3A	0.231908193087126	16.8860853266521	7.39765613865599	2.78715515093632e-13	3.73038929456809e-12	19.5273413760663
BGLAP	-0.724520466069107	12.8432037440164	-7.39645829691538	2.81117152439139e-13	3.75976064820777e-12	19.518985546484
BHLHE22	-0.632495186530043	13.0841706520643	-7.39589905089162	2.82245382959356e-13	3.77207029111145e-12	19.5150848110151
SH2B1	-0.305444098924731	17.1948037266728	-7.3905774796277	2.93206472573458e-13	3.91567643174076e-12	19.4779802181583
PGK1	0.30337963786048	20.7133144176739	7.3902316874635	2.93933028123128e-13	3.92249303485783e-12	19.4755700201729
SAA2-SAA4	-2.09322612506949	12.2977249680863	-7.38878296059313	2.96996295510506e-13	3.96045978487889e-12	19.4654733886625
CAPRIN1	0.243398726616523	20.0824302334218	7.38523275327446	3.04636426009887e-13	4.0593586605385e-12	19.4407384335764
NAA50	0.235750419233998	19.0765007459915	7.3848941107557	3.05375212452552e-13	4.06621770418295e-12	19.4383796085732
MYL5	-0.434143168117181	15.509111324793	-7.38384486937671	3.07675455722501e-13	4.09384299553348e-12	19.4310717048633
THYN1	-0.270620661926682	18.0234455050887	-7.38361544624304	3.08180684066498e-13	4.09518554426694e-12	19.4294739112567
PYROXD2	-0.461363231833641	15.5387037299662	-7.38359414206536	3.08227640832478e-13	4.09518554426694e-12	19.4293255427954
CD3E	-0.80480399046875	16.2278374255502	-7.38031062459687	3.15549633539725e-13	4.1894003651152e-12	19.4064627952952
ASAP1	0.31221810467909	17.3217884122988	7.37951141959398	3.17357527295441e-13	4.21032292608549e-12	19.4008994133819
CPSF4	-0.241435574985069	16.9090136758473	-7.37865772995391	3.19299924595087e-13	4.23299805074962e-12	19.3949573566819
MXD4	-0.310219212824673	17.9953361769793	-7.3750760317412	3.27577580178201e-13	4.33911557675348e-12	19.3700339193005
KMT2D	0.296043203015479	16.8695371085292	7.37498843013509	3.27782657762357e-13	4.33911557675348e-12	19.3694244757187
FOSB	-0.940663954500399	16.290016163361	-7.37420869795422	3.2961360318504e-13	4.3601729476715e-12	19.3640001739308
C1QL2	-2.32228576932831	7.40793020094401	-7.37391747473756	3.30300022243063e-13	4.3633085756788e-12	19.3619743769853
RRAS	-0.374724394886783	19.2001803974319	-7.37390414370726	3.30331477380719e-13	4.3633085756788e-12	19.3618816458586
NBEAL1	0.463005020739454	14.0405064050791	7.37332470879614	3.3170152951102e-13	4.37821895206945e-12	19.3578512219992
COPG1	0.222133270203695	20.4786538589402	7.37287012070617	3.3278029662539e-13	4.3878600761195e-12	19.3546894057599
PRAM1	-0.469672384537809	13.510434795426	-7.37281325074624	3.32915495333988e-13	4.3878600761195e-12	19.3542938680488
FCGRT	-0.43058802586626	19.2110261940784	-7.37228847695932	3.34165608057417e-13	4.40114050844271e-12	19.3506441304464
HLA-DOB	-0.75269609384851	14.7050481145839	-7.3713073209108	3.36515308943267e-13	4.42887334446074e-12	19.3438209391166
ZNF593	-0.424376841258828	15.1676928372469	-7.36925955985863	3.4147181544973e-13	4.490849259853e-12	19.3295829654682
IFFO1	-0.398180713347408	15.1703287687188	-7.36828273079942	3.43861407434622e-13	4.51900121906658e-12	19.3227923832028
L3HYPDH	-0.288699549511534	15.1627480768675	-7.36790947748291	3.44778823519269e-13	4.52777920987786e-12	19.3201978681349
MRPL20	-0.266138187271743	18.9762101618056	-7.36748550019846	3.45823833891168e-13	4.53657305971026e-12	19.3172509104722
ARL8B	0.223358829316414	19.5900598160371	7.36743505467954	3.45948378127665e-13	4.53657305971026e-12	19.3169002867655
ARL2BP	0.33104004171971	16.0394654746855	7.36620387107734	3.4900174316509e-13	4.57330876296261e-12	19.3083435652634
UTP20	0.293694989851296	16.4628805715648	7.36537881550259	3.51062716178203e-13	4.59573932758641e-12	19.3026101546338
ANKRD2	-1.03195733501626	11.0348281932715	-7.36531607618719	3.51219926572392e-13	4.59573932758641e-12	19.3021741952935
RASL11A	-0.549087245834398	15.908551656015	-7.36514920776911	3.51638397752796e-13	4.59790005822441e-12	19.3010146859635
ITIH5	-0.651238056264758	14.2863402178311	-7.36380737454766	3.55021308270492e-13	4.63879173779780e-12	19.2916916261101
DDX18	0.19793891709929	17.9483920048958	7.36360792183506	3.55526875391609e-13	4.64205558380022e-12	19.2903059592168
FANCD2	0.347989480562207	15.8672096685819	7.36163482242775	3.60566534235662e-13	4.70447306243208e-12	19.2765999820694
MMRN1	-0.991469664471373	13.2732623796745	-7.36053885293573	3.63396122948722e-13	4.73798580129049e-12	19.2689883505751
LNX2	0.31765978994833	17.1252931068374	7.36017219030028	3.64347643672991e-13	4.74698161164474e-12	19.2664420657665
TRAPPC6A	-0.405233451254201	19.1485634790842	-7.359722647674	3.65517589029591e-13	4.75880826635441e-12	19.2633203780523
MRPL54	-0.37073625505171	18.9593081582154	-7.35912095533275	3.67089291064412e-13	4.77584483407026e-12	19.2591424106282
TNIP2	-0.277368981425997	17.9348968264889	-7.35868200007582	3.68240092793589e-13	4.78738498861808e-12	19.2560946343157
CFD	-0.84192280277335	17.8502001879707	-7.35773513873958	3.70734557553856e-13	4.81636469938793e-12	19.2495208979183
SSBP4	-0.367790544724343	17.8787046643409	-7.35734009293223	3.71780194434181e-13	4.82596629180136e-12	19.2467784550273
CUEDC2	-0.281157964035646	19.3882732892355	-7.35725513498137	3.72005446152962e-13	4.82596629180136e-12	19.2461886868027
NFKB2	-0.325435895473298	17.9743078586427	-7.35674197355901	3.73368863709002e-13	4.8401939338962e-12	19.2426265106066
GOLGB1	0.261126736621641	18.8615378468395	7.35637045832963	3.7435900724913e-13	4.84956575486399e-12	19.2400477297691
STX4	-0.286005568227161	17.838290773845	-7.35584400564338	3.75766505708983e-13	4.86432689879624e-12	19.2363936904265
CXXC1	-0.283392358675247	17.5866120827236	-7.35378241937577	3.81328528471752e-13	4.93280931092931e-12	19.2220867628807
ST3GAL2	-0.289379687358107	15.6063000350574	-7.35347214115785	3.82172618019409e-13	4.94020715415545e-12	19.2199338180677
LIX1L	-0.34191111213541	16.980471763951	-7.35302162912071	3.83401475225681e-13	4.95256467891166e-12	19.2168079710743
DUS3L	-0.323925402059576	16.5330085610909	-7.35201967645452	3.86148439366346e-13	4.98382712395262e-12	19.2098566111309
COL9A2	-0.718248284510683	16.4256753340791	-7.35193885522348	3.86370861391886e-13	4.98382712395262e-12	19.2092959258609
FBXL12	-0.1994782624873	16.8973011020438	-7.3480412142706	3.9724812375371e-13	5.12049445881113e-12	19.182263230246
FITM1	-0.73460843399141	11.9476086536714	-7.34725986165077	3.9946462565191e-13	5.14541056845742e-12	19.1768455957477
PIGM	0.25996445441514	17.5081516840008	7.34643947296486	4.01804951159468e-13	5.17188514793843e-12	19.1711578585018
RHOG	-0.264406569519021	19.2198979296719	-7.3432151190873	4.11134419717222e-13	5.28822011583831e-12	19.1488090413145
ADAMTS1	-0.589100862402937	16.7926747261093	-7.34062167482363	4.18792676159476e-13	5.3829095464719e-12	19.1308396515579
RAB24	-0.442707029149648	16.0363840568975	-7.3370585576076	4.29543498234344e-13	5.51718680074671e-12	19.1061609700067
CNTROB	-0.228275726119247	17.0459270769727	-7.336486496879	4.31294648205231e-13	5.53576136511792e-12	19.1021998007432
FBXO21	0.216094860129235	17.6483994245563	7.3354516123362	4.34480414459976e-13	5.5727102770559e-12	19.0950345699449
PLEKHF1	-0.565574062042334	15.9166491546173	-7.33422712404183	4.38279748489343e-13	5.61747115489624e-12	19.086557759356
CD52	-0.694533642843307	18.2197974222379	-7.33272715826884	4.42978373749279e-13	5.67368701847259e-12	19.076175633446
C16orf70	0.236441261229167	16.5553633622527	7.33210442407051	4.44943599871493e-13	5.69483878284042e-12	19.0718658956375
QPCTL	-0.312159706911189	16.9929053747743	-7.33169695023263	4.46234144158732e-13	5.70733155908163e-12	19.0690460827651
PXDC1	-0.440803766622249	17.7562853739416	-7.33136326698319	4.47293720728327e-13	5.71685474471719e-12	19.0667370232559
ZMIZ1	0.287768316995532	18.6379271993614	7.33005594004787	4.51468887284005e-13	5.76615681584617e-12	19.0576913478845
CCL5	-0.723510939063175	18.4704080178198	-7.32734894482511	4.60236325577149e-13	5.87400075450047e-12	19.0389657028454
ATXN2	0.201908949160156	16.1532447048466	7.32626587441738	4.63790884328032e-13	5.91520784235379e-12	19.0314753121749
MKLN1	0.283396420480067	16.3285186424193	7.3253112980346	4.66946105431993e-13	5.95126746312165e-12	19.0248744012455
SPOCK3	-1.88492801369165	6.79050641795981	-7.32373058559547	4.72217407245179e-13	6.01422717480193e-12	19.0139454592661
YWHAB	0.188943636028156	21.2305364622622	7.32354940102647	4.72825339905837e-13	6.0177469102041e-12	19.0126928972566
IPP	0.243240490285999	16.642849513244	7.3183489858738	4.90606228974779e-13	6.23967235435408e-12	18.9767534194089
GRAP2	-0.60207006597164	13.2194698625652	-7.31202427662301	5.13118983796371e-13	6.52142607627474e-12	18.9330751808417
DIS3	0.227146343590167	16.6696224183472	7.31032561464431	5.19336424075384e-13	6.59582698428562e-12	18.9213500932533
CEP97	0.293402140700692	15.4099151089423	7.30851643438965	5.26039843164548e-13	6.67629168782755e-12	18.9088648577101
BAZ1A	0.25837354371609	17.5451494547324	7.30621422877944	5.34693147917139e-13	6.78137382358361e-12	18.8929812726672
RPS25	-0.300227695866351	22.435643951855	-7.30495506835006	5.39485003899838e-13	6.83736964788978e-12	18.8842958738467
MCFD2	0.207451408231808	18.6759291133173	7.30366254309021	5.4444774394481e-13	6.89545157352014e-12	18.8753817403615
IFT43	-0.289080413835418	16.6526631592926	-7.30077754878415	5.55687343862338e-13	7.03289372646971e-12	18.8554900034807
CD48	-0.605261030873082	16.2006376954871	-7.29989154111258	5.59184687983422e-13	7.07222501896246e-12	18.8493824991955
TMEM185B	0.200249028809285	18.1520476829389	7.29838628142681	5.6517608814808e-13	7.1430228577991e-12	18.8390078509282
SEMA6C	-0.41707305671572	15.2518428335723	-7.297451919296	5.68926838895786e-13	7.18364368088707e-12	18.8325689533196
SEC24B	0.231702550316992	17.8431062904518	7.29738863705193	5.69181751783327e-13	7.18364368088707e-12	18.8321328882422
NSD1	0.255392311933544	17.3349830572151	7.29631955458612	5.73505230093834e-13	7.23318027864697e-12	18.8247665754079
ZNF362	-0.222235341732127	18.0198424490594	-7.29450364308904	5.80923074749435e-13	7.32164783585243e-12	18.8122566145262
NDUFB7	-0.397405415676442	21.028855157078	-7.29283432442572	5.87825264325122e-13	7.40349807233632e-12	18.8007590287564
LCE1C	-2.10825510677065	3.34902048724367	-7.29148996223382	5.93442398906195e-13	7.46906109413907e-12	18.7915013413358
RASSF1	-0.260684744125545	17.4338267877059	-7.29115283060356	5.9485928806429e-13	7.48170562652724e-12	18.7891799924528
HELZ	0.301544116811751	16.5523713848567	7.28968577765209	6.0106380817042e-13	7.55450627041894e-12	18.7790796037906
LAMP2	0.240334777647476	19.9498757962556	7.28908244321587	6.03633877548052e-13	7.581557954062e-12	18.7749262913005
SLC25A13	0.270969333364626	17.3309676823798	7.28898247471339	6.04060763013144e-13	7.58167274407023e-12	18.7742381450901
TMIGD2	-1.34753414384392	10.8227406258651	-7.2884240628138	6.0645075804171e-13	7.60640968051071e-12	18.770394401115
ZNF513	-0.281022714120787	17.122158187585	-7.2857114747587	6.18193500427613e-13	7.74833828678228e-12	18.7517265021766
BAZ1B	0.203529198034595	18.8642419235123	7.28520316956277	6.20418678825633e-13	7.77086169910725e-12	18.7482290701524
AGTR2	-1.78076228817606	2.6144814805234	-7.28492906723068	6.21621866721202e-13	7.7805622476711e-12	18.7463431801434
NUP50	0.214786981283655	17.4551625249704	7.28197729841827	6.34725069603774e-13	7.93909392711157e-12	18.7260383695949
VCPIP1	0.30963566567489	16.809575817385	7.2794054139208	6.46363013488127e-13	8.07909251501103e-12	18.7083528023554
IREB2	0.255803931100012	16.9259771658096	7.27897701749342	6.48321810042993e-13	8.09799898862373e-12	18.7054074831055
INO80E	-0.289996542952903	17.2387270910563	-7.27736917862642	6.55725668110736e-13	8.1848453580067e-12	18.6943546382334
POU2F1	0.235288384898032	15.9059897602753	7.27102349740178	6.85766626167275e-13	8.55393711224046e-12	18.6507537891583
RNASEH2C	-0.338437150852418	17.1235510236113	-7.26916862968966	6.94800432698578e-13	8.6606683056638e-12	18.6380155920121
SAFB2	-0.209556955121414	17.4487402284079	-7.26872511947666	6.96977741296284e-13	8.68184559147993e-12	18.6349702470521
MZT2B	-0.502905998468844	19.3112125653473	-7.2684350573157	6.98405359177694e-13	8.693661772096e-12	18.632978637931
SCN2B	-1.28758833387425	10.303351928565	-7.26778623589601	7.01609120043127e-13	8.72755580511495e-12	18.6285239958852
IL6	-0.987749213933194	13.3058801481299	-7.26673253330308	7.06842917552359e-13	8.78663843195737e-12	18.6212903103366
RAD50	0.278508313934012	17.5777655033211	7.26543008532241	7.13365307928823e-13	8.86164748364148e-12	18.6123502959905
BAX	-0.302247309050241	18.4041289706512	-7.26331836073978	7.240663218508e-13	8.98842659047207e-12	18.597858483424
CLEC2B	-0.411276894370609	16.3430211768673	-7.2615449334005	7.33174812018021e-13	9.09527659830148e-12	18.5856911990454
GRHL2	0.329950250183412	18.3858489887067	7.25771859157291	7.53212643694239e-13	9.33747013005925e-12	18.5594482658443
ANKIB1	0.249476127531793	17.878454430426	7.25514318232144	7.67001664261646e-13	9.50192027623523e-12	18.5417918963513
FUOM	-0.52385810605033	15.9099384515755	-7.25472907512082	7.69241874632688e-13	9.52317243022418e-12	18.5389534093567
BRICD5	-0.526668834590359	14.5448763462197	-7.25364713807886	7.75125264912429e-13	9.58946723442105e-12	18.5315379926983
LAMC3	-0.702665344856261	12.7563551802595	-7.25329006804061	7.77076641334647e-13	9.60705992069653e-12	18.529090913856
FASTK	-0.319179573094694	18.4371147690462	-7.25319292428715	7.77608363881715e-13	9.60708930979527e-12	18.5284251854082
CARD16	-0.497841297636176	15.6122256525738	-7.25273431148205	7.80123443767948e-13	9.63160570132278e-12	18.5252824100297
TSPYL2	-0.315432821203672	16.8144861681269	-7.25218976803597	7.8312016106117e-13	9.66203113738897e-12	18.521551004105
MCUR1	0.249004881495861	17.4008923851659	7.25156877016382	7.86551431117674e-13	9.69777304575724e-12	18.5172960148971
ADAM17	0.332016775436568	17.0080558012129	7.24408744496896	8.29068420405387e-13	1.0215046002673e-11	18.4660609781301
FKBP8	-0.342679913043483	20.4119864255334	-7.24052503201788	8.50100017639113e-13	1.0464369887118e-11	18.4416810221988
M6PR	0.273035267514597	18.7488185261563	7.24046530185197	8.50457082125685e-13	1.0464369887118e-11	18.4412723416511
VGLL4	0.312833584005581	17.3200944357251	7.23969844356725	8.55054445436626e-13	1.05138097088275e-11	18.4360256819414
PEX11G	-0.46704562763758	16.0593990348827	-7.2349083379238	8.84329263253542e-13	1.08664128630931e-11	18.4032643290991
ATP8B1	0.448446494094817	18.1248409563365	7.23350738383607	8.93075868159746e-13	1.09664640942025e-11	18.3936863854713
RRN3	0.220742137538597	18.5908690481295	7.23316524235741	8.95224851832518e-13	1.09854197673485e-11	18.3913475122386
RAB7B	-0.533416389635292	15.3285112990916	-7.23295768831847	8.96530970356201e-13	1.09940139060775e-11	18.389928725274
ENPP6	-0.720757458927521	11.1448521872029	-7.23284354181334	8.97250081893615e-13	1.09954029279455e-11	18.3891484643332
ID3	-0.403049111436047	18.5068330591782	-7.23191283808206	9.0313461606692e-13	1.10600473326576e-11	18.3827869534572
GNGT2	-0.391741917998074	13.886097153002	-7.2301119012268	9.1462925914773e-13	1.11908135120417e-11	18.3704793649193
FUT7	-0.887792143989758	11.6689177244033	-7.2300470488034	9.15045856624046e-13	1.11908135120417e-11	18.3700362157808
CTSW	-0.736453941277711	15.1753523144286	-7.22904348841985	9.21516326360981e-13	1.1262356772475e-11	18.3631791530115
SMIM10	-0.412684423683338	15.3097795987606	-7.22724746659441	9.33208640668582e-13	1.13975798246932e-11	18.3509095642941
RAPGEF3	-0.487970406841191	14.5000843443692	-7.22641351864941	9.38687189811076e-13	1.14567813099403e-11	18.3452133578691
MEOX2	-0.76260261527092	14.4301034492407	-7.22610019047886	9.4075373095689e-13	1.14742872736133e-11	18.3430733519619
STRBP	0.242582100172729	17.4932203779752	7.22533755892754	9.45802335503569e-13	1.15281172512117e-11	18.3378649920176
OTUD6B	0.340757557419025	16.3714355569911	7.22473384510149	9.4981778221564e-13	1.15692905566655e-11	18.3337423073099
THOC2	0.210714900793125	17.3934903638088	7.22388308858122	9.55504824633355e-13	1.1630755910309e-11	18.3279331296289
EPHB6	-0.704908932149211	14.0964828077805	-7.22174512303992	9.69944593738223e-13	1.17986088684685e-11	18.3133373051137
ZNF653	-0.29389695913288	15.1144126789934	-7.22049828503084	9.78464487948031e-13	1.18942746093562e-11	18.3048269887197
EGR3	-0.780088463238553	16.0398985284289	-7.21962668941362	9.8446390919625e-13	1.19591937670701e-11	18.298878687452
TMA7	-0.305406996241818	20.2869211682206	-7.21904756030259	9.88470182047139e-13	1.19970394687688e-11	18.2949267163717
CCDC17	-0.519928830795607	12.3442796782215	-7.21898536658352	9.88901374471217e-13	1.19970394687688e-11	18.2945023241644
SNX27	0.245347815013389	17.8085710926519	7.21752699829805	9.99065475614608e-13	1.21122507127118e-11	18.2845517849428
VPS41	0.208805048633781	17.480833089415	7.21610847284596	1.00905036400724e-12	1.22251368867606e-11	18.2748748445782
PLEKHM2	-0.21144318123082	18.4440891682346	-7.21546946274018	1.0135802833207e-12	1.22718269259423e-11	18.2705161892826
ZFAND2B	-0.281123353355195	17.042526491843	-7.2149898772119	1.01699317006827e-12	1.23049393623793e-11	18.2672451907797
NOMO3	0.696563798844597	13.4045898598049	7.21480011805902	1.01834667405625e-12	1.23131071202178e-11	18.2659509986822
ZNF579	-0.392985509191995	16.0898680082203	-7.21264233416861	1.03386266857114e-12	1.24919706237139e-11	18.2512366891087
ITGAV	0.356313884530014	18.7576702665832	7.21255216884437	1.03451605308513e-12	1.24919706237139e-11	18.2506219226985
KLK13	-1.97677390154476	9.79497910543176	-7.21199419139864	1.03856848118472e-12	1.25325660671685e-11	18.2468176684729
FBF1	-0.185118063213745	7.17804003040983	-7.21128159923484	1.0437665206815e-12	1.25869226470755e-11	18.2419596491236
CMTR2	0.254796296656139	16.4381335316379	7.21077281532397	1.04749350608147e-12	1.26234791778702e-11	18.2384913366503
JUN	-0.457754127286691	20.034448066189	-7.21051703506228	1.04937210541851e-12	1.26377268355943e-11	18.2367478003338
TNFRSF17	-1.33118146075154	13.2138278781994	-7.21016021252998	1.05199835034038e-12	1.26609536209069e-11	18.2343155990574
GCK	-0.840663565708923	9.38043050320537	-7.20965973187443	1.05569281789467e-12	1.26969973174091e-11	18.2309043681046
TMPPE	0.391937004734149	13.5133234483278	7.20885014434514	1.06169607407535e-12	1.27607430784063e-11	18.2253867472322
TMEM243	-0.276811302003779	16.3731717302541	-7.20855594426473	1.06388592770002e-12	1.27786007292043e-11	18.2233818104533
CCL23	-1.38333885383643	11.2861738698888	-7.20774518425882	1.06994374882856e-12	1.28428631597153e-11	18.2178569663567
WDR45	-0.206623784522687	17.5639658450836	-7.20663112832059	1.07832305300242e-12	1.2934887699234e-11	18.2102662612599
PPP2R3B	-0.183844004496262	7.39721681329853	-7.2044848116213	1.09464864419752e-12	1.31220463959978e-11	18.1956451686434
ATAD2	0.459714092639391	17.7823360042236	7.20426579824498	1.09632812612642e-12	1.31335043967448e-11	18.1941534325049
PANK3	0.352497607638323	17.9868290814947	7.20262669227537	1.10897809045159e-12	1.32762819021147e-11	18.1829905178573
COBLL1	0.398137127845409	15.4458941959113	7.20181651397952	1.11528358294186e-12	1.33429675325062e-11	18.1774737564079
COX7A1	-0.54696386649141	16.6867948306668	-7.20135484711484	1.11889240888067e-12	1.33755778926879e-11	18.174330371791
ADAR	0.245881065639125	20.5694466360981	7.20127939266019	1.11948332244162e-12	1.33755778926879e-11	18.1738166369584
POLRMT	-0.280676622014468	17.3029008431122	-7.19954221602725	1.1331729601314e-12	1.35302342456742e-11	18.1619903468777
LRRCC1	0.373596724558979	17.1405361273638	7.19930854960985	1.13502685042396e-12	1.35434597687997e-11	18.1603997983172
TWIST2	-0.661761287519051	15.0015353506952	-7.19691371481751	1.1541999151974e-12	1.37631893961351e-11	18.1441010493553
IGLL5	-1.29200636078348	16.7183318197499	-7.19218861003383	1.19296723511779e-12	1.42161276100807e-11	18.1119573942073
COLCA2	-0.833900523895782	12.7706865881617	-7.19203699794136	1.1942320990506e-12	1.42218624446649e-11	18.1109263338167
ZNF845	0.267794981539772	15.9085986571299	7.19076123762491	1.20492779652804e-12	1.43398259535656e-11	18.1022511187689
GZMA	-0.743631146031813	16.4856744384271	-7.18958539537521	1.21486912958404e-12	1.44486630621368e-11	18.0942565866488
MKI67	0.557365244578953	17.0643715708264	7.18799877485996	1.2284112973834e-12	1.46001549680493e-11	18.0834710600733
NEMF	0.267883782766575	16.3938097826447	7.18754500764498	1.23231150655712e-12	1.4636925086718e-11	18.0803868391695
PEX13	0.209157900405092	17.5082379099727	7.18620189915782	1.24392720914187e-12	1.47652288546212e-11	18.0712588693486
APOBEC3C	-0.448496284609369	17.4842471057079	-7.18483779065638	1.2558346360089e-12	1.4889447516473e-11	18.0619897646409
TCF12	0.250626850215621	17.6529170209809	7.1848151662369	1.25603306781201e-12	1.4889447516473e-11	18.0618360453799
TMEM127	0.159678442021168	19.0134944267707	7.18216872962222	1.27945797439912e-12	1.51508799406106e-11	18.0438581383099
TPGS1	-0.626516968226616	13.434097060835	-7.18213532264927	1.27975640249909e-12	1.51508799406106e-11	18.0436312347861
DIRAS3	-0.835063584341857	13.9266251661138	-7.18197741435382	1.28116794033548e-12	1.5157703356681e-11	18.0425587187083
TMF1	0.264230723835471	17.6142170041298	7.17765327221161	1.32042143275533e-12	1.5611940445001e-11	18.0131973819483
SLC30A9	0.216853330300612	17.9859002399241	7.17729915597108	1.32368786785778e-12	1.56403718188482e-11	18.0107936099356
CEACAM4	-1.17132855768022	10.6087146830933	-7.1762454799945	1.33345420513453e-12	1.57455174814486e-11	18.0036418018966
LGALS14	-2.23406537797181	4.94539452199827	-7.17445084659094	1.35025158517549e-12	1.59334954612159e-11	17.9914629517272
PRDM10	0.199036673224981	15.430245391676	7.17393446727	1.35512318167482e-12	1.59805916986461e-11	17.9879591792532
UBE2W	0.269338522175268	16.7878708725665	7.1713836338228	1.37944261578393e-12	1.62568208012094e-11	17.9706544472585
DYNC1H1	0.200252528505295	19.3572545706539	7.17079625765316	1.38510306577946e-12	1.63129367558932e-11	17.966670506738
APBB1	-0.412928128710643	16.4579433382856	-7.17040220487558	1.38891327353394e-12	1.63472029840256e-11	17.9639979684406
LBH	-0.348241549175079	18.1298931578057	-7.17027467723749	1.39014857862253e-12	1.63511384014389e-11	17.9631330811368
VPS4B	0.225054858340425	18.5505810009441	7.16960936440681	1.396610703423e-12	1.64165075494974e-11	17.9586211827804
IPO8	0.204921177603062	17.6448127549426	7.16843854291112	1.40805453648736e-12	1.65403118334687e-11	17.9506820400429
TYK2	-0.215215767031555	17.7363195563611	-7.1669239618734	1.42299510559678e-12	1.67050052855601e-11	17.9404136681861
QSER1	0.313685886143453	16.9774189177476	7.16664373456811	1.42577642985421e-12	1.67268367326593e-11	17.9385140332167
ASGR1	-0.501598320516587	12.0507714764344	-7.16381580953658	1.45414489985999e-12	1.70486277697409e-11	17.919347565284
ARVCF	-0.41520949977858	16.1663980269757	-7.16364989352666	1.45582640871947e-12	1.70573231064233e-11	17.918223270736
CHP1	0.221602450124237	19.4438787835852	7.16308512853992	1.46156446347743e-12	1.7113505450098e-11	17.9143964381465
ALDH16A1	-0.363405110280272	17.2339769098359	-7.16212579155199	1.47136237060973e-12	1.72171216403585e-11	17.907896624019
BTBD2	-0.26015898617197	18.2665116190727	-7.16087203447057	1.48426458273234e-12	1.735690587114e-11	17.899403211428
STIL	0.446152080254095	15.4775146569251	7.16037476808548	1.48941260051383e-12	1.74058913629914e-11	17.8960349195962
BTNL9	-0.697822629855787	14.0108951000346	-7.15997061616778	1.49360955744646e-12	1.74437064723911e-11	17.8932975059282
NLRP13	-1.97735614682969	4.01548755548605	-7.1598698411699	1.49465787424285e-12	1.74447239611791e-11	17.8926149555994
CDH12	-1.73739395771326	6.0788823141216	-7.15871210213908	1.50675328955807e-12	1.75745921929238e-11	17.8847742003626
USP8	0.232450771429367	16.0507880634869	7.15706978868197	1.52407639078023e-12	1.77652295544447e-11	17.8736536534976
UBR4	0.250925644734025	17.2548854976692	7.156573787428	1.52934657069006e-12	1.78152188135134e-11	17.8702955509443
TPD52	0.420662476479333	19.2811411785445	7.15581459790292	1.5374479084206e-12	1.78981026875724e-11	17.8651559807605
ARMC5	-0.338218209392533	15.842006131802	-7.15490071161067	1.54725595914023e-12	1.80007361554078e-11	17.8589697993771
CA6	-2.19176076983741	6.25603951028969	-7.15212743624555	1.57739726966539e-12	1.83396432076599e-11	17.8402016329932
FAM160A2	-0.209697534167379	17.3437028997704	-7.15082799756063	1.59171794999163e-12	1.84926554101116e-11	17.831409943429
TRIM37	0.319619948539504	17.5581542729257	7.15074872053945	1.59259575767284e-12	1.84926554101116e-11	17.8308736211331
NME3	-0.503816157522902	19.3491092156698	-7.15049171925967	1.59544471730373e-12	1.85138914158219e-11	17.8291350016608
ASGR2	-0.558941241148007	11.6416181317765	-7.14965569314448	1.60474707279444e-12	1.86093113851511e-11	17.8234796586925
F3	-0.624099018754976	16.8839912441848	-7.1495686801669	1.6057183111547e-12	1.86093113851511e-11	17.8228910893025
ARHGAP25	-0.424867020819107	15.6219535426646	-7.1477297006743	1.62638059538126e-12	1.88367462830725e-11	17.8104534662257
SIVA1	-0.332794602180762	17.4949971732286	-7.14676090843119	1.63737050840298e-12	1.8951937089927e-11	17.8039023745116
BRINP1	-1.34795001910933	11.8449833248765	-7.14384900907293	1.67084395261735e-12	1.9327053471034e-11	17.7842166106344
FBXO10	-0.290860178121692	14.2835251141033	-7.14296364976306	1.68115413472855e-12	1.94339276376996e-11	17.77823262387
RPL24	-0.290198716968671	21.8870502292816	-7.14042942932517	1.71101235364215e-12	1.97664947207201e-11	17.7611080013022
AIF1	-0.410884673128347	18.2429579689303	-7.14011110778412	1.71479945685988e-12	1.97976433476781e-11	17.7589573804974
IL18RAP	-0.885881554325483	11.5224970761279	-7.13955634300699	1.72141923949606e-12	1.98614353322403e-11	17.7552095273169
RBM6	-0.22565545711424	17.7064356761692	-7.13925914449666	1.72497590889132e-12	1.98898270460411e-11	17.75320183676
TMEM115	-0.248535263152963	19.0214512833761	-7.13914916282659	1.72629392384698e-12	1.98923863008881e-11	17.7524588874116
DOCK7	0.316538059150751	16.5163024165101	7.13875209886307	1.73106055742776e-12	1.99346561273835e-11	17.7497767232391
MYPOP	-0.249218451230121	16.4852628390271	-7.13857850943705	1.73314850602971e-12	1.99460445376876e-11	17.7486041705151
RAB1A	0.160403882413437	20.4557263270982	7.13838311738847	1.73550165818664e-12	1.99604686910199e-11	17.7472843775739
C1orf159	-0.346775850656638	15.4277392234298	-7.13684284972025	1.75416168016608e-12	2.01623054675961e-11	17.7368816520352
KLHL12	0.238266487229595	18.6616091930175	7.1367214938549	1.7556402292427e-12	2.01665281775479e-11	17.7360621202936
MMP20	-2.12829615446224	6.49611994319192	-7.13593468202037	1.76525615937378e-12	2.02641581508379e-11	17.7307489861236
UTP14C	0.286787493748513	17.1477790332377	7.13477645125235	1.77950555164851e-12	2.04148206427743e-11	17.7229287256913
DPY19L4	0.284307575819511	17.0581059587371	7.13425351424654	1.78597606795917e-12	2.04761084380233e-11	17.7193982843259
ARIH1	0.208609247954904	16.4269115141055	7.13408630619783	1.78804987484839e-12	2.04869426632724e-11	17.7182694824604
ATMIN	0.198867034394016	18.063217107744	7.13384071996194	1.79110006078182e-12	2.05089432196399e-11	17.716611602259
CDH1	0.686739910639346	20.3228505572663	7.13369068157055	1.79296605526503e-12	2.05173650296375e-11	17.7155987628783
SENP1	0.214297052665323	16.6112336826462	7.13213261320171	1.81245664684509e-12	2.07273318737186e-11	17.7050821123809
RPRD2	0.256055272639379	17.9047994526779	7.13125385172521	1.8235411185968e-12	2.08409620663812e-11	17.6991515685269
ADHFE1	-0.529923587609746	14.3789814850565	-7.13026279285493	1.83612199312459e-12	2.09715406250587e-11	17.6924639541313
JOSD2	-0.433944041810307	17.64702912821	-7.12810401244986	1.86382224326358e-12	2.12745345238936e-11	17.6778995386733
GLIPR2	-0.486430339669987	17.6187691511281	-7.12797579301904	1.86548033564629e-12	2.12800770657728e-11	17.6770346202973
ECHDC2	-0.372763047157886	16.5375788496433	-7.1254137511698	1.89891723108717e-12	2.1641002622191e-11	17.6597550472838
GNPTG	-0.297751081305595	18.3620017892146	-7.12536910799591	1.89950505136097e-12	2.1641002622191e-11	17.6594540035045
IL16	-0.466534791723559	14.8614978751347	-7.1216997037278	1.94843648613926e-12	2.21845506818955e-11	17.6347158508385
TMEM209	0.238352506042602	17.5161559663818	7.12150826170398	1.95102306727993e-12	2.22000737605413e-11	17.6334255172833
PCED1A	-0.323330836132719	17.9135142412069	-7.1202610175971	1.96795739622993e-12	2.23787335740457e-11	17.6250197706003
C16orf54	-0.646192904515528	14.3407936183825	-7.11992806825636	1.97250234386117e-12	2.2416371345483e-11	17.6227760995117
HSPB6	-0.781972878325321	15.962744075157	-7.11878494266611	1.98818526452229e-12	2.25804595530758e-11	17.6150735578579
NPAS4	-1.48469365108983	7.35376404702601	-7.11847717127087	1.99242856844071e-12	2.26145003681241e-11	17.6129999428317
MAP1LC3C	-1.14787900610927	11.9753944994683	-7.11819643327711	1.99630691491208e-12	2.26443588742121e-11	17.6111085368851
CDO1	-0.794919928115847	14.4731217067848	-7.11779853761015	2.00181648038147e-12	2.26926716442494e-11	17.6084279249428
DDX46	0.193834528665064	17.559925456939	7.11534008856511	2.03619078112535e-12	2.3067931639603e-11	17.5918684437913
PPAN	-0.434380614403214	15.3256638130249	-7.11451358046958	2.0478768190796e-12	2.31858492760297e-11	17.5863024657233
DLK1	-2.3260834556253	6.48144720619202	-7.11356643360719	2.06134959135217e-12	2.33231051713635e-11	17.5799247892223
ICE1	0.245513663429975	17.2663939837498	7.11348093509158	2.06257004793865e-12	2.33231051713635e-11	17.5793491172598
MAP3K11	-0.257442011340906	17.2837959640295	-7.11273768974346	2.07320952034981e-12	2.34226156614736e-11	17.5743450204675
RPL37	-0.32276397677763	20.4857712423474	-7.11268600608218	2.07395136745761e-12	2.34226156614736e-11	17.5739970641636
BCLAF1	0.180105068446263	18.4555949627011	7.10916105992183	2.12516715904551e-12	2.39861061999483e-11	17.5502710583928
SMC3	0.239020292445517	18.7511154878527	7.10327368755712	2.21349151285003e-12	2.49674689041114e-11	17.5106676828272
ROBO4	-0.358869619306274	15.7936419613685	-7.10288089686865	2.21951093197748e-12	2.50198160897263e-11	17.5080265069018
TCEA2	-0.343510854826867	17.0627429013065	-7.09816239136792	2.2930896025268e-12	2.5830759509505e-11	17.4763090415453
TGFB1I1	-0.404559763890372	16.656248034629	-7.09808625051297	2.29429634301185e-12	2.5830759509505e-11	17.4757973851887
DVL1	-0.346256147794165	18.2523263884549	-7.09783491303871	2.2982841673692e-12	2.58596152223085e-11	17.474108466431
ALKBH2	-0.287028444077894	17.1629482996462	-7.09748963105814	2.30377365647901e-12	2.59053209984124e-11	17.4717883551013
NIPA1	0.305870291591926	15.8762416804503	7.09490389484112	2.34529451536079e-12	2.63558824515684e-11	17.454416845697
XIAP	0.208184475963069	17.6343861351946	7.09255219915277	2.3836948972952e-12	2.67708407741402e-11	17.4386226686448
DNM1L	0.208011776555356	17.9919813136538	7.09241928525185	2.38588356330376e-12	2.67788502105133e-11	17.4377301504241
ADH1C	-1.66126989111656	11.810099823137	-7.092168250977	2.3900226788395e-12	2.68087278110371e-11	17.4360444941763
SLC39A13	-0.258321272127979	17.7729149013039	-7.0913706344185	2.40322083697606e-12	2.6940120426361e-11	17.4306889828113
CHST12	-0.28327760074739	14.7074694840546	-7.09024386503713	2.42198754806036e-12	2.71337358084861e-11	17.4231243437156
COG5	0.239976656326327	16.8790431684382	7.08986884551846	2.42826548658153e-12	2.71872858210784e-11	17.420606868484
WDR7	0.248270731480329	15.2562111001588	7.0892722899112	2.43828495224506e-12	2.72826347708358e-11	17.416602489306
AZIN2	-0.335323738157097	15.0227710504621	-7.08835315382843	2.453801851232e-12	2.74393406025937e-11	17.4104333888803
RBP1	-0.789748123116333	16.9326356058288	-7.08819164792836	2.45653840136036e-12	2.74446166429642e-11	17.4093494612189
TRADD	-0.3472091884829	17.0520874327394	-7.08814684712643	2.45729803541886e-12	2.74446166429642e-11	17.40904878994
ZDHHC5	0.179806588928564	19.1382601813272	7.08538041835119	2.50465475028687e-12	2.79563216869351e-11	17.3904858274836
PHF20	0.218348751542845	17.7017323076428	7.08283848790214	2.54895792693621e-12	2.843162397107e-11	17.3734350795055
BMP5	-1.54257582351001	10.0810708500037	-7.0826756850114	2.5518214882069e-12	2.843162397107e-11	17.372343220806
FLI1	-0.366639286236349	15.5045226708726	-7.08262339374828	2.55274191623423e-12	2.843162397107e-11	17.371992527514
KCNH3	-0.817985084076726	11.4505603428046	-7.0825801030198	2.55350416402249e-12	2.843162397107e-11	17.3717021984235
AGTRAP	-0.303988519254901	18.8168738424905	-7.08106793691749	2.58027057907763e-12	2.86969429936412e-11	17.3615618760696
SLC7A1	0.352712349590227	17.3403010477034	7.0810553011857	2.58049539730136e-12	2.86969429936412e-11	17.3614771513549
COG6	0.252982378632378	16.2633598253285	7.07910863745615	2.61536170973348e-12	2.90668705878463e-11	17.3484260857161
FNIP1	0.309343709285773	16.9045951074373	7.07893073057408	2.61857114228086e-12	2.90847292908539e-11	17.347233503073
KLK6	-1.99556453573722	13.0483648210722	-7.07785719442429	2.63801993843547e-12	2.92828280505599e-11	17.3400377297571
ZDHHC23	0.34564862684787	14.9548218264488	7.07686266330286	2.65616398089241e-12	2.94662103234819e-11	17.3333724031087
GPN2	-0.177150525808891	16.8522943361439	-7.07675245198924	2.65818218322865e-12	2.94705854877317e-11	17.332633821668
PHC2	-0.199409828152625	18.959594282872	-7.07584876652485	2.67478747470973e-12	2.96365799014084e-11	17.3265781657035
ARHGEF25	-0.342344626795629	16.3325243138792	-7.07521613204522	2.68647276007336e-12	2.97478914719777e-11	17.3223392591074
TAF10	-0.252213060113487	17.4429409692224	-7.07465626853528	2.69685570997992e-12	2.984465504904e-11	17.3185882351127
RPS17	-0.300839411690621	21.7179822374474	-7.07332964471904	2.72161619825984e-12	3.01003122377927e-11	17.3097010798324
RIC3	-1.09367465043961	11.9571513799011	-7.07274447734331	2.73260875827557e-12	3.02034813361409e-11	17.305781480565
SENP3	-0.226757019504422	16.8443783508527	-7.07138450107337	2.75832505404849e-12	3.04691670151711e-11	17.2966731552022
BLZF1	0.23957460696705	17.7767775745396	7.07124866288594	2.76090668613991e-12	3.04791334834266e-11	17.2957634780711
CHST9	-1.32543023678432	10.441770253518	-7.07047698375197	2.77561769481728e-12	3.0622909144826e-11	17.2905960220479
DHTKD1	0.314827716335756	18.2169296172453	7.06969700642464	2.79056511418526e-12	3.07462980732873e-11	17.2853735198111
ABHD14A	-0.360680223700523	16.5262023214901	-7.06965447570366	2.79138243811793e-12	3.07462980732873e-11	17.2850887615021
EIF2AK1	0.190594817517763	19.9774257403758	7.06962839221308	2.79188380763555e-12	3.07462980732873e-11	17.2849141240235
MRPL43	-0.235015211377299	18.2496071106733	-7.06846185050195	2.81439739240487e-12	3.09445160363287e-11	17.2771043463881
CSF3	-2.00890839044446	6.29637941291574	-7.06845326987538	2.81456365230176e-12	3.09445160363287e-11	17.2770469050514
MYL6B	-0.321330130373369	17.5359007574944	-7.06843086341177	2.81499784979772e-12	3.09445160363287e-11	17.276896909635
COMMD6	-0.284103282079332	18.7010033831057	-7.06698693919123	2.84311767793882e-12	3.12347110998254e-11	17.2672317715308
TOR1B	0.180799171785058	17.9482246993227	7.06605120471906	2.8614878326564e-12	3.14175091802063e-11	17.2609692427975
SERPINB5	-1.36049770157674	14.8273513659621	-7.06587082339702	2.8650424195644e-12	3.14375180608672e-11	17.259762103342
SOCS3	-0.477626187446987	18.6339684971702	-7.06573436985666	2.86773424783699e-12	3.14401415709358e-11	17.258848953972
APOBEC3D	-0.497491257199735	14.9110271787097	-7.06568310569357	2.86874618113778e-12	3.14401415709358e-11	17.2585058974853
RPLP1	-0.355208788471639	22.8846891504168	-7.06546453762979	2.87306456005778e-12	3.14684663249781e-11	17.2570432794655
BPI	-1.25170630597989	10.0955766322058	-7.06485104077204	2.88521991641934e-12	3.15825429813599e-11	17.252938089325
RGS12	-0.261758040979196	15.8554673008902	-7.06415836340177	2.89900479984563e-12	3.1714308687401e-11	17.2483034559413
CD37	-0.486683965334713	16.4442704545337	-7.06403153730202	2.90153574541161e-12	3.1722874845467e-11	17.2474549202972
RNF112	-0.702301081090269	10.9312213988436	-7.06280221822455	2.92618079593201e-12	3.19730615685551e-11	17.2392308252476
REL	0.470006340898477	14.7847773633737	7.05749532950596	3.03495201957644e-12	3.31416030104048e-11	17.2037429095454
ELMO2	0.222901582446745	17.7060539026167	7.0542644709886	3.10310655586271e-12	3.38654725690633e-11	17.1821495964176
WASL	0.210963320021452	18.8799347225125	7.0537149720401	3.114846760218e-12	3.39731693817286e-11	17.1784779381488
LCK	-0.727884809117187	15.2363639589503	-7.05277983975899	3.13492648139944e-12	3.41716400666177e-11	17.1722301424958
BDP1	0.345613610848538	16.2919453648933	7.05102445240978	3.1729630352872e-12	3.45654898724054e-11	17.1605041046464
AP1M1	-0.188385125585075	16.2762018389019	-7.04940602823884	3.20843310702726e-12	3.49309252906045e-11	17.1496953399902
POLA1	0.242415072510219	16.6506650436129	7.04787731434042	3.24229448164569e-12	3.52784187933979e-11	17.1394877873222
TRAPPC12	-0.192257437742803	16.5404237951815	-7.04665901694155	3.26953109759106e-12	3.55534570941762e-11	17.1313543963581
LRRC29	-0.346450686309232	14.3362654528667	-7.04607438561482	3.28268093654193e-12	3.56750756391015e-11	17.1274518343408
HBS1L	0.242227621004474	16.9286574230095	7.0452910049701	3.30038259420958e-12	3.584598665608e-11	17.1222230326914
CCDC28B	-0.412218165757265	15.5317868982388	-7.04464380855372	3.31507764096607e-12	3.59840574796012e-11	17.1179036142983
LUC7L	-0.300258113778675	17.1660239264382	-7.04384807901132	3.33323331290693e-12	3.61595047196341e-11	17.1125933744318
LAYN	-0.390479453735885	15.4999408630984	-7.04331556403119	3.34543787436716e-12	3.62702222114035e-11	17.1090399818685
SNRPD2	-0.27747152122009	20.8086969698215	-7.04288974647635	3.35522862913909e-12	3.63546533673106e-11	17.1061987412879
STRN3	0.268453979615153	17.3811821003965	7.04029618413497	3.41547242338018e-12	3.69680322403918e-11	17.0888967403351
TSR3	-0.335652243144764	19.402341062603	-7.0402774179526	3.41591217516871e-12	3.69680322403918e-11	17.0887715697789
ARFRP1	-0.322399456765723	16.7092743870146	-7.0359890026651	3.51787520193558e-12	3.80488182597907e-11	17.0601757835386
REC8	-0.569733662142969	14.6583647222373	-7.03513895947716	3.538438156998e-12	3.82484300841911e-11	17.0545094551582
GEMIN7	-0.231648941343845	17.4446528742089	-7.03493707381394	3.54333918482467e-12	3.82786088484423e-11	17.053163791121
GSTM5	-0.847505890987703	12.6188575791684	-7.03125312056662	3.63395125658661e-12	3.92341352503215e-11	17.0286146682128
MTM1	0.247424234011827	16.5679063786631	7.02865107968531	3.69931921494074e-12	3.99161381878475e-11	17.0112822521126
PNRC1	-0.292952980017514	19.0393685632236	-7.02851138646903	3.70286102619641e-12	3.99306148332969e-11	17.010351909036
CCDC71	-0.22198098582944	18.1553518447062	-7.02805787455234	3.71438242795978e-12	4.00310728533504e-11	17.0073316804356
CCDC106	-0.420988938472114	17.0403489225965	-7.02749890001449	3.72863152619093e-12	4.01607914355129e-11	17.0036093525033
SLC17A7	-0.625237343254318	10.9647091592313	-7.0272906410359	3.73395407053349e-12	4.01942659704106e-11	17.0022225815503
GRK5	-0.31611747148362	15.292122502698	-7.0271693903434	3.73705635011986e-12	4.02038148774898e-11	17.0014152053346
CCR7	-0.772966691715871	14.9891924404238	-7.02690429888315	3.74384770842378e-12	4.02530166233313e-11	16.9996500757986
LCNL1	-1.55882852898864	7.29205154161532	-7.02622043987631	3.76142344105484e-12	4.04180426475455e-11	16.9950968342284
SKOR1	-0.53592897137459	10.5932125669786	-7.02225463843664	3.86495629537745e-12	4.15059714821333e-11	16.9686998620389
TAF5L	0.21292947070253	17.0967651872377	7.02154645592669	3.88373656278647e-12	4.16829892832712e-11	16.9639875218063
PDCD1	-0.882167694889302	13.3635844448273	-7.01945972397411	3.93959701493024e-12	4.22575332292961e-11	16.950104649609
NRROS	-0.363180847508755	15.3735570278166	-7.01683421365463	4.0110018460692e-12	4.29879273750078e-11	16.9326426683
ZCCHC14	0.225757099020509	17.0550555038678	7.01678225724833	4.01242762539331e-12	4.29879273750078e-11	16.9322971720204
ARL4D	-0.483465227100854	16.2516456259161	-7.0163344000662	4.02473829767267e-12	4.30943807459949e-11	16.9293191375904
ATG4B	-0.220939152100609	17.2775226434344	-7.01568995961453	4.0425177331959e-12	4.32592301531677e-11	16.9250342231993
RNF139	0.285773482733653	18.9648198900597	7.01418505914132	4.08433717659281e-12	4.36809872822528e-11	16.9150294674403
ARMC12	-0.708116997414439	12.1905376377701	-7.01408452105761	4.08714609917444e-12	4.36852853674423e-11	16.9143611481284
PIDD1	-0.387230002565069	15.7648365288925	-7.01336847195711	4.10720664500347e-12	4.38738630960377e-11	16.9096015184385
RPL22	-0.232541636623431	20.3216046534765	-7.01224186392461	4.13896509349086e-12	4.41871044010386e-11	16.902113770874
RB1CC1	0.297226913788613	17.93892015345	7.01213674742723	4.14194053564694e-12	4.41928740631724e-11	16.9014151935861
DPEP2	-0.453855408814917	13.6349393585501	-7.01108561546052	4.1718097511329e-12	4.44854143203942e-11	16.8944301651085
GADD45GIP1	-0.417897387473893	18.7064233453972	-7.01066693218427	4.18376595485087e-12	4.45867106955892e-11	16.8916481784016
NEK7	0.261835878310723	17.9594260578503	7.01021557415415	4.19669292198768e-12	4.46982276063112e-11	16.8886492503835
RPL12	-0.306939955293597	22.4201760861876	-7.00924100804	4.22473853675163e-12	4.49705452806483e-11	16.8821746062124
TNPO3	0.179757143309676	18.5262248933305	7.0058000156849	4.3252413833352e-12	4.60133680340859e-11	16.8593205350181
SUCLA2	0.216906647958066	17.8202236316686	7.00449341312047	4.36401568641177e-12	4.63986647291665e-11	16.8506451408859
VTA1	0.227491169632675	17.3508306877879	7.0040692806259	4.37667530913277e-12	4.64839586848635e-11	16.8478293633923
DPM3	-0.426263057507278	19.3210264279917	-7.00401037182548	4.37843648412198e-12	4.64839586848635e-11	16.8474382854598
FGF17	-1.5508855689684	7.29822341266597	-7.0039673974592	4.37972171200157e-12	4.64839586848635e-11	16.8471529933687
MT3	-1.9713119966272	7.63307614092762	-7.00331591023471	4.39925106750652e-12	4.66639436728088e-11	16.8428281884547
TRAPPC1	-0.268131134651934	20.2058443859287	-7.00314965522039	4.40424849928022e-12	4.66896647274747e-11	16.8417245870331
SPOPL	0.364443347822	17.8230258805158	7.00242285926072	4.42616065032509e-12	4.68945648819323e-11	16.8369003931676
P2RY8	-0.253701953103717	7.36792407064585	-7.00118493444696	4.46372944813300e-12	4.7265009191462e-11	16.8286845723782
EXOC8	0.224111943541629	16.7970279463368	6.99987907810214	4.50369912066249e-12	4.76604287702061e-11	16.8200193413571
PDP2	0.240676855721345	15.2039526349658	6.99659257309202	4.6058538637925e-12	4.8713077956859e-11	16.7982177039154
SLC25A45	-0.321928863693579	14.9671882132968	-6.99592524782662	4.62687250861042e-12	4.89068777861214e-11	16.7937920191042
NUDCD1	0.320038951848794	17.2001670457886	6.9925590039789	4.73434244385701e-12	5.00137258518981e-11	16.7714730419659
UBXN7	0.253634356274908	16.9003749617197	6.99233902022663	4.74145027063448e-12	5.00596747886824e-11	16.7700148397428
TAGLN	-0.507232514296081	20.3467910153958	-6.99062966053703	4.79703895791603e-12	5.0617127934429e-11	16.7586854646739
CLDND2	-0.683455568664863	12.3815813752369	-6.98941972837123	4.83677234266957e-12	5.10067293707787e-11	16.7506677461428
REEP3	0.254303303273289	18.2228535336499	6.9890204272289	4.84995589605846e-12	5.11160566536382e-11	16.7480220209518
TELO2	-0.354550254831491	17.7785140440571	-6.98854301945211	4.86576456636698e-12	5.12529083662184e-11	16.7448589508181
HAPLN3	-0.666310826729045	16.5187186253432	-6.98704656976051	4.91564581820385e-12	5.17482923170427e-11	16.7349454852203
APOD	-1.02458898879609	20.0283108960466	-6.98587188230426	4.95515309698333e-12	5.21339556853046e-11	16.7271649408235
FADS3	-0.358678406960593	15.8169374982554	-6.98468654482636	4.99533445071256e-12	5.25262601077534e-11	16.719315065713
PSMG4	-0.287396089488988	14.5876816595144	-6.98379262327436	5.02584858058824e-12	5.28165175964655e-11	16.713395890891
RAB11FIP1	0.63955584402547	17.5243230307317	6.98269213819337	5.06366513658825e-12	5.31831357430209e-11	16.7061098879402
SGCA	-0.720179503631851	11.5616743354234	-6.98118957765021	5.11574978245201e-12	5.36990993647898e-11	16.6961635477653
DPYS	-1.31494691512402	8.27832114885247	-6.98031691219738	5.14624081377627e-12	5.39879332538876e-11	16.6903877536183
PET100	-0.346612805604622	17.6656347215246	-6.97655485304875	5.27974245166915e-12	5.53564677962701e-11	16.6654958577718
UBA7	-0.38787314687006	17.6108112542394	-6.97558895629292	5.31456338785966e-12	5.56893827518851e-11	16.6591069179347
CD46	0.305216538738122	19.7840680866531	6.97200683169739	5.44567948772519e-12	5.70303733541399e-11	16.6354199446143
TFAP2E	-0.500567137262449	13.1823474587331	-6.96982767936449	5.52699052993566e-12	5.78485300621698e-11	16.6210156257004
TNFAIP8L2	-0.415441706512787	16.2163514391189	-6.96911266033688	5.55392888776341e-12	5.80969771665811e-11	16.6162902053299
DENND6B	-0.335860630684342	15.6087850781376	-6.96553724926495	5.69057788647744e-12	5.94921071783865e-11	16.5926676537749
BUB1B	0.480817902055925	16.3264216623355	6.96542530208014	5.69490925879841e-12	5.95031134933405e-11	16.591928203295
ACADS	-0.474544574143867	16.863876515498	-6.96415263671151	5.74437829156398e-12	5.99280324171751e-11	16.5835225641263
DCAF7	0.252800576180835	18.9647289384481	6.96413738126916	5.74497382765203e-12	5.99280324171751e-11	16.5834218142161
SAA2	-1.17617030030707	14.2653074801365	-6.96412433170306	5.74548329967957e-12	5.99280324171751e-11	16.5833356325019
ZNF781	-0.395908546381836	12.433220362123	-6.96368698974365	5.76258336846467e-12	6.0071869933524e-11	16.5804474317003
TFRC	0.434569678325325	18.4988320053301	6.9631629486115	5.78313917061035e-12	6.02515458136667e-11	16.5769868887059
TMEM259	-0.269958315727489	18.7760493788401	-6.96274299095371	5.7996641716106e-12	6.03890447794382e-11	16.5742138399463
MAGT1	0.20578970437662	19.1510343513118	6.96147512466862	5.84983537476834e-12	6.08765265003845e-11	16.5658428387683
SNCAIP	-0.611827262822095	12.9531059107601	-6.9596240959807	5.92384889283749e-12	6.16114232413224e-11	16.5536240463089
SCAND1	-0.446421203680167	18.54691083155	-6.95832179154848	5.97647162258146e-12	6.21231291398802e-11	16.5450292054101
GPR55	-0.931448653625903	10.9675569516704	-6.95734221242423	6.01635593769668e-12	6.25019140888707e-11	16.5385652279227
FBXO45	0.253739609986496	16.9422393575882	6.95429132109877	6.14225648552560e-12	6.37733483728857e-11	16.5184385454496
ZNF468	0.358081686545528	16.6386279743102	6.95106797124345	6.27808292161285e-12	6.51463275839632e-11	16.497182913223
TMEM234	-0.257905749588101	15.8765121552174	-6.95010061809611	6.31941753377711e-12	6.5537776468869e-11	16.4908056828808
GALNT1	0.251178924017896	19.1710680631064	6.94849010256219	6.38882746054008e-12	6.62197770310347e-11	16.4801902324866
XPO4	0.247566161313252	16.1335458156782	6.94813366508063	6.40429000932932e-12	6.63421571799759e-11	16.477841136596
RNF220	-0.200077511302073	17.0370766647862	-6.94689611105901	6.45826177590908e-12	6.6863087832843e-11	16.4696859096438
SLC27A1	-0.312351630649928	16.5167099368436	-6.9461646091506	6.49037341752575e-12	6.71572332694839e-11	16.4648660860467
MZT2A	-0.436255742497387	17.391922142217	-6.94355130347149	6.6063778880638e-12	6.83186052937151e-11	16.4476509525715
PTPN6	-0.273327801653071	17.7985891050187	-6.94063834890438	6.73808264103177e-12	6.96409236059713e-11	16.4284688568719
PEX16	-0.304525232682487	17.4279513736589	-6.9400240202633	6.76618581038337e-12	6.98915801210289e-11	16.4244243803168
INPP5D	-0.416105522348342	15.8150853166612	-6.93949806154329	6.79033776941564e-12	7.01011605103097e-11	16.4209619532742
INPP5K	-0.215333118210307	17.4014663369218	-6.93895886844627	6.81518526933729e-12	7.03176790524175e-11	16.4174126521095
AP1S3	0.359094953290523	14.4884001096635	6.93870397829844	6.82696234648205e-12	7.03991702422175e-11	16.4157348958039
HEATR5B	0.230642378249318	17.0904231373646	6.93647134414566	6.93097742151881e-12	7.14311807059313e-11	16.4010414964602
G3BP1	0.200443085989136	18.4295217702423	6.93464311047577	7.01730889920925e-12	7.22798746945225e-11	16.38901275198
MYOZ1	-0.74324357002898	13.3872367219941	-6.93430337752426	7.03346737752408e-12	7.24052180571098e-11	16.3867778202627
TMTC3	0.280917635611146	16.9233271179208	6.93290864383946	7.10018761704851e-12	7.30206117869376e-11	16.3776036191276
RAB14	0.19073659899496	19.5764776485456	6.93288563008345	7.10129372438949e-12	7.30206117869376e-11	16.3774522546703
UBE2V1	0.256727599411899	15.4264748776305	6.93020902195559	7.23109938234565e-12	7.43132631314786e-11	16.3598509872338
SCARB2	0.229962436457953	20.2313744985182	6.92803966197414	7.33801121070412e-12	7.53595628667904e-11	16.3455899191077
LRBA	0.397520628866779	17.8498397522276	6.92797513753261	7.34121478585516e-12	7.53595628667904e-11	16.3451658069532
FOS	-0.723113837933987	19.7183761846585	-6.92723400021116	7.37811008521974e-12	7.56954889410136e-11	16.340294650533
ZC3HAV1	0.202744145022216	17.5150446196258	6.92440105865527	7.52082411841626e-12	7.71044556205089e-11	16.321679410844
COL14A1	-0.725338224052567	17.276528178914	-6.92433979294149	7.52394021179796e-12	7.71044556205089e-11	16.3212769111143
SMARCC1	0.236186472478124	19.0313529107837	6.92166352103338	7.66130407041918e-12	7.84678372313982e-11	16.3036976799419
RPL18A	-0.370075369865067	20.7381132537121	-6.91976235258215	7.76037648240512e-12	7.94377173035367e-11	16.2912135287736
ZNF787	-0.352140422230928	17.1066292360526	-6.91820288426455	7.84258004342977e-12	8.02339262729464e-11	16.2809755143866
AKR1B1	-0.373189049323738	17.5748563860446	-6.91795184122892	7.85589276503586e-12	8.03248438268371e-11	16.2793275970378
CDS1	0.316450055428938	18.012380761844	6.91606519174266	7.95665311708115e-12	8.1309289088911e-11	16.2669448459575
GHRL	-0.523756488428409	12.6834410084969	-6.91571412013672	7.97554225158371e-12	8.14564526302716e-11	16.2646409788783
PSMC1	0.213586285640369	16.0707394542293	6.91559151029085	7.98214954033409e-12	8.14780832438264e-11	16.2638363910349
WRAP73	-0.213503657642766	15.892152495912	-6.91511934425335	8.00764417275601e-12	8.1660477840551e-11	16.2607380744173
FNDC4	-0.482907125375711	15.8004545443093	-6.91509396002781	8.0090170563767e-12	8.1660477840551e-11	16.2605715105909
TBX21	-0.802487060642918	12.5600389741911	-6.9149118371429	8.01887378831689e-12	8.16790670386619e-11	16.2593764901418
UBQLN2	0.17292491596832	18.4178839932435	6.91489397459566	8.01984117377792e-12	8.16790670386619e-11	16.2592592845137
CSNK1G1	0.2405987238179	16.4691466434684	6.91304255065317	8.12073261133271e-12	8.26602221890507e-11	16.2471126127312
VENTX	-0.545901225528619	12.4228136235632	-6.91079304814969	8.2449938241019e-12	8.38780229336465e-11	16.2323582600421
PLEKHG5	-0.378677928986669	15.4868971425881	-6.91054099599795	8.2590327364873e-12	8.39737731845983e-11	16.2307053384696
HMG20A	0.266653350962009	16.3628162009265	6.90942483937284	8.3214833451355e-12	8.45613668705847e-11	16.2233864070142
NDUFA13	-0.354847979226296	17.7236193261127	-6.90726804711517	8.44347453184802e-12	8.57530046326299e-11	16.2092468167603
RPS27A	-0.270687637884834	21.6333734395446	-6.90679582567999	8.47041727075258e-12	8.59785251940092e-11	16.206151545916
PLBD2	0.219052328146031	18.7522514202556	6.90309128327301	8.6847280769176e-12	8.81046002615861e-11	16.1818760858795
FLYWCH1	-0.27095690721918	16.3645729080921	-6.90276101694203	8.70409053974786e-12	8.8251697880382e-11	16.1797124649179
DDX6	0.209640943728381	18.500976681537	6.90243018034026	8.7235288986865e-12	8.8399400325104e-11	16.1775452029195
HYAL1	-0.488817134538804	13.6813078384212	-6.90118295261735	8.79719366689177e-12	8.90961316185373e-11	16.1693756511435
AP4B1	-0.187064171897321	15.9177444955878	-6.90102093009401	8.80680785190702e-12	8.91437566671837e-11	16.1683144753725
ABCA9	-0.745407285981068	12.75297901806	-6.89983478236209	8.87750684472098e-12	8.98092930461767e-11	16.1605464268647
FAM160A1	0.449488215368889	14.7510649955669	6.89887245633805	8.93527408983927e-12	9.03433367445643e-11	16.1542450775607
CCDC92	-0.201351092986297	16.9051427594889	-6.89676331214941	9.06317643426139e-12	9.15855173192706e-11	16.1404371279483
CCDC107	-0.521304448832256	15.734044795927	-6.89603889078608	9.10751974705201e-12	9.19824017191134e-11	16.1356954440542
ZNF446	-0.302459420434213	15.7277121137962	-6.89514916389109	9.16227309020955e-12	9.24839234228105e-11	16.1298723796988
MICAL1	-0.333854432710382	16.6779763983179	-6.89505206577945	9.16826796884079e-12	9.24929935333471e-11	16.1292369357664
CPNE5	-0.496330478839775	14.5266686791399	-6.893571159507	9.26017811118206e-12	9.33683180776907e-11	16.1195463823777
MYL2	-1.95096505705507	6.1784612776791	-6.89321466837802	9.28243782150679e-12	9.35407906843569e-11	16.1172139083964
LRRC3B	-1.70838195469918	6.80181007638504	-6.89246288514188	9.32955224540395e-12	9.39633982807083e-11	16.1122954523983
ARF3	0.204706930724075	20.2017335535731	6.89126099974802	9.40536246963304e-12	9.46743890523405e-11	16.1044332735053
MT1E	-0.683470306377338	18.4985920679335	-6.88994656801646	9.48896365413338e-12	9.54629719284184e-11	16.0958363040287
RIN1	-0.416345532983142	14.8304886454471	-6.88809537161588	9.60794207137683e-12	9.6606393713805e-11	16.0837311979585
DIAPH1	0.209125478095878	18.8498878713989	6.88682340426239	9.69053985622861e-12	9.73829500834402e-11	16.075415436572
MARVELD2	0.344226901853567	17.1671496829982	6.88593863214802	9.74840474362182e-12	9.7910236686216e-11	16.0696318760707
ADAM10	0.234214153363656	17.2727745288097	6.88517779556681	9.79843511835545e-12	9.83582958866334e-11	16.0646589983887
KIT	-0.74774973723823	16.1245455075937	-6.88470975285796	9.8293372831223e-12	9.86139537597493e-11	16.0616000903113
GPR12	-1.96745002161509	7.65051545745819	-6.88386731382858	9.8851997879623e-12	9.91196082606231e-11	16.0560947824063
FGF18	-0.583301803877728	13.523013220115	-6.88347531827049	9.9112992546459e-12	9.93264330052835e-11	16.0535333160098
IPCEF1	-0.528017836484235	12.435202763632	-6.88321604056916	9.92859936320595e-12	9.94448950567466e-11	16.0518391580845
ZBTB33	0.25280722387431	17.6414331525722	6.87794424126007	1.0286850873971e-11	1.02976313575124e-10	16.0174051208032
HNRNPA1L2	-0.248150289669523	14.9415231777836	-6.87558755827342	1.04510751471783e-11	1.0456260355355e-10	16.0020196801988
POLR2I	-0.297217964858714	18.57027806262	-6.87509671767919	1.04856013537826e-11	1.04850236346998e-10	15.9988158685728
RCOR1	0.225790468205016	17.5477651124798	6.87415009066916	1.05525043037135e-11	1.05461123682872e-10	15.9926376417012
ZFP64	0.186023479576779	16.2401594489512	6.87373758965879	1.05817886815427e-11	1.05695587661706e-10	15.9899456687225
DIABLO	0.190812452975342	15.2224422021548	6.87334824552422	1.06095022286933e-11	1.05914112182923e-10	15.987404952623
CDC40	0.268933504030116	16.461219197098	6.87316905195376	1.06222811559996e-11	1.05983386861043e-10	15.9862356457776
RPL32	-0.294237425672094	22.0296131567255	-6.87150554008327	1.07416350859752e-11	1.07115348997453e-10	15.9753819235428
HOXA3	-0.629918178345916	13.1825554676837	-6.87007267762645	1.0845494211705e-11	1.08091638906224e-10	15.9660350197703
NMD3	0.20047403655369	18.1083953089557	6.86781657863438	1.10110243730134e-11	1.09681164295181e-10	15.9513215628263
OGFR	-0.329414673681161	17.8216592493845	-6.866708899762	1.10931994509471e-11	1.10439098647965e-10	15.9440993027549
MPZ	-0.657059191399625	12.9318759912214	-6.86429223150616	1.12745778354161e-11	1.1218328570996e-10	15.928345903069
LURAP1	-0.448803305799798	12.9603990515051	-6.86420462383479	1.12812074112921e-11	1.12187744278104e-10	15.9277749151781
PTOV1	-0.284166649126636	18.7496977917159	-6.86347805565862	1.13363369082354e-11	1.12674248930758e-10	15.9230397235307
TRNT1	0.198243582979718	16.3481519535235	6.86309277839791	1.13656775582834e-11	1.12904040506451e-10	15.9205289798761
GCC2	0.283490982457884	16.3493226616046	6.86279921831581	1.13880835104935e-11	1.13064730652049e-10	15.91861601789
DUSP1	-0.563966336567471	20.1552648993605	-6.86237475581535	1.14205572164509e-11	1.13325146485165e-10	15.9158501726578
CRYGS	-0.401381469319585	13.9356201898676	-6.86120438786807	1.15105680291353e-11	1.14155901180752e-10	15.9082247349535
SLC13A5	-1.04175967696043	7.98596680897789	-6.85989071085777	1.16124295274955e-11	1.15103213268442e-10	15.8996669966003
S100A2	-1.02852821334358	15.3589352900932	-6.85960975215979	1.16343293504898e-11	1.15257338090633e-10	15.8978369308752
STX10	-0.290033077600082	18.668782185821	-6.85845685416345	1.17246190096623e-11	1.16088439938004e-10	15.8903280788882
PPP1R32	-0.394013740718092	14.0748307311953	-6.85832224770141	1.17352054723554e-11	1.16118486888791e-10	15.8894514591222
CDK11A	-0.350605573668609	14.4255695062148	-6.85825561037653	1.17404498011423e-11	1.16118486888791e-10	15.8890174917568
FN1	0.576685067821945	22.1027470892791	6.85597526208092	1.19213042025707e-11	1.17843001074322e-10	15.8741693304166
C1orf50	-0.200788601062836	16.336869026322	-6.85562818600397	1.19490693568624e-11	1.18053162633476e-10	15.8719097905693
MTPN	0.196629953422427	20.0619228640746	6.85482483784787	1.20135786035631e-11	1.18625918430939e-10	15.8666802231072
IZUMO4	-0.507264486989756	13.4428479502286	-6.85423043708091	1.20615290412277e-11	1.1903463326223e-10	15.8628112046785
KPNA6	0.182216604699025	18.1823432605729	6.85333727221202	1.21339340255122e-11	1.19684113385338e-10	15.8569980761088
CD6	-0.616365792032576	14.6245288304175	-6.85220581470202	1.2226268728113e-11	1.2052935966677e-10	15.8496350249191
CCHCR1	-0.348780839803855	16.7180104788769	-6.84983214071681	1.24222220560928e-11	1.22394629802404e-10	15.8341917661925
NISCH	-0.235425863376229	17.7297091242587	-6.84924904958184	1.24708271863752e-11	1.22806859796811e-10	15.8303988913726
CD8A	-0.653644598729073	15.6278860077201	-6.84788345553063	1.25853911453797e-11	1.23867822070226e-10	15.8215171704463
SCAF8	0.217292146616295	17.7225291752593	6.84766158330067	1.26041019305703e-11	1.23984740345756e-10	15.8200742832839
ZC3H11A	0.21623023890275	18.6951559880444	6.84670501286759	1.26850836936209e-11	1.24713750788475e-10	15.8138539714304
BBC3	-0.43762710614166	16.1911424920855	-6.84497604621897	1.28327521580216e-11	1.26097249007003e-10	15.8026130002371
XPNPEP3	0.22618307413933	15.9023572257075	6.84391253905948	1.29244208794038e-11	1.26929282759902e-10	15.7956998415447
MATK	-0.667240669343622	13.7402934914024	-6.84357538819236	1.29536153630884e-11	1.27147195903024e-10	15.7935084514294
ZNF835	-0.67919169505379	12.9549105435956	-6.83999563724098	1.32676093276164e-11	1.30158833344275e-10	15.7702471284355
SYNDIG1L	-1.16031977881218	9.16310172351991	-6.83895538683338	1.33602453410863e-11	1.30996808587452e-10	15.7634896417821
MYH7B	-0.475835146003911	11.6022337618153	-6.83843350946624	1.34069580461006e-11	1.31383845344859e-10	15.7600998709096
HECTD4	0.281655309700525	16.2026075603264	6.83812833657036	1.34343479427249e-11	1.31581209288998e-10	15.7581177789965
LPGAT1	0.274262319543165	18.1952399893823	6.83778496560741	1.34652318139831e-11	1.31812563210345e-10	15.7558876882451
PRKCQ	-0.725386570471995	13.2683013564163	-6.83733986971503	1.35053688007256e-11	1.32134198579175e-10	15.7529970774148
ZNF609	0.264414569840245	17.0433322599487	6.83680642069983	1.35536277368153e-11	1.32534908294968e-10	15.7495328970515
AKAP11	0.3141229442625	17.0716683387425	6.83614105287443	1.36140579179391e-11	1.33054139554484e-10	15.745212392143
SRF	-0.249442312146549	18.3985540174289	-6.83597431339314	1.36292429284316e-11	1.33130855709421e-10	15.7441297449698
TVP23C	-0.358537118590952	13.1496610818342	-6.83407571819161	1.38033243287254e-11	1.34758759140418e-10	15.7318037839638
PHYHD1	-0.863481041071967	16.3902369020184	-6.83399505699498	1.38107682125807e-11	1.34758942091467e-10	15.7312801889808
IBSP	1.17687153756279	13.8364469326041	6.83348811010119	1.38576424304199e-11	1.35143660650021e-10	15.7279895807363
PBRM1	0.253671368591654	17.4044238274429	6.83334768822514	1.38706539385364e-11	1.35197904581363e-10	15.7270781374609
MECR	-0.220569281741813	16.7573282615372	-6.83294221139478	1.39082927613824e-11	1.35492005006082e-10	15.7244463850567
NEURL4	-0.236005361983381	16.0687982327856	-6.83122664772417	1.406865336831e-11	1.36980681320525e-10	15.7133130806174
GALT	-0.324811862999358	15.7645860972344	-6.83078585479326	1.41101480031297e-11	1.37311032766113e-10	15.7104529288095
EIF4G1	0.193133763822047	20.2303942511484	6.83054821308583	1.41325684997757e-11	1.37455512166361e-10	15.7089110246737
SAP30BP	-0.225234844993086	17.2751484496005	-6.82996567605264	1.41876763274654e-11	1.37917588466614e-10	15.705131524536
ZBTB6	0.24132167239037	16.6500984184506	6.82785146868972	1.43894558186586e-11	1.39804193604301e-10	15.6914170280889
PPP3CC	-0.261180856035846	16.6515982571711	-6.82756634985004	1.4416881969325e-11	1.39995714746538e-10	15.689567809258
GBF1	0.176672032424463	18.603921761834	6.82635134402629	1.45343316618445e-11	1.41060740818618e-10	15.6816883385545
NEIL1	-0.489270514313393	15.2814402819577	-6.82540087658296	1.46268631943777e-11	1.41882918286885e-10	15.6755253291667
SPRTN	0.209262526656413	15.9600686001633	6.82439169936039	1.47257427195284e-11	1.42765761013205e-10	15.6689824950504
NYAP1	-0.80437566733716	10.8355519576989	-6.82354577012758	1.48091319746051e-11	1.43456306008092e-10	15.6634987352096
SERPING1	-0.41723401388774	20.4875343391926	-6.82350888495668	1.48127785254926e-11	1.43456306008092e-10	15.6632596402302
C12orf66	0.26604360289674	15.5013564846753	6.82211264035541	1.49514638682335e-11	1.4468983583832e-10	15.6542098527896
FLVCR1	0.297283209168807	16.470509246986	6.82206625483137	1.49560930096803e-11	1.4468983583832e-10	15.6539092332036
FHIT	-0.403793578633707	14.6203581947056	-6.82035990610748	1.51273620530712e-11	1.46268776718801e-10	15.642851872415
FZD8	-0.552851059411026	16.2512822924601	-6.81796149682452	1.53713502593102e-11	1.48548794385634e-10	15.6273141541059
SPRY1	-0.454854796736164	17.4074383569997	-6.81687734494506	1.54829027256698e-11	1.495472067952e-10	15.6202922895065
TANC2	0.482172493878485	15.9819147498635	6.81596298188989	1.55776018216705e-11	1.50381859288031e-10	15.6143709131953
ZNF611	0.284518245230934	15.239060738253	6.81467327172864	1.57121413132088e-11	1.51600028013518e-10	15.6060200422927
C7orf50	-0.332900410341818	17.9481087892484	-6.81423299161322	1.57583306735115e-11	1.51964900846737e-10	15.603169560915
FAM162B	-0.649063398322276	13.3125006660795	-6.81298873138879	1.58895859109667e-11	1.53101132548897e-10	15.5951148276693
EXPH5	0.373157889946089	14.5966636543928	6.81295625357677	1.58930262671288e-11	1.53101132548897e-10	15.5949046002206
POLR3B	0.208370424174916	16.1181329096482	6.8121185443789	1.59820171750753e-11	1.53876726636839e-10	15.5894824627699
SUGP1	-0.207306957900634	16.9706557348296	-6.811641599527	1.60329017441451e-11	1.54284800506092e-10	15.5863956733615
RGL4	-0.445318455505157	11.8143304052109	-6.81075018643759	1.61284316525281e-11	1.55121836810669e-10	15.5806269745247
SFRP5	-2.01846093011622	7.12087615913805	-6.81048445525053	1.61570170626054e-11	1.55314461159548e-10	15.578907453153
SMTNL2	-1.15748984161882	10.4081463728291	-6.80874301852756	1.63455815432658e-11	1.57043917114204e-10	15.5676403026571
COMMD4	-0.282285663270628	17.3093395134946	-6.80851765272174	1.63701415430073e-11	1.57196666065629e-10	15.5661823717739
BORA	0.328904487771627	15.1006712627799	6.80828352804549	1.63956943948728e-11	1.57358782428634e-10	15.5646678250625
TRIP11	0.257578845805774	17.0748091266774	6.80721980978431	1.65122842255981e-11	1.5839399915982e-10	15.5577872591661
TMEM106B	0.278417772835319	16.9734984420729	6.8065926797789	1.65814019434673e-11	1.58946839837561e-10	15.5537311868418
PRR22	-0.510317198401358	14.3177293038314	-6.80653808290736	1.6587432621761e-11	1.58946839837561e-10	15.5533780882911
GPR35	-0.40083532621259	12.8334653668216	-6.80547887780296	1.67048571752444e-11	1.59987574075731e-10	15.5465283232771
UCN	-0.596984032504455	14.4731786714714	-6.80522174656803	1.6733485739994e-11	1.60177232434151e-10	15.5448656307367
AKAP17A	-0.120700699535531	8.86599000802734	-6.80460043865927	1.68028598587075e-11	1.60756512164303e-10	15.5408482933841
RASL10A	-0.527613110228673	12.7700796152113	-6.80390022488511	1.68813825339266e-11	1.614226615428e-10	15.5363211586884
SPIB	-1.08138983459303	12.2470077958685	-6.80333905951938	1.69445718267771e-11	1.61941566131742e-10	15.5326933303703
GRSF1	0.180058239656422	18.4398025442832	6.80231500533047	1.70604824847914e-11	1.62963524534989e-10	15.526073720005
STK25	-0.20616462982137	17.7644097821123	-6.80123485781035	1.71835847904326e-11	1.63997326453395e-10	15.5190925053773
TOP2B	0.204740278428893	19.6331393742771	6.80120690141328	1.71867824626347e-11	1.63997326453395e-10	15.5189118309494
ZNF511	-0.298034342938529	16.2761490109116	-6.80100083723629	1.72103702352356e-11	1.64136105832523e-10	15.5175801164206
BCL2L12	-0.368267284140277	17.1500141364784	-6.79968891251809	1.73612898975984e-11	1.65488471823274e-10	15.5091025124838
TDG	0.213413690884536	16.8095608416538	6.79880929319533	1.74632044736805e-11	1.66372544878125e-10	15.5034192879568
GPRC5A	0.63096675096628	19.261816578111	6.79751910771345	1.7613750207827e-11	1.67718757881349e-10	15.4950846129013
CLEC4F	-1.04343734427368	11.5750610800981	-6.79715796878044	1.7656117302539e-11	1.68034018313467e-10	15.4927518936432
HSD11B1L	-0.403104842131272	15.502409553622	-6.7964765543072	1.77363299222888e-11	1.68708936980933e-10	15.488350715132
AMMECR1L	0.158248359285469	17.5438849164556	6.7945059481789	1.79703158462746e-11	1.70845082396039e-10	15.4756250709872
LEMD3	0.217861020111712	17.1043517468119	6.7943485090214	1.79891399000228e-11	1.70934502641631e-10	15.4746085172193
SYNJ2	0.282314667478193	16.7265400358864	6.79386442732536	1.80471398410919e-11	1.71395887480888e-10	15.4714830319162
BCOR	0.309720788259181	17.138187970184	6.79171637251804	1.83067274771883e-11	1.7373701520116e-10	15.457616526697
DVL2	-0.203454644455618	16.9374232011028	-6.79166652541513	1.8312794648731e-11	1.7373701520116e-10	15.4572947925487
PHYHIPL	-1.0158206506401	9.68532163072999	-6.79099941262364	1.83941827142541e-11	1.74417984368338e-10	15.4529891746489
AIP	-0.311768503407492	19.1568496303908	-6.79071273344051	1.84292665644529e-11	1.74659404113971e-10	15.451139035415
EIF4E	0.200036897821377	15.8297079130577	6.78977204558765	1.85448496271976e-11	1.75663087622134e-10	15.4450686285127
ATRX	0.277413143795261	16.8200375009558	6.78829547097551	1.87277124921567e-11	1.77302688586412e-10	15.4355416151016
CHRDL1	-1.0685072423726	14.986117637848	-6.78783846288512	1.87846670117349e-11	1.77749177057339e-10	15.4325933362695
RPRD1A	0.247025874143368	17.4834412217935	6.78744872959625	1.88333715729607e-11	1.78117175965431e-10	15.4300792085895
DSTYK	0.234368377680401	16.8422045862949	6.78626809481683	1.89816711907704e-11	1.79426224188173e-10	15.4224638680466
ANAPC2	-0.249465016977595	17.3706804078974	-6.78569548635218	1.90540083125439e-11	1.80016239908568e-10	15.4187708615059
ARL4A	-0.391141550268671	16.5645653087289	-6.78476994639537	1.9171502881585e-11	1.81032052964561e-10	15.4128022471237
UBXN6	-0.27131484243144	18.6143413853016	-6.78442934683013	1.92149195633012e-11	1.81347672987183e-10	15.4106059794093
GIMAP6	-0.401934398131889	16.6021783516015	-6.78340650961364	1.93458822731339e-11	1.82488782419494e-10	15.4040110873897
RHOT2	-0.312916991430892	18.2346992402223	-6.78306745012393	1.93894878337206e-11	1.82805098542439e-10	15.4018251531566
EDF1	-0.323014956970592	21.6843392763439	-6.78054557533117	1.97168576070106e-11	1.85795040866893e-10	15.3855696391749
FABP4	-1.27822447626376	17.3605656796966	-6.77968525117875	1.98297730215692e-11	1.86762091628676e-10	15.3800254253995
STK19	-0.220620983784009	16.1745575715334	-6.77856616520828	1.99775994466128e-11	1.88056769894489e-10	15.3728146302879
MED9	-0.198552097260448	15.9488501283231	-6.77779762724048	2.00797452484761e-11	1.8892031960321e-10	15.3678632125126
XRN2	0.204138797334714	19.6314810660762	6.7773389953524	2.01409454525867e-11	1.89397937315542e-10	15.3649086551202
KAT6A	0.357137092823198	17.4165543083236	6.77582328093026	2.03445073893727e-11	1.91213083692245e-10	15.3551455595324
C1orf43	0.200002466379928	21.3783687095647	6.77099637702863	2.10062982537211e-11	1.97330904247818e-10	15.3240676114352
DDX51	-0.235998577096019	16.4035953350589	-6.76967699697828	2.11908346906052e-11	1.98961437558093e-10	15.3155763384739
COL27A1	-0.561004788734332	15.0273551600133	-6.76912432579068	2.12686060848804e-11	1.99532582559521e-10	15.3120199055159
TBC1D14	0.387430783098701	16.4438396362679	6.76908852170213	2.12736540444472e-11	1.99532582559521e-10	15.311789515791
SIRT3	-0.280354905440717	16.7435050986747	-6.76780062820275	2.14560151501494e-11	2.01139059380197e-10	15.3035030092715
LIN7B	-0.393587127846516	15.1775636714995	-6.76716559111662	2.15464974091445e-11	2.01883005409687e-10	15.2994176146629
CENPL	0.294082361652867	15.5686337163109	6.76659021536105	2.16288018772792e-11	2.025496002429e-10	15.2957163439848
ZNF576	-0.193599964284076	16.4701063253804	-6.76440730377765	2.19438681984966e-11	2.05394153653695e-10	15.281676760734
GABARAP	-0.211287736312592	19.140165372813	-6.76269767395224	2.21937622286369e-11	2.07626077673985e-10	15.2706840320514
NDUFB8	-0.255529924278555	18.1252414361755	-6.76234243307088	2.22460362579168e-11	2.08007888740305e-10	15.268400192816
TMUB1	-0.341243226003606	18.3039544978975	-6.76223352467144	2.22620863929953e-11	2.08050775461623e-10	15.2677000441098
XPR1	0.291678315438247	17.1807560729412	6.76074997551709	2.24818550740317e-11	2.09996493946784e-10	15.25816365571
SPOCK2	-0.606170244330356	16.073387068622	-6.75541649987132	2.32896499013491e-11	2.1742996710884e-10	15.2238954507334
ALS2	0.18890612807547	16.0117209659204	6.75427341549719	2.3466445792821e-11	2.18967879020004e-10	15.2165542295719
POGK	0.226907580659336	18.2961373879523	6.75241568497394	2.375658338836e-11	2.21561270254546e-10	15.2046257746774
APOA1	-1.26449076865217	10.64500250783	-6.75085956026068	2.4002320834352e-11	2.23738120607424e-10	15.194636243267
USP7	0.179728892248274	19.0182940637811	6.75018447247941	2.410970159552e-11	2.24623703417398e-10	15.1903031793558
NCAPG2	0.319654758885971	16.6701622159169	6.74933754061145	2.42450823994675e-11	2.25769112605406e-10	15.1848676933565
ERGIC2	0.216439131883362	17.7727976685893	6.74835667555425	2.44028036914914e-11	2.27121273947117e-10	15.1785734258969
CNPY3	-0.261142778822158	19.8561144206929	-6.74723705349725	2.45840663538428e-11	2.28691040623215e-10	15.1713897730729
PTH1R	-0.582045560663028	13.3476941478165	-6.74463394647041	2.50106167137087e-11	2.3253979648417e-10	15.1546921008765
RPS15A	-0.254295708506188	20.5193845318529	-6.74451492228874	2.50302927321658e-11	2.32603575420419e-10	15.1539287597401
TRABD2A	-0.5999376599753	11.6010513321955	-6.74267711316599	2.53360359431782e-11	2.35324317468137e-10	15.1421438563726
KPNA4	0.178477276689701	18.0524686006411	6.74247635758435	2.53696551932602e-11	2.35516047111243e-10	15.1408566950366
DUSP22	-0.229395485015385	16.8861054288526	-6.73962967177064	2.58511041180058e-11	2.39862826501885e-10	15.1226087156389
ANKEF1	0.340202181128852	16.2968406917529	6.73926797921417	2.59129134338536e-11	2.40313472616765e-10	15.1202906810035
DRAP1	-0.362400301075649	19.7122891293651	-6.73892416385017	2.59718020222911e-11	2.40736585752074e-10	15.1180873245658
CHD4	0.139405503902275	19.9762055746573	6.73818877795022	2.60981994031099e-11	2.4178469676725e-10	15.1133749169484
CSNK2A1	0.198908882136873	18.7275257436571	6.73584874290816	2.65044275987934e-11	2.45313094699614e-10	15.0983829398927
RPL36A	-0.321815614909625	18.6217567224996	-6.73583860502319	2.65062009412578e-11	2.45313094699614e-10	15.0983179995839
MZB1	-0.803218987522598	16.7807493890233	-6.73576200398001	2.65196039341365e-11	2.45313094699614e-10	15.0978273187371
SF3A2	-0.278081777727287	18.724794842246	-6.73539162382076	2.65845036487026e-11	2.45788159307337e-10	15.0954548587022
CENPI	0.458117122186867	14.6905470597227	6.73522139255132	2.66143845504259e-11	2.45939137070102e-10	15.0943644871164
CCDC124	-0.378342130666258	19.0594801069611	-6.73391671128204	2.6844492498473e-11	2.47939284658925e-10	15.0860085348474
CD1B	-1.77275198187073	10.2537475765288	-6.73308277011698	2.6992595988819e-11	2.49180378739102e-10	15.0806682599734
LATS1	0.275189259940475	16.8149156214975	6.73299853660726	2.70075998693935e-11	2.49192135246377e-10	15.0801288910678
XKR4	-1.19088543235056	5.50351551915706	-6.73228940971576	2.7134235821889e-11	2.50233356672492e-10	15.0755884141913
DCAF15	-0.254653351600002	17.4845545354372	-6.73184242312856	2.72143576005878e-11	2.50844782170172e-10	15.0727266241851
BATF	-0.544274088101456	17.8024246289027	-6.73041313106738	2.74721158452288e-11	2.53092096687846e-10	15.0635768858699
FCRL5	-1.22043048325924	11.008973162886	-6.72938847820589	2.76583726797896e-11	2.54678744680619e-10	15.0570185788406
ALMS1	0.267334941768222	16.0402592147776	6.72769340537528	2.79692164638597e-11	2.57410400406993e-10	15.0461712513363
CTBP1	-0.195546467928317	18.1812994046671	-6.72734272106815	2.80339514090201e-11	2.57875410097469e-10	15.0439274206414
KCNIP2	-0.662239551211751	13.7616600196818	-6.72725238058499	2.80506516824594e-11	2.57898316811021e-10	15.0433494003453
UBE3A	0.231769239274175	17.6241625055815	6.72717201484542	2.80655162278621e-11	2.57904331149098e-10	15.0428352068666
USP32	0.373554157632103	17.1193029406974	6.7264101932036	2.82068077263328e-11	2.59071535134218e-10	15.0379612244593
PRF1	-0.647039347391658	14.937932559208	-6.72601148769384	2.82810314595849e-11	2.59621871502279e-10	15.0354105884838
GNB1L	-0.363845423935089	13.9027145798241	-6.72518637709084	2.84352440757305e-11	2.60905583786872e-10	15.0301325552112
TJAP1	-0.210755102029399	16.5909037643139	-6.72450802409273	2.85626448933173e-11	2.61942113273783e-10	15.0257937403472
MMP1	1.17474430353889	15.9809132742422	6.7240587330792	2.86473336193299e-11	2.62586089826878e-10	15.0229202505554
LTK	-0.796283080588363	10.9253822663388	-6.72374869791581	2.87059168984469e-11	2.62990250272546e-10	15.0209374896034
SPTY2D1	0.225261200094678	17.5053713314947	6.72192795959907	2.90523350900331e-11	2.66029681911711e-10	15.0092950571369
FCRL2	-1.4438096625173	9.53386216402467	-6.71966098146801	2.94893869381291e-11	2.69895553978873e-10	14.9948032604316
CALML6	-0.788824930305834	11.6006154274188	-6.71850600754713	2.97145263193826e-11	2.7181902125528e-10	14.9874217453827
LOXL4	-0.658473228411223	14.5067499460427	-6.71618734783064	3.01716008786143e-11	2.75861150804016e-10	14.9726065558566
PSME4	0.277871166281489	18.1557763632396	6.71522063732316	3.03641963497102e-11	2.77482275705383e-10	14.9664310994671
ZGPAT	-0.401335035465952	15.1718243138523	-6.71513753184626	3.03808093927525e-11	2.77494368228015e-10	14.9659002503727
CUL4A	0.201445893949408	18.270191025691	6.714246080576	3.05595745235133e-11	2.78986779691772e-10	14.9602063470285
PROS1	-0.432458872224927	16.3984764569117	-6.71363573573635	3.06825627619853e-11	2.79968743874948e-10	14.9563083353213
RNF41	0.146283317083974	17.4941402125284	6.71260472943324	3.08914196289182e-11	2.81732851681023e-10	14.9497244780267
KIF1B	0.276682383022276	16.4101362808271	6.71218904220462	3.09760213636525e-11	2.82362537282234e-10	14.9470702222241
RPA2	-0.180953537196739	19.0838187092816	-6.71189053164539	3.10369150463038e-11	2.82775587939442e-10	14.9451642587906
NFXL1	0.232958790364538	16.0869962727936	6.71089860068356	3.12401046078398e-11	2.84484023345551e-10	14.9388314269741
PPP1R16B	-0.561184443646784	14.7023788370774	-6.70963664671626	3.15004915417111e-11	2.866949961008e-10	14.9307759174652
NCOA3	0.285059153556457	17.6725032660401	6.70956908354682	3.15144921054106e-11	2.866949961008e-10	14.9303446765252
DOK2	-0.546477073341729	15.5406524690587	-6.70911321440122	3.16091176708893e-11	2.87411761828141e-10	14.9274350677118
ZDHHC19	-1.40938915149339	7.93050075892746	-6.7083370371292	3.17708712331723e-11	2.88737877822155e-10	14.9224814933532
PRC1	0.437907162262096	17.5013755189971	6.70772873566015	3.18982066305229e-11	2.89750026094775e-10	14.9185996728194
CR2	-1.64748947521754	10.3640615094431	-6.70642268128129	3.21732944013973e-11	2.92102611351155e-10	14.9102662982683
[truncated: 16,150 more rows]
