# Supplementary material for: Construction of a ferroptosis-based prognostic model for breast cancer helps to discriminate high/low risk groups and treatment priority
Source: Front Immunol. 2023 Dec 13;14:1264206. doi: 10.3389/fimmu.2023.1264206 (PMC10751362; doi:10.3389/fimmu.2023.1264206)
Supplement: Supplementary Figure 1 — Prognostic analysis of the 12-gene model in the TCGA datasets (A) The distribution of risk score in the TCGA datasets. (B) Kaplan-Meier survival analysis of OS between the risk group in the TCGA datasets. [file DataSheet_1.zip › Supplementary-/SupplementaryTable 4.csv]

	gene	HR	z	95%CI	pvalue
8	ALOX15B	0.92	-2.45	0.86-0.98	0.0142
10	ANO6	1.41	2.52	1.08-1.85	0.0116
39	IL33	0.91	-2.61	0.86-0.98	0.0089
41	JUN	0.84	-2.21	0.72-0.98	0.027
45	MT3	0.97	-2.12	0.93-1	0.0341
52	PROM2	1.26	2.25	1.03-1.53	0.0243
54	PTGS2	0.91	-2.2	0.84-0.99	0.0281
60	SLC7A11	1.11	1.98	1-1.23	0.0472
61	SLC7A5	1.11	2.05	1-1.22	0.0405
63	TF	0.94	-1.99	0.88-1	0.0468
66	TP63	0.9	-3.05	0.84-0.96	0.0023
73	SQLE	1.18	2.2	1.02-1.36	0.0281
