# Supplementary material for: Construction of a ferroptosis-based prognostic model for breast cancer helps to discriminate high/low risk groups and treatment priority
Source: Front Immunol. 2023 Dec 13;14:1264206. doi: 10.3389/fimmu.2023.1264206 (PMC10751362; doi:10.3389/fimmu.2023.1264206)
Supplement: Supplementary Figure 1 — Prognostic analysis of the 12-gene model in the TCGA datasets (A) The distribution of risk score in the TCGA datasets. (B) Kaplan-Meier survival analysis of OS between the risk group in the TCGA datasets. [file DataSheet_1.zip › Supplementary-/SupplementaryTable 3.csv]

	logFC	AveExpr	t	P.Value	adj.P.Val	B
NEK2	4.57344182035774	16.763242617936	35.2982036117324	3.33017959097671e-188	6.04394293966363e-184	419.801119944039
GPAM	-3.59954137712801	15.9980334240723	-34.8020723685971	1.87233047725946e-184	1.6990462915891e-180	411.193638765159
COL10A1	6.8681962177079	18.2363669502073	34.4172619340757	1.51712294598569e-181	9.17808811556475e-178	404.517081462327
MMP11	5.75328876271407	19.0566339247325	33.9183585232191	8.94463258414945e-178	4.05840341924321e-174	395.861938567681
LYVE1	-4.90695717422695	14.0260753809572	-32.5868655126559	1.0135552743543e-167	3.67900293485122e-164	372.78196029027
PKMYT1	4.16858583674561	15.6530477155392	32.452142590284	1.05196270401394e-166	3.18201185252482e-163	370.449293422737
IBSP	9.70007631593788	12.9400309518428	31.9192510144119	1.09243072046846e-162	2.83236073511174e-159	361.229239274597
CAV1	-3.34060309030547	18.6643385874022	-31.2944426068367	5.49954959870867e-158	1.24764157083705e-154	350.435325675121
KIF4A	3.9098114978088	16.3390730334047	31.1741376770403	4.41184494987199e-157	8.89673044391408e-154	348.359387011048
UHRF1	3.60462641018568	15.9081793080758	30.7236591617459	1.06484405982303e-153	1.93258548417282e-150	340.593946455146
TNS1	-2.80875353060459	17.7828563577207	-30.716717243606	1.20051671591105e-153	1.98074344336996e-150	340.474383255589
MYOM1	-3.44274817724147	13.1610500338383	-30.6830276491512	2.14835601507279e-153	3.24920944312968e-150	339.894181652913
CDC25C	3.56174945736919	14.8144582645153	29.8839904021028	2.06888110191834e-147	2.88831716297814e-144	326.15773407402
IQGAP3	3.74712332080271	16.2781714410638	29.860909005023	3.0778814005256e-147	3.99003353843851e-144	325.761692343948
PAMR1	-3.99976395837848	14.8854620335963	-29.8517554492114	3.60298481773116e-147	4.35937143046686e-144	325.604643842535
FHL1	-4.31811992888055	16.893276988636	-29.6375065461315	1.43540776318787e-145	1.62820096838105e-142	321.930842353148
ASF1B	3.0356833754171	17.4838864047242	29.3543741527701	1.85788077033076e-143	1.98345165298429e-140	317.08227480569
NPR1	-3.40703722563839	15.3312923793618	-29.3257033218104	3.03882092217627e-143	3.0639756064765e-140	316.591717996218
PDE2A	-3.27463453630933	14.5752089842309	-29.3086827538735	4.06953758657025e-143	3.88726513992966e-140	316.300534527646
SIK2	-2.19046491264154	16.7349266387909	-29.1446272659331	6.78381459959816e-142	6.15597255840535e-139	313.495382371985
FAM13A	-2.45920996519195	14.9985729428904	-28.8554282759146	9.607007112362e-140	8.30274152772657e-137	308.557128596654
HSD17B6	2.92507227619127	15.1920461636301	28.8513766644374	1.02966844389175e-139	8.49429663099609e-137	308.488007594694
PPP1R12B	-2.16440796266668	15.7187404474426	-28.7535198566849	5.49133871949673e-139	4.33314375739766e-136	306.819100095672
ITIH5	-4.17862583835125	14.6634631049627	-28.7204554360329	9.66521200527939e-139	7.30891386182565e-136	306.255437535879
CAV2	-2.94146988179103	16.4567257801344	-28.2220555158166	4.78276826047139e-135	3.47209844637181e-132	297.77419204709
NUSAP1	3.07580378497547	17.8810258150347	28.2197177782861	4.97711819836931e-135	3.47421993008479e-132	297.734480425388
KCNIP2	-4.78640590737584	14.1909284479147	-28.208626923985	6.01233617398807e-135	4.04140330450776e-132	297.546086982436
HJURP	3.54180497495267	15.7551655082462	28.1244042804594	2.52360741637047e-134	1.63574824998956e-131	296.115945602463
UBE2C	4.12816033168893	18.4549496045521	28.0974818292178	3.99099238386086e-134	2.49767313016175e-131	295.65897576422
ADAMTS5	-3.47563294435532	14.9239415773824	-28.0136871845641	1.66106633005836e-133	1.00488976080764e-130	294.237267725008
SPC25	2.89487517294446	15.9966277949447	27.8806428035128	1.59544785871428e-132	9.34057522187271e-130	291.981809150364
PAFAH1B3	2.52633749996686	19.5000765150624	27.8508884855542	2.64528798141843e-132	1.50029161171135e-129	291.477709051246
GSN	-2.37415202839567	19.7947919496525	-27.8392235178916	3.2251355323827e-132	1.77372681143071e-129	291.28011200216
NUF2	3.57865432880694	16.0571314835397	27.8256135433201	4.06410751310124e-132	2.16939668397866e-129	291.049590499128
SPTBN1	-1.85338524238398	18.5319782282023	-27.6829021808	4.58429573142003e-131	2.37715380655834e-128	288.63387831808
SLC2A4	-4.23974712035434	12.7300417627292	-27.6213737610232	1.30194959209411e-130	6.56363420747666e-128	287.593220516532
RDH5	-3.9134091136527	12.5113223423782	-27.5285323010672	6.28335323042059e-130	3.08206966970009e-127	286.023937926288
CKAP2L	3.38235276589331	15.0180288828192	27.523635248063	6.82706947106601e-130	3.26064431132571e-127	285.941197186094
HMMR	3.12720544563087	15.8197969922413	27.4466035661385	2.51769663837595e-129	1.17163272538167e-126	284.640111120972
DTL	3.02977561069827	16.5135515798781	27.4135351177603	4.40754047001962e-129	1.98559750052996e-126	284.081833538649
TPX2	3.38379580688877	18.193181861181	27.4124980056989	4.48561890582006e-129	1.98559750052996e-126	284.064327028144
UBE2T	3.00193516281042	18.3262885464333	27.4083670834523	4.81057621526638e-129	2.07874161263975e-126	283.994598349366
SORBS1	-3.31963303500677	16.6673341957224	-27.3306806396606	1.79154869202106e-128	7.56158539802096e-126	282.683731190421
PYCR1	2.51311853412303	19.2149068073619	27.3257170344084	1.94850078167243e-128	8.03712288331203e-126	282.600005770969
PBK	3.52598810528156	16.4716707814163	27.2986312760279	3.08103122442867e-128	1.24261412649235e-125	282.143189846423
KIF18B	3.78549095650033	15.0394614736065	27.2471639663749	7.35684658999958e-128	2.90259584265005e-125	281.275460615617
TNXB	-4.42664201221372	14.0560492307914	-27.2151732844713	1.26345111582845e-127	4.87880304280223e-125	280.736299569092
KIF20A	3.48107252397685	16.6645245318624	27.2089938084625	1.40255175089617e-127	5.30310660979469e-125	280.632169989078
BTNL9	-4.32770532201328	14.4049267894368	-27.2048544513868	1.50418924570511e-127	5.57133277965348e-125	280.562421356679
CLEC3B	-3.75902952443587	16.7983886157256	-27.1472785056809	3.97928640316419e-127	1.44440137862054e-124	279.592523920557
KRTAP13-4	-7.27455965642043	1.26979126928597	-27.1199886773602	6.30939741717566e-127	2.24527948479061e-124	279.132985019045
LPL	-4.66954421441683	17.0539284738687	-27.0940657371181	9.774597638668e-127	3.41152254892664e-124	278.696566984709
AOC3	-3.60773981242495	17.1767481195079	-27.0896322881119	1.05343577289733e-126	3.6073218570403e-124	278.621939095801
TROAP	3.53885650664013	15.5856146771794	27.0734655862824	1.38402136570233e-126	4.65159329002437e-124	278.349831463098
DLGAP5	3.39595997711008	16.0496371160852	27.0203453218154	3.39235222991475e-126	1.11941455674042e-123	277.456024138943
SPRY2	-2.84161880917468	16.3238878837225	-26.853002963314	5.69963540210484e-125	1.84719076630001e-122	274.643139430407
EBF1	-2.95245454356885	15.280361220287	-26.8228513885554	9.47168320381688e-125	3.01581716607145e-122	274.136780982291
RRM2	3.50838513833012	17.181546957413	26.785575177524	1.77436445377157e-124	5.55223111577591e-122	273.510971601404
BUB1	3.21859688526236	15.9484529757591	26.7461925161018	3.44317959302434e-124	1.05915705819998e-121	272.850038089774
CEP55	3.34303177835675	16.6002908515588	26.7339004544021	4.23449738353379e-124	1.28086488356258e-121	272.643799156874
CDK1	2.97120379720212	17.4097486078602	26.6695765440162	1.24959965770054e-123	3.71786626026346e-121	271.564954379216
CAT	-1.79391945060822	19.1627212138983	-26.5952046628224	4.36305356670308e-123	1.27717837390475e-120	270.318420197936
NEIL3	3.72546563697202	13.9605298217071	26.55473664303	8.61190333557186e-123	2.48091164503641e-120	269.640523010115
NAALAD2	-2.66433088238096	11.7492988881242	-26.441849212539	5.73131034539379e-122	1.62527424153987e-119	267.750931260061
TMEM220	-2.53638243119978	14.2817917899489	-26.4104452191856	9.70692475242283e-122	2.71032272818034e-119	267.225647545505
CKS2	2.5100811826256	19.757995963522	26.3582840884641	2.32808076538168e-121	6.40186936528971e-119	266.353534926363
PALMD	-2.92073149730795	16.0038161360995	-26.3494542124877	2.69954593734467e-121	7.31254615177141e-119	266.205948795309
BIRC5	3.7800158865474	17.2223643341685	26.3309455141282	3.6816182333641e-121	9.82613078195957e-119	265.896630073186
CENPF	3.16037100402981	17.0917240201098	26.3003643482373	6.14641196365544e-121	1.61668450330989e-118	265.385683876014
ASPM	3.70946569200909	15.2190811651741	26.2810022355841	8.50181069669026e-121	2.20427660477473e-118	265.062267245058
ZWINT	2.48943412874785	18.1555698133111	26.275924681876	9.25665263005071e-121	2.36618293778578e-118	264.977464602102
WDR62	2.71908201568697	14.4085051658561	26.180934877049	4.54160773841063e-120	1.14480053950576e-117	263.391818652044
KLB	-4.11220074799165	12.3859585435671	-26.1049687675237	1.61857950393424e-119	4.02405471464418e-117	262.124867732028
ACACB	-3.33119759599416	15.3428899303404	-26.0488207581654	4.13796729694372e-119	1.01486443881394e-116	261.189096725197
TOP2A	3.57996294222467	18.2589248003739	26.0475086864574	4.22970628540588e-119	1.02353252498442e-116	261.167236265406
DMD	-3.64222250828064	13.8954287207045	-26.0022739306965	9.00631311810275e-119	2.15073127342693e-116	260.413767555196
CFL2	-1.84821919743482	15.7172744934214	-25.9895636120667	1.11364858907211e-118	2.62488418741165e-116	260.202119842578
LEPR	-3.16416566923907	14.2879074480979	-25.9561197964896	1.94666129430456e-118	4.52948151670941e-116	259.645364707772
MELK	3.50846331447758	16.3941259426517	25.9543336636396	2.00558636181064e-118	4.60751732664574e-116	259.615635800116
IGFBP6	-3.25660704167159	17.2258440999315	-25.9505189391009	2.13747235431507e-118	4.84912321980803e-116	259.552144368563
NIPSNAP3B	-2.6490351032391	14.1675711130481	-25.9365581218151	2.69845628907784e-118	6.04620780129305e-116	259.319806148253
TK1	2.97102403106677	19.0007206758421	25.9299643818146	3.01241057917927e-118	6.66734629286885e-116	259.210084363968
CEP68	-1.24980005640531	16.5794726837844	-25.9194780944512	3.58858623897486e-118	7.84689778929574e-116	259.035605750298
PYGM	-3.09295373541889	12.0263891188699	-25.9088615655087	4.28418086027279e-118	9.25638076584415e-116	258.858980511686
BUB1B	2.9499936277555	16.0499964806503	25.8952512223462	5.37646871042182e-118	1.14797094853466e-115	258.632577859739
HSPB7	-4.32412189971432	14.0038843132791	-25.8504561195632	1.13502988204548e-117	2.3953089917725e-115	257.887668968999
ACVR1C	-4.92689485553872	11.7571737277082	-25.839903090164	1.35342294984968e-117	2.82336472607147e-115	257.71223375649
ARHGAP20	-3.36754263689184	12.8229585077884	-25.7894795104586	3.13677593968327e-117	6.46924392378542e-115	256.874268652066
CDKN3	2.76635290388535	16.3921283209959	25.7835657570482	3.46165431903291e-117	7.05905216136272e-115	256.776021760691
SPC24	2.98543214188782	15.8389190885046	25.7399896966906	7.15441015083163e-117	1.44272655363826e-114	256.052281244859
PLK1	3.19901173653484	16.4325581926635	25.6599073210471	2.71392895903869e-116	5.41264798654871e-114	254.723148967023
KIFC1	3.03405687039729	17.2304950132316	25.5539035916469	1.58209122501378e-115	3.12101887421469e-113	252.965671522854
ITGA7	-3.42140730210768	15.3803429705642	-25.5403220074485	1.98271214466371e-115	3.86927341005395e-113	252.740652872285
PPARG	-3.16191879118733	15.4528417451322	-25.5103058769775	3.26477325454629e-115	6.30344359540006e-113	252.243474347455
ADAMTS14	3.49305125652928	14.082680298381	25.4985175424714	3.97096215431149e-115	7.58620969879992e-113	252.04826351826
EXO1	3.39755166631466	15.4897899445126	25.4669820316233	6.70408959771028e-115	1.26742210530046e-112	251.526178970028
HSPB6	-4.66025721811046	16.3703423776336	-25.4286669646644	1.26638826968796e-114	2.36945161923369e-112	250.89211708199
SKA3	3.00005407837153	15.5721015870598	25.3229599101368	7.31134028671988e-114	1.35401545779264e-111	249.144309023055
POC1A	1.97209395973886	16.6379618031577	25.2855021361973	1.36013571097058e-113	2.49344474933384e-111	248.525497978216
CCNB1	2.36818739103068	18.3617762473508	25.2129582336867	4.52206314971521e-113	8.20709241041813e-111	247.327856947293
CENPM	2.90897182105303	16.1940128203974	25.198556843278	5.73931822394612e-113	1.03131570739008e-110	247.090228091639
ATOH8	-3.79450607846806	12.7001536765295	-25.1972381280784	5.86595751270639e-113	1.04373787155008e-110	247.06847085131
SH3D19	-1.9291288230204	17.4169476654899	-25.1672930163322	9.62799652619285e-113	1.69649037819295e-110	246.574507077287
MMP13	6.95102982054521	15.5300418891783	25.1635068799127	1.02503551134137e-112	1.78878552839755e-110	246.512065334613
PTTG1	2.99140536014908	17.3700857840776	25.1612188740326	1.06457772597755e-112	1.84009725226349e-110	246.474332486823
LDB2	-2.25652789227285	15.8236474750628	-25.1260518191783	1.90450066092053e-112	3.24290863784486e-110	245.894506514916
GPR146	-2.71230283482735	12.9336854458202	-25.1258172320458	1.91190271777729e-112	3.24290863784486e-110	245.890639548473
CD34	-2.09427711433248	17.3369195359109	-25.0782401237278	4.19792291408983e-112	7.00607837804715e-110	245.106605708437
MKI67	3.2464573953326	16.7628741035716	25.0780987958194	4.20773895645567e-112	7.00607837804715e-110	245.104277428664
KLHL29	-3.01784487963451	12.961717107791	-24.9931424847138	1.71185445633709e-111	2.8244042298238e-109	243.705430057202
TRIM59	1.96978195188651	14.9360242471501	24.892789504472	8.96369703945876e-111	1.4656048429652e-108	242.055013103494
SYNE3	-2.76445281270927	13.9712201688181	-24.8884234701913	9.63271071839858e-111	1.56092916810907e-108	241.983257013259
ABCA10	-4.14161195623469	11.9095780445493	-24.8197925524653	2.98485682185649e-110	4.7939970318472e-108	240.855835609873
LIPE	-4.1706885467121	15.871448108968	-24.8044799133138	3.84107591782107e-110	6.11506024846795e-108	240.604427371643
LMNB1	2.40213548071378	18.1160441097667	24.7684103382185	6.95613152052183e-110	1.0977985301387e-107	240.012423518856
KLHL31	-3.20102554437207	12.7796585794669	-24.6813055490605	2.91545678461823e-109	4.56143320552037e-107	238.583946620948
LMOD1	-3.03253772387886	16.8750725909957	-24.6797346111195	2.99174069530984e-109	4.6407779383913e-107	238.558199128695
TPM3	1.18610004459457	20.2394741494188	24.670014878391	3.51012731199878e-109	5.39875428690389e-107	238.398905806887
KIF14	3.52382314510622	14.3777382838877	24.6559819634467	4.42081286684186e-109	6.74229686725318e-107	238.168961670247
NDC80	2.99433188288404	15.9284752182208	24.5953210014103	1.19767186987176e-108	1.81137889719188e-106	237.175464845065
KIF2C	3.10313838537108	16.6717681011977	24.5839563846002	1.44340768460092e-108	2.16499223701009e-106	236.989426887334
MTURN	-2.37456406429667	17.1011904512736	-24.545727285568	2.70360763874825e-108	4.02194877341328e-106	236.363829174267
CST1	10.717782852	14.7319916082966	24.4879276179922	6.97845414700889e-108	1.02969076678101e-105	235.418587552344
CDCA8	2.74646664931525	17.0674469196444	24.4760082877933	8.48482205880689e-108	1.24186318988134e-105	235.22375463777
NCAPG	2.95339579714003	15.7680046606729	24.4651931138092	1.01309703536655e-107	1.4709358475894e-105	235.046997804282
ANLN	3.20802253491119	16.61519978924	24.4448524143563	1.41401486587099e-107	2.0367425238645e-105	234.714632631923
FOXM1	3.24530180334129	16.8649350219604	24.3903744070155	3.45204822552803e-107	4.93316718465419e-105	233.824926920159
DST	-2.65592667425798	16.56942741932	-24.3710789654517	4.73476262493446e-107	6.71337553749496e-105	233.509965391273
STARD9	-2.33093794065702	13.1233777940125	-24.350192221034	6.66491899818075e-107	9.37686937193662e-105	233.169124370979
GTSE1	2.90954906440399	15.3947168437724	24.2994663783719	1.52846708728767e-106	2.13385762824491e-104	232.341768140218
TGFBR2	-2.35116075310244	18.8686382848933	-24.2955582499459	1.62935944953151e-106	2.25734691981278e-104	232.278049679224
LIFR	-2.93375280902948	15.8402307839469	-24.2766147005193	2.22104842044367e-106	3.05377331686608e-104	231.969242219564
ERCC6L	2.75616530121316	14.5836110811081	24.2437494596797	3.80092134226202e-106	5.18668582261003e-104	231.433687247826
ESCO2	2.78252227811692	13.8034140036874	24.2395116847237	4.07349900809031e-106	5.51715921625605e-104	231.364648834524
KIF11	2.39243635111069	17.0247249639966	24.2208674674873	5.52431548098206e-106	7.42672604921063e-104	231.060961715997
GPRIN1	2.63442972084641	15.1543363702937	24.184696059996	9.97408916705892e-106	1.33102753156583e-103	230.472012593381
AURKA	2.7877384099357	16.9581722147085	24.1754321458379	1.16029620646079e-105	1.5370960475224e-103	230.3212249815
KIF23	2.50512580863558	16.1033542560827	24.1488850889902	1.78970244937295e-105	2.353718098092e-103	229.889232865548
NACC1	1.38997539688264	18.8111166386687	24.1019839021727	3.84701026336056e-105	5.02297764530438e-103	229.126428356118
ANXA1	-2.62935212069536	19.3066707966318	-24.0995801194572	4.00083407599899e-105	5.18650983180754e-103	229.087346999316
RMI2	2.52444050398281	16.5907138690583	24.0967258901026	4.19148298831561e-105	5.39512232304539e-103	229.04094392836
SLC16A7	-3.05875743061707	13.2543310477039	-24.0405393736754	1.04756210786704e-104	1.33888765462528e-102	228.127875437671
INHBA	3.12264346543041	17.1205999654718	23.9941588104678	2.23007125900178e-104	2.83031911046317e-102	227.374725570716
SYNM	-4.14962297349218	16.5374280069289	-23.9335430470859	5.98183367335796e-104	7.53918745401205e-102	226.391193913181
GABRD	3.22580932576742	14.7370696840033	23.9300314352822	6.33355435570471e-104	7.92742606908171e-102	226.334242723477
CAPN11	-2.99239488052892	12.6910592268849	-23.9037227641691	9.71637869399606e-104	1.20782573231051e-101	225.907664389531
CDC20	3.33906027802301	17.8826152606435	23.8850702635469	1.31592332505333e-103	1.62467295417639e-101	225.605327440935
SLC50A1	1.76843349232878	19.5787009904307	23.8481364771373	2.39857516865907e-103	2.94133383351308e-101	225.006919793397
PAQR4	2.37145285256494	17.5188419541683	23.7995432106268	5.28156968903159e-103	6.43323545545197e-101	224.220110068219
EZH2	2.17314243732819	16.5926689382964	23.7850316318681	6.68480721422707e-103	8.08817107540048e-101	223.985254462895
CDCA5	2.8611875513941	16.6634926115279	23.772749213678	8.15978474729408e-103	9.80741280653247e-101	223.786516062968
ACSS2	-1.49561988444866	17.5333202392341	-23.7487595734548	1.20436142104178e-102	1.43802338358468e-100	223.398453505488
CCNB2	2.8441801697602	16.9527827791756	23.737506081401	1.44560568143618e-102	1.714790687084e-100	223.21646307761
SKA1	3.11244463828398	15.1971502495853	23.7356096179323	1.49077171945228e-102	1.75688415171036e-100	223.185796728695
GPX3	-3.45081345751256	18.5327979018723	-23.7264583771988	1.7293371171721e-102	2.02488640900364e-100	223.037831092908
RYR3	-2.90916378227942	11.0704374873379	-23.7201415403674	1.91591031601994e-102	2.22896514906705e-100	222.935706789713
SCN4B	-3.09674615160411	14.7852138352575	-23.7031119264053	2.52528066609513e-102	2.91919228082551e-100	222.660438302532
FZD4	-2.35251968122004	17.0690408513469	-23.6954657847822	2.85857108269463e-102	3.28355737846992e-100	222.53686867848
MME	-4.15471138961821	15.5236666841651	-23.661588968522	4.95008314476252e-102	5.65025528266006e-100	221.98955903902
DEPDC1B	2.89682260850642	14.5617402268928	23.6424578367312	6.74876507617392e-102	7.65520858546753e-100	221.680605369002
GIPC2	-3.20743669218207	12.9608136796622	-23.6188416284831	9.89326400081482e-102	1.11523508292415e-99	221.299347381693
NUAK2	2.11096219087832	15.8202731770926	23.5669519251719	2.29147969763936e-101	2.56716450817634e-99	220.462136945942
CCDC50	-1.25378883288697	17.3116558509435	-23.5632427166053	2.43321171907831e-101	2.70922450856149e-99	220.402317008084
DENND2A	-2.3358338821025	14.2073354972828	-23.5577076350057	2.6611603076343e-101	2.94496331849115e-99	220.313056930364
GNG11	-2.17881979081937	17.4092773562502	-23.5555205540073	2.75700273281599e-101	3.03253591502287e-99	220.277789664058
NUP210	2.01529051821182	18.1618146923407	23.5063268546564	6.10839630872016e-101	6.67839063897362e-99	219.484848543381
CD36	-4.75749417153418	16.5785489446147	-23.4992598508793	6.84758239753733e-101	7.44172293011407e-99	219.370987780344
SLC35A2	1.24454540987831	18.4217727115828	23.4813628227585	9.14426824076554e-101	9.87853120843177e-99	219.082694916475
EBF3	-2.82474127286244	14.1260841838557	-23.4787650130397	9.53627890455017e-101	1.02410607005137e-98	219.040855099117
ENPP2	-3.07565973103684	16.3678887289656	-23.4667000272938	1.15886947857305e-100	1.23719542156601e-98	218.846561398152
OXTR	-4.22812662449298	15.2458703046984	-23.4581978946019	1.32947808247114e-100	1.41103495431396e-98	218.709666008036
CCDC69	-2.7604573119924	16.4470711687509	-23.434910374685	1.93648228788288e-100	2.04332657225502e-98	218.334801540509
CDCA3	2.76475760966537	15.2745280744992	23.4344295124512	1.95157627999536e-100	2.04735016795583e-98	218.327062459323
OIP5	2.30110862620723	15.3859865181411	23.3989271368045	3.4615567893439e-100	3.61056288332198e-98	217.755845348186
MYH11	-4.00856685155988	15.901594193914	-23.3611455495674	6.36767383376955e-100	6.60382356623335e-98	217.148314065295
TACC3	2.19753508855573	16.9123890326525	23.3290681723215	1.06806801688789e-99	1.10138445673286e-97	216.632797438257
ALDH1L1	-5.02510721738556	11.0087547618636	-23.3025858451651	1.63663152193029e-99	1.67814833285384e-97	216.207400861646
AURKB	3.25931860212369	16.2192445842156	23.2947141427855	1.85793417791302e-99	1.88383878358788e-97	216.080989737631
SLC24A2	5.5692805494041	12.0015723580726	23.2947121789858	1.85799295973459e-99	1.88383878358788e-97	216.080958203128
ABCA9	-4.08627722096854	13.1065032453292	-23.2933356126282	1.89965778688248e-99	1.91538273189612e-97	216.05885368362
MAMDC2	-3.76302183821311	14.5744231956233	-23.2840161539786	2.20736632213868e-99	2.21334206522071e-97	215.909217446579
SPAG5	2.51073804934857	16.6207620788716	23.2058074875208	7.77381054571799e-99	7.75202679089207e-97	214.65437240149
GINS1	2.31904150269689	16.2501173943055	23.1978511015195	8.83523686975679e-99	8.76233409558557e-97	214.526803854263
NCAPH	2.64322076635003	16.1684426283966	23.1868176459658	1.05508440602647e-98	1.04069167853122e-96	214.349926898313
TXNIP	-2.12882741192231	21.686164329013	-23.1683932927205	1.41889643456388e-98	1.39197575085945e-96	214.054638626947
HAS3	-3.39848126059528	14.0560458366605	-23.0798929887348	5.8807479512753e-98	5.73815562191911e-96	212.637498641931
GPD1	-6.02699404311934	15.1326358917217	-23.0793110862875	5.93594129432468e-98	5.76103735565234e-96	212.628187671544
PDK4	-3.90015475753572	17.2990616697305	-23.0578807730702	8.37287422040993e-98	8.08294118224573e-96	212.285346465791
ESPL1	2.69897449465476	14.9625229638847	23.0451786240829	1.0265794916719e-97	9.85787893881132e-96	212.082196370466
PLSCR4	-2.27937250151632	16.6318587123044	-22.9995645504899	2.13358466039784e-97	2.03802252639792e-95	211.35303287734
RAD51	2.38611455657844	15.6708481626054	22.9658948039941	3.65994307749716e-97	3.47090159401784e-95	210.815166966926
FAM83D	3.25587050493523	16.5430231763635	22.9656912458547	3.67189986253471e-97	3.47090159401784e-95	210.811916112814
COL11A1	5.33741527587059	17.3626679956266	22.9575924119037	4.18065316804565e-97	3.93133027703941e-95	210.682585669434
MOCS1	-1.95990900369463	15.9875516689101	-22.9275647934342	6.76261608422475e-97	6.32653192332964e-95	210.203230109475
GNAI1	-2.45445419994401	15.8752313784642	-22.9122133382632	8.64684068730117e-97	8.04776982737585e-95	209.958257393041
ESM1	2.83732411225992	15.7509747274422	22.8996584512198	1.05714394180986e-96	9.78882928566693e-95	209.757959235633
ITPRIPL1	-2.85668329625943	13.131760883596	-22.8798401441047	1.45166072476456e-96	1.33737007582498e-94	209.441869960669
GYG2	-3.42567183823368	16.281350985249	-22.8673266156925	1.77339765470785e-96	1.62552495127741e-94	209.242342830939
EZH1	-1.34723040213105	16.9197946301989	-22.8617304995425	1.93945882789464e-96	1.76880594308844e-94	209.153127194231
SEMA3G	-2.91020348868908	16.5063042676227	-22.859011097429	2.02567624304317e-96	1.83819990674952e-94	209.109776458043
HIF3A	-5.17744558023532	10.3042695971717	-22.8456295133424	2.50904312916604e-96	2.26550366921565e-94	208.896486662214
JAM2	-2.33116745772922	15.8313661927928	-22.8209516601967	3.72258952117766e-96	3.34461768415116e-94	208.503274754506
PRC1	2.38335790104299	17.2805650560736	22.8171137776953	3.95808218563555e-96	3.53868145749259e-94	208.442137855171
PRR19	1.99346644385504	14.4398031555954	22.7945560576981	5.67580636114159e-96	5.04946986469447e-94	208.082879270716
ASPA	-3.74385380294947	11.9009228036316	-22.7942505965715	5.70357222030065e-96	5.04946986469447e-94	208.078015407387
SDS	2.69666284403757	15.8419636848441	22.7933849601153	5.78299626434486e-96	5.09493200007742e-94	208.064232002459
GNAL	-2.38916642236825	13.7654573939212	-22.7686120292841	8.59002515888846e-96	7.53141867674718e-94	207.669864509999
ADRB2	-3.16241311942788	13.8172239786967	-22.7030791892431	2.44464682656392e-95	2.13307188727445e-93	206.627454140193
GPRASP1	-2.41047449837146	14.3923851224899	-22.6824618829331	3.39633974112966e-95	2.94929042879245e-93	206.29975009847
METTL7A	-1.89501207540676	18.5541638115506	-22.6672847623106	4.32607868196209e-95	3.73876199994905e-93	206.058592148643
HAGHL	3.24348226370831	14.9484331862839	22.6557870144496	5.19617474338814e-95	4.46944907193134e-93	205.875941105304
GPIHBP1	-4.06129132230988	14.4758827051297	-22.653073298253	5.42583006187077e-95	4.64497121664588e-93	205.832836968679
TSHZ2	-2.99931677704835	14.533477408397	-22.5815505683563	1.69500380349459e-94	1.44425464927809e-92	204.697536053101
FOXO1	-1.92216824562333	16.7336798480593	-22.5693502113985	2.05823316088204e-94	1.74555484284337e-92	204.504021453408
LIMS2	-2.20267464525393	15.49929701935	-22.5580783409137	2.46254854733727e-94	2.07873458537787e-92	204.325271684247
GNG13	8.47320001653244	11.150918353035	22.5575783378507	2.48221576444683e-94	2.08563582911785e-92	204.317343456363
PPEF1	3.29492505296641	13.5067843497334	22.5364085642527	3.47601681905561e-94	2.90719950456407e-92	203.98173352739
MRAS	-2.34228522766876	16.7911517138333	-22.5287686165418	3.92505315482431e-94	3.26769677554617e-92	203.860646956214
CACHD1	-2.50612304032333	15.4852044133154	-22.5242404814408	4.21807914848443e-94	3.49561271533534e-92	203.788887824254
SLC17A7	-3.28364718951574	11.2441978056922	-22.5067540899633	5.56985183681172e-94	4.59487459028618e-92	203.511829365541
CCNA2	2.66204003972013	16.9562514271674	22.4858345072809	7.76650940020794e-94	6.37802620381783e-92	203.180490113912
RECQL4	2.55417405710248	16.6624151000032	22.4708797595761	9.84933025658396e-94	8.05204931651992e-92	202.943703444762
CENPU	2.22874103550035	17.0992510153164	22.4533296418912	1.30154361348526e-93	1.05454085005107e-91	202.665905210549
CNN1	-3.51121996597148	16.8897020495001	-22.4419474104326	1.55936258058786e-93	1.25781651000396e-91	202.485785156418
NMT2	-1.84430864295893	16.0033701770673	-22.4380119815567	1.65989586212568e-93	1.33298451335039e-91	202.423517021225
CCNF	1.67330611105989	16.5147318785761	22.4318457140478	1.8305926176597e-93	1.46358702281524e-91	202.3259605739
PLIN1	-6.04193465912171	15.8575264975819	-22.4274340574217	1.96337464831372e-93	1.56286344264236e-91	202.256170570663
SHE	-2.2767465613227	14.3500552220939	-22.403029684741	2.89193785692153e-93	2.29195546573226e-91	201.870208787894
PLIN4	-5.7963453084545	16.1429405904993	-22.3916983386584	3.46142438758819e-93	2.73136483523209e-91	201.69105934899
E2F8	3.32627904262946	14.2559475524606	22.3631068290074	5.44703850508675e-93	4.27958016574975e-91	201.2391917995
EPAS1	-1.91461823845585	18.8186717009791	-22.315232024889	1.16314937009378e-92	9.09913703354828e-91	200.483101544259
PEAR1	-2.25571678552398	14.7766186628183	-22.3143517237982	1.17948115900821e-92	9.18729766302145e-91	200.469205181317
MATN2	-3.34759151726233	16.2498069447315	-22.2857336884286	1.85565962879549e-92	1.43924643602604e-90	200.017567361224
F8	-1.75663064523295	15.3880893148123	-22.2854092853022	1.86521394295935e-92	1.4405007596072e-90	200.012449150299
LGI4	-2.48551898683152	13.5905973849979	-22.2803610016302	2.02038828229829e-92	1.55372995489117e-90	199.932804779556
NDRG2	-2.63623743528452	17.7125457076163	-22.2776179717138	2.1100434204211e-92	1.61583029692922e-90	199.88953245426
SHCBP1	2.51054842166729	15.3406936588558	22.2654844876376	2.55675836401639e-92	1.94968939279552e-90	199.698148846335
HBB	-4.3703782018748	16.3927643646881	-22.2623647789953	2.68614620698825e-92	2.03978525149079e-90	199.648948156701
RDM1	4.19746614112191	12.6316578126443	22.2524649056606	3.14164802471596e-92	2.37574041669041e-90	199.492837064314
FAM83H	1.99432649711136	18.8974160610295	22.2447660714419	3.54855943688008e-92	2.67231556929197e-90	199.371454210234
PDE1C	-3.45002992847258	12.0705167695271	-22.2413019265084	3.74843413320151e-92	2.81117070592869e-90	199.316842864611
KL	-2.97980544323012	12.7454826902354	-22.2354951542532	4.10901272929728e-92	3.06890831374553e-90	199.225308587377
CCDC3	-2.5738399575066	16.6481854154843	-22.2283757205782	4.59871029336079e-92	3.42057348828709e-90	199.113095997607
SVEP1	-3.3928903600178	14.9828866618478	-22.2131302624908	5.85227668631979e-92	4.33522324816399e-90	198.872856118023
AQP1	-2.40396746968185	19.5693320916908	-22.2104634753802	6.10427788889211e-92	4.50351786201231e-90	198.830839645174
FAM111B	2.94013513301683	16.4338139231842	22.1921375326191	8.15512303092487e-92	5.99219950964597e-90	198.542163141146
DEPDC1	3.07372291729733	14.8618057897062	22.183146753591	9.40006358293139e-92	6.87910298252507e-90	198.400573917431
RNF150	-3.11322578981667	14.1431543633929	-22.164910622728	1.25385203707784e-91	9.13902032968906e-90	198.113460500687
PROS1	-2.28833161012533	16.5968236128425	-22.15759693215	1.40738328601969e-91	1.02170397031885e-89	197.998340172294
RBMS3	-2.46141849769688	14.8388245305849	-22.1336053078739	2.05554579397057e-91	1.48629882927378e-89	197.620815162301
RABIF	1.15009728012103	17.6974761735639	22.101985282832	3.38561005928722e-91	2.43831099071443e-89	197.123515873102
HOXA5	-3.11505044555093	14.8712348035156	-22.0933442042841	3.88004207960017e-91	2.7833550870618e-89	196.987666931101
FXYD1	-3.98005712123386	12.2048462140346	-22.0880041322415	4.2210069757752e-91	3.00675158884627e-89	196.90372533874
SBK1	2.52832363867508	17.0036917146502	22.0879502670458	4.22459449642294e-91	3.00675158884627e-89	196.90287866546
FMO2	-4.30775493454931	15.3099558297522	-22.0837239875316	4.51577697941229e-91	3.20143892184976e-89	196.836451153425
MYZAP	-3.16206992030525	14.2703721183881	-22.0788663566191	4.87530099448047e-91	3.44287306415665e-89	196.760106891339
RAD54L	2.66089581853557	15.0233897372767	22.053824195144	7.23537819176828e-91	5.08972398458925e-89	196.366648487311
KLF15	-3.62954633402097	13.5238457701261	-22.0491833423639	7.78444068298465e-91	5.45481907164048e-89	196.293753000641
DDR2	-2.47191833633432	16.5745135250958	-22.040053714089	8.98898316267536e-91	6.27465597766904e-89	196.150369809002
ROBO4	-1.86215480527179	15.9665082002136	-22.0355322214751	9.65276202389592e-91	6.71218306404931e-89	196.079367948772
OR2B6	6.74481736607164	11.7216881658119	22.0261891054416	1.11835318478482e-90	7.74694349261821e-89	195.932670877462
SCN4A	-3.60885011021276	11.8981245183267	-22.0142560320192	1.34961731956483e-90	9.31338582995515e-89	195.745347232764
NTRK2	-4.07099659648076	15.0688588378002	-21.9908144641473	1.95215765431155e-90	1.3420344419735e-88	195.377491113124
LRRN4CL	-3.7511291697467	13.7916194442858	-21.9716417834512	2.63980946563761e-90	1.80792082988139e-88	195.07674897031
PLAC9	-3.20658567165135	16.0004020301233	-21.9712408794807	2.65651639971663e-90	1.81252316309989e-88	195.070461600195
EOGT	-1.44666124918229	16.3836986383509	-21.9283048271199	5.21950543088335e-90	3.54789528333715e-88	194.397381097192
CENPA	3.03114671389192	15.5788181508893	21.9101521289971	6.943293374626e-90	4.70200863642117e-88	194.112983249516
ACO1	-1.56476933483105	17.1811983229122	-21.9075083775203	7.23788813502846e-90	4.88328742612013e-88	194.071572121242
HLF	-3.73455794307146	14.1555937480041	-21.907258458207	7.26637450475791e-90	4.8843492921056e-88	194.06765755268
GRM8	3.70919946966656	10.6146076619578	21.8995682439078	8.19985035750066e-90	5.49147911949371e-88	193.947212595466
CDC14B	-1.96893424259839	14.6315509347803	-21.8912804854521	9.34036120842553e-90	6.2322873371954e-88	193.817429243521
SRPX	-2.80785755937132	17.2682496171057	-21.8772662772197	1.16407048032816e-89	7.73872349724387e-88	193.598019939218
CHRNA6	5.88095344951606	11.3011351929681	21.8714759463932	1.27490451236801e-89	8.44461386677626e-88	193.507383047431
PRRG3	-3.8980649091557	11.138525610382	-21.8460185094967	1.90143164016101e-89	1.25487573953754e-87	193.109017136393
CTXN1	2.84349108363922	18.0758008937013	21.8423512612174	2.01410351887078e-89	1.32441901318789e-87	193.051647435703
KANK1	-1.97880632944333	16.194514686523	-21.8420039762473	2.02511305177376e-89	1.32685114717119e-87	193.046214795084
GALNT15	-3.3172058870788	14.9923552096685	-21.8212506470506	2.80477389277842e-89	1.83107343093653e-87	192.721634738741
EDNRB	-2.52556122337831	15.3482170792782	-21.8144175085693	3.12217929698877e-89	2.03098322799459e-87	192.614794403205
ABCA8	-4.64700504364911	13.09436143387	-21.788766189316	4.6685922019163e-89	3.02608142402068e-87	192.213849925223
PFKFB1	-3.18459563910262	13.5088081317366	-21.7763483736261	5.67204916651468e-89	3.66341709334786e-87	192.019826233591
CYYR1	-2.17751504167579	16.8716102730536	-21.7571258362339	7.66631865758297e-89	4.93390132327919e-87	191.719576375253
KLF4	-2.58430559247048	17.2459644977421	-21.7479112813444	8.85711215863657e-89	5.68013175148746e-87	191.575688999359
CEP112	-1.87255985018623	14.1112593423962	-21.7422529580687	9.67813036409826e-89	6.18480239359223e-87	191.487346178926
EEPD1	-1.72384827770002	15.6101133806217	-21.7375917081495	1.04112631303974e-88	6.62996542293269e-87	191.414578105899
TMEM37	-2.55098918054826	16.4240909862252	-21.6842649913236	2.39933848238025e-88	1.5225732208643e-86	190.582565936671
AQP7	-5.98262964415886	12.5532184804965	-21.6813930360705	2.50962019714958e-88	1.58700686265044e-86	190.537782648467
MYCT1	-2.02686487003887	15.9979787739837	-21.6589830697999	3.56333811057363e-88	2.24552164475003e-86	190.18842662036
MCAM	-1.88661982146665	18.3411048207182	-21.6505055622145	4.06849391438365e-88	2.5549860225657e-86	190.056309507284
GABARAPL1	-1.5344319428048	17.8594427797166	-21.6447413376463	4.4522228245265e-88	2.78632386352867e-86	189.966490364847
DMGDH	-2.50098923314851	12.3828125513702	-21.6282819046567	5.75868261474918e-88	3.59155775859391e-86	189.710074650441
BGN	2.29185598429888	22.2521503911988	21.5967642543722	9.42320244894603e-88	5.85690757691512e-86	189.219312558098
RNASEH2A	1.65265645358851	18.2046501350857	21.5558592775874	1.78472319189206e-87	1.10549287404945e-85	188.582852478519
TSPAN7	-2.89996481251763	15.8319660410987	-21.551530808923	1.90944964446799e-87	1.17872794549148e-85	188.515535069166
ALDH1A2	-3.58876272704159	12.2259400814912	-21.5513028006923	1.91625598331476e-87	1.1789196556332e-85	188.511989195456
FGF2	-3.53047496367816	14.3384537591544	-21.5367306898011	2.40547198398185e-87	1.47489564315158e-85	188.285405338313
SAMD5	-3.48759216724795	13.5119597732603	-21.5239929398809	2.93421900099321e-87	1.79303503868774e-85	188.087400029209
ACSM5	-3.38814995025647	12.9673376576016	-21.5220115740746	3.02630930290153e-87	1.84310360866979e-85	188.056604849954
APCDD1	-2.50375319169037	16.0793940971893	-21.5156434045195	3.34229232525699e-87	2.02873790672539e-85	187.957636758961
ADCYAP1R1	-3.31933122374753	12.3479886669655	-21.4985196833332	4.36509863179123e-87	2.64073916894597e-85	187.691580729342
HCAR2	-3.34387616348453	13.7847865249203	-21.4828620552849	5.57160817625471e-87	3.35943909604142e-85	187.448386483811
NATD1	-1.67443147056161	16.2866018475258	-21.474142941724	6.38242055276826e-87	3.83558114609904e-85	187.312995522018
FAM107A	-3.8014904353233	14.3385545740494	-21.4731610713062	6.48081109533933e-87	3.88185612439979e-85	187.297750512572
CDO1	-3.95535844225989	14.8109362960628	-21.4728987360328	6.50735445405003e-87	3.88493342061033e-85	187.293677417105
RBP4	-5.52618336462585	15.4778773155945	-21.4563926966927	8.41538093075321e-87	5.00756552499147e-85	187.037444483472
CPED1	-2.80986840553681	14.7391395054768	-21.4387982960944	1.10678744788211e-86	6.56440699072301e-85	186.764413387654
ALDH1A1	-2.82594681663232	17.1978804380007	-21.4383167519133	1.11511660960819e-86	6.59226428266417e-85	186.756942163159
MYLK	-2.50667040162925	16.7273748503104	-21.4334682136111	1.20254920190764e-86	7.08606021604603e-85	186.681720613129
PLAC1	5.85813830527914	12.1859846352554	21.4294794350729	1.27958702914068e-86	7.51560679348681e-85	186.619843330577
CDC45	2.78229947426742	15.7096800446203	21.4263663922552	1.34311950334409e-86	7.86331479554575e-85	186.571554784546
PER1	-2.27744876740077	16.7227090731459	-21.4098597021001	1.73652321836054e-86	1.01338134694616e-84	186.315560785022
MMRN2	-1.97329447768206	17.0917239406545	-21.4025135704658	1.94679189325922e-86	1.12882830897002e-84	186.201661799222
ANKRD53	-2.6622899597804	12.5426651443618	-21.3965071797258	2.13746976027972e-86	1.23544390698461e-84	186.108548044052
MYBL2	3.58735074627418	17.7304412467615	21.3947950672887	2.19516132527129e-86	1.26476136166186e-84	186.082008263902
CES1	-4.2364597981523	15.4415157100387	-21.3798476112879	2.76967573250553e-86	1.59072293890009e-84	185.85034550245
NR3C2	-2.67827660049604	14.357440258873	-21.3753593245494	2.96987976321336e-86	1.70032642973373e-84	185.780798137371
COMP	4.53316583821412	18.4943199799089	21.3732439633434	3.0691857223379e-86	1.75165571304121e-84	185.748022254232
NR3C1	-1.81185928516367	17.0609960359586	-21.3665034872701	3.40827831656781e-86	1.93908599270812e-84	185.643593549802
SLC35G2	-1.93069447149658	13.8999882801005	-21.3544430370938	4.11103814071881e-86	2.33160097549705e-84	185.456780730095
G0S2	-4.12967446836691	17.4980859370149	-21.3434774454381	4.87482488483426e-86	2.75617435622608e-84	185.286968265942
RBMS2	-1.18556267314757	16.6698208935048	-21.3431279710653	4.90136861046128e-86	2.76257574258577e-84	185.281556975395
ANGPT1	-2.92750536889371	13.3411835035834	-21.3298791349696	6.02159082231388e-86	3.3834629050828e-84	185.076440418169
CORO2B	-2.5815433500221	14.1307931068727	-21.3202934802956	6.98832333270754e-86	3.91453951127498e-84	184.928072615537
DNAJB4	-1.4877559332825	16.797785741571	-21.3189215617645	7.13882020628187e-86	3.98653685919414e-84	184.906840380283
LTBP4	-1.99094481797491	16.9780730201909	-21.2957923900203	1.02232758795207e-85	5.68540340434589e-84	184.54897933991
CCDC167	1.74379248597511	18.9124039626146	21.2956638939039	1.02436878793383e-85	5.68540340434589e-84	184.5469917037
GHR	-3.14031235218323	15.5900669377372	-21.2744805131912	1.42308850769179e-85	7.87427845307873e-84	184.219391972775
RUSC1	1.33021646700454	17.9410331280994	21.2652453214171	1.64231653281415e-85	9.05969688572768e-84	184.0766166307
TLN2	-1.73790233288582	15.6714737186626	-21.2544236293448	1.94247676049134e-85	1.0683033553381e-83	183.909349985212
TCEAL7	-2.53795453975707	14.8012745911851	-21.2534336635321	1.97253071709083e-85	1.08155468231062e-83	183.894050406064
GIMAP8	-1.98453249365567	16.0485409819552	-21.2515998707897	2.02943416855932e-85	1.1094036363007e-83	183.8657106304
AKR1C1	-4.27625911279194	13.3064264419728	-21.2180530825971	3.41380295937557e-85	1.86057387116238e-83	183.347468933067
ANGPTL1	-3.57910931442553	13.8597434691854	-21.2102138992515	3.85473680435575e-85	2.09459934916924e-83	183.226420510803
NKAPL	-3.00865408062791	11.9799014900485	-21.1808929111139	6.07073421917302e-85	3.28888821921705e-83	182.773842945793
F10	-2.6154883481145	13.991671350362	-21.1223897704655	1.50116732018086e-84	8.10853740891739e-83	181.871688408545
SH3BGRL2	-2.27062432769278	16.3150543004718	-21.1163537983876	1.64803878145544e-84	8.87544683817055e-83	181.778675236102
ITSN1	-1.41761261294092	15.4993043581048	-21.1133029819723	1.72764723337577e-84	9.27664782205231e-83	181.731667394137
MTFR2	2.48383566492529	14.5409648441901	21.0757577407496	3.08658185104049e-84	1.65245941045823e-82	181.153416010988
ITM2A	-2.84432730347801	17.4832552681108	-21.0531159058673	4.37886854274324e-84	2.33741427006609e-82	180.804928462825
KLF9	-1.75759856199421	17.6773549514321	-21.0335817273408	5.92023892803024e-84	3.15092129926161e-82	180.504411072649
MMD	-2.12763093720722	16.9975332734068	-21.0178209630088	7.55048629746773e-84	4.00683555008017e-82	180.262038792903
LRRC2	-3.4902493636775	11.0083717274828	-21.0117936358799	8.2863472068284e-84	4.38451648561891e-82	180.169371589223
HSD17B13	-5.52969988343741	10.345867687333	-21.0010462013127	9.78062944512633e-84	5.16013499417436e-82	180.004165658547
EGFLAM	-1.88367122561494	15.314808173308	-20.9908194308522	1.14516076140247e-83	6.02420946628796e-82	179.846999658812
CXCL2	-4.58792543633907	14.1560192395815	-20.9663487960726	1.66997513810204e-83	8.7596470466514e-82	179.471077119522
CD300LG	-6.95425189118691	11.8766140328586	-20.9602627099092	1.83419615471109e-83	9.59332161724827e-82	179.377613213797
MICU3	-2.58493361801958	12.8983884442589	-20.9574531699857	1.91535341916581e-83	9.98900839208056e-82	179.334471430317
C2orf88	-3.01827051500472	13.11019019631	-20.9424963651951	2.41173326980671e-83	1.25417040440464e-81	179.104848177976
TRIM11	1.32223016028473	16.6386664209419	20.937080365359	2.62156813645276e-83	1.35939543167089e-81	179.021718301272
FOXN3	-1.58465965645954	16.6456361951761	-20.9366792626584	2.63781460170351e-83	1.36392299733097e-81	179.015562197706
FAM126A	-2.22047997744989	14.6045529001133	-20.9183618925085	3.49743977447682e-83	1.80326802463011e-81	178.734486859688
MAZ	1.20397896966436	18.7202114952116	20.8988509220149	4.72263324974191e-83	2.42807566146079e-81	178.435222589819
IGSF10	-3.97491949696738	12.5206570892482	-20.8908747658204	5.33936751091952e-83	2.73740624168583e-81	178.31291991485
LLGL2	1.83475911128126	17.8129481067312	20.8899493468291	5.41594052130142e-83	2.76884238087604e-81	178.298731386028
CHRDL1	-5.33913182233038	15.4437315240264	-20.8815737410957	6.16080842343602e-83	3.14080090103765e-81	178.170329956094
AKAP12	-2.69699125579237	16.1874271275671	-20.8745002497283	6.86899124797267e-83	3.49202583079709e-81	178.061909276561
CKMT2	-2.49746018598704	13.4309924902404	-20.8547951786742	9.30027029855475e-83	4.71482138682878e-81	177.759965888203
FERMT2	-1.81556834664282	16.9750142429205	-20.8495841891327	1.00759981213258e-82	5.09384616428238e-81	177.680139612698
CNIH2	2.85226154412209	14.8022942067442	20.8494033198465	1.01040532213436e-82	5.09384616428238e-81	177.677369074815
TMOD1	-3.23412290919532	13.1334245824486	-20.8393001695246	1.18015774196633e-82	5.92320293532746e-81	177.52262796636
SLC20A1	1.08625673028273	18.1924589895152	20.8392293927596	1.18144220760843e-82	5.92320293532746e-81	177.52154406507
ABCA6	-3.02568522240593	12.9557403865674	-20.8066957148264	1.9475544300876e-82	9.73723563406606e-81	177.023495020544
FANCI	1.77512653801391	16.7358329819432	20.8037048991124	2.03909519554746e-82	1.01669062373601e-80	176.97772786679
KIF15	2.33843485434707	15.1245898009887	20.8013845523079	2.11306392058845e-82	1.05068485191123e-80	176.942222746187
DPP3	1.40243460551311	18.2935153840902	20.7968212910582	2.26643944993362e-82	1.12386911412146e-80	176.872402800439
TTK	2.63271767124608	15.574249173829	20.7826378426591	2.81780376476994e-82	1.39346922416375e-80	176.655435865322
ARHGAP39	1.70608090478966	16.6234253356606	20.7505571856362	4.60991940789022e-82	2.27351704711412e-80	176.164950191917
ATP1A2	-5.31537191127693	12.5229274107215	-20.7416426173997	5.28532424322317e-82	2.59954877209369e-80	176.028717829807
E2F7	2.90618218585847	13.4997796915309	20.7358668204545	5.77479732885969e-82	2.83261612760742e-80	175.940466965176
NRN1	-2.43507882303147	16.6897470937586	-20.7336887255486	5.97091528427816e-82	2.92092025591279e-80	175.907189951791
KIF22	1.3778232915018	18.3713186415282	20.7319231865092	6.13475597828458e-82	2.99300231854534e-80	175.880217199153
S1PR1	-2.16673317353952	17.245346486776	-20.718121040343	7.58030802199647e-82	3.68833807751244e-80	175.669394607423
ANKRD29	-2.97313090756886	13.6245893671249	-20.7138582128373	8.09210189630388e-82	3.92683308331602e-80	175.604295000257
KCNB1	-4.10364891122242	11.6125070592035	-20.7093901147768	8.66561140185594e-82	4.19392483552756e-80	175.536067445572
COL6A6	-3.97900198170162	11.891130996446	-20.7085668116672	8.77563303720422e-82	4.23587670192073e-80	175.523496426279
C1QTNF6	2.00605602925576	16.7406056078567	20.7008739787627	9.87349263016169e-82	4.75315696935821e-80	175.406046007857
RSPO3	-2.9469786924301	14.2697724659459	-20.696126878079	1.06183283374305e-81	5.09820214275203e-80	175.33357994927
POLQ	2.53974443177742	13.7226214038139	20.6886272753279	1.19110099568482e-81	5.70377096851816e-80	175.219112158902
SOX12	1.70759159043565	17.7300332125331	20.6873050497645	1.21546943295627e-81	5.80514598387457e-80	175.198932839785
TMEM63B	1.19902701109336	18.477210478865	20.6828927314581	1.30044770031837e-81	6.19470480658218e-80	175.131598109606
PGM5	-3.15894855583052	13.9817342642221	-20.679921744495	1.36098379623857e-81	6.46609814605596e-80	175.086262849849
MAOA	-3.83647931884933	15.8098221355443	-20.6751392919789	1.46439511961534e-81	6.93924465428169e-80	175.013292365085
SCT	5.87110297137173	13.6894280255657	20.6733549452876	1.50495680942066e-81	7.11288050369154e-80	174.986068929555
SLIT3	-2.56445309380505	16.1149565405343	-20.6716604099731	1.54451493676575e-81	7.28088352918482e-80	174.960216766041
SCARA5	-6.78695116244969	12.3994391909773	-20.6573876433133	1.92169181228478e-81	9.03543645107679e-80	174.742508751059
CSRNP1	-1.77069013412604	18.0493171128939	-20.6385617021306	2.56329954635098e-81	1.2021013815691e-79	174.455459225334
USHBP1	-2.0361210100045	13.3022059512047	-20.6316777030186	2.84797600380677e-81	1.33216279621363e-79	174.350526322768
CRYAB	-3.95409839349347	17.9162670991499	-20.6239019180585	3.20766909715777e-81	1.49655492144772e-79	174.232020055687
CTHRC1	2.49903518998411	19.6650188406149	20.5823777737486	6.05160664575066e-81	2.81616946189048e-79	173.599536852887
UBE2S	2.20504974587709	16.9816138250086	20.5110438984853	1.79821307605174e-80	8.34674401976037e-79	172.514431967403
DCUN1D3	-1.10162731104013	15.8245034148277	-20.510373274789	1.81670290617586e-80	8.41105638882288e-79	172.504239301866
EME1	2.28240987534199	14.5445396699069	20.5056782430589	1.95157698916597e-80	9.01251164793211e-79	172.432885030498
TAL1	-2.10143690027537	13.2320566856474	-20.5046042958288	1.9838072234489e-80	9.13810083715077e-79	172.416564477079
PDZD2	-2.59314081642287	14.8552209362406	-20.4886998300996	2.52830239205764e-80	1.16167493958112e-78	172.174915971895
GJB2	3.82050527549771	17.3721518109254	20.4716028555945	3.28104624052452e-80	1.50373000553736e-78	171.915249956055
EMCN	-2.15911078530127	15.994706237929	-20.4568416406208	4.10862242769711e-80	1.87827174912531e-78	171.69114353056
TGFBR3	-3.28328776038751	16.4562962071739	-20.3903611393812	1.13036012773034e-79	5.15449898446681e-78	170.682802387654
FGF1	-2.41851284374844	15.6660121326341	-20.3896348046319	1.14291783372404e-79	5.19870069279638e-78	170.671794547057
POLR3K	1.40422543082533	18.0625110435709	20.38509849371	1.22456004318525e-79	5.55613505594226e-78	170.603049596593
CDKN1C	-2.27335255729492	16.6667651975098	-20.3722974399351	1.48772060394025e-79	6.73332699274603e-78	170.40909787451
CENPE	2.35192932357619	14.9935240329295	20.3626087122836	1.72381638791035e-79	7.78247353835447e-78	170.26234125768
FOSB	-4.2606472425679	16.6678655597595	-20.3595964262538	1.8045817334144e-79	8.12688681879352e-78	170.216720654949
CIT	1.84792093668515	14.9288923720478	20.3507513096754	2.06423524780856e-79	9.2503223487599e-78	170.082781801008
STAT5B	-1.28142441605057	18.0524749013378	-20.3455291957653	2.23471546431257e-79	9.9896184634997e-78	170.003718308625
PPP1R14A	-3.09981825369151	15.1318772241838	-20.3246986449114	3.06654637639068e-79	1.36743857948684e-77	169.688439817638
VWF	-1.99927392351378	18.4545083177005	-20.3204389794307	3.27147641361901e-79	1.45524572134244e-77	169.623987599291
SYNPO2	-2.81971274562661	15.9169489561579	-20.2819639638236	5.86641184914517e-79	2.59681728414965e-77	169.042129452711
MARCKSL1	1.58211486430366	22.0077777058994	20.2787466184892	6.15985937667042e-79	2.72007999579541e-77	168.993498033268
ELMOD3	-1.17489078897186	16.1625598863011	-20.2723382873099	6.78873303717186e-79	2.99050281290369e-77	168.896644929013
GYPC	-1.98642819871275	16.9553731607112	-20.2719072340363	6.83326503510991e-79	3.00283116518668e-77	168.890130692447
PID1	-2.72046341333916	14.8601547416657	-20.2500971761372	9.51178638202922e-79	4.16979253737798e-77	168.560618011416
NMUR1	-3.36810845810074	11.5615976153479	-20.2311738264343	1.26713753267601e-78	5.52819208666753e-77	168.274860150745
E2F1	2.38289605124367	17.07137539717	20.2223748019957	1.44784916898275e-78	6.30144234241436e-77	168.1420326606
PARP1	1.10293001519343	19.6585562985917	20.2197126754946	1.50743391928509e-78	6.54507612466631e-77	168.101851600227
CDCA2	2.66454506129681	14.9608216116247	20.211503212955	1.70704034928498e-78	7.39405138405087e-77	167.977957743963
AMOTL2	-1.55454708209798	17.9657698829056	-20.2102475406844	1.73981555950057e-78	7.51807442604185e-77	167.959009842293
TDO2	3.60018436134976	12.971437204614	20.2045398976853	1.89689437765976e-78	8.17737198578312e-77	167.872889718334
CREB5	-2.38196437732729	13.4254410003442	-20.2003463153294	2.02125725634258e-78	8.69284311501455e-77	167.809622254799
GTF2IRD1	1.07168720095801	16.9213717469178	20.1964194982466	2.14507829072384e-78	9.20355222183141e-77	167.750385295708
CLSPN	2.6539062464884	14.3332700309391	20.1893993909671	2.38560808756123e-78	1.02114153729124e-76	167.644499522955
KCNMB1	-2.72618104014867	14.3062974760067	-20.1789173323762	2.79577418146131e-78	1.19389424986685e-76	167.486430316472
C20orf194	-1.26898931471042	15.9071238352225	-20.1757492809131	2.93307769804219e-78	1.24958749159079e-76	167.438664171929
EHBP1	-1.18136237825273	16.7711967438824	-20.1715806902295	3.12405355328117e-78	1.32783250441452e-76	167.375818106198
KIF26B	2.71895272152461	15.0756467610183	20.1440857126871	4.73520275154143e-78	2.00792511069452e-76	166.961462572568
APOB	-6.29511295099845	7.34379082674866	-20.139803692982	5.05192760505462e-78	2.13723622620364e-76	166.896956813364
PLXNA4	-3.11391247367874	13.3334195988287	-20.1371697126663	5.25717084082291e-78	2.21889287418826e-76	166.857281047732
FABP4	-6.18645290676365	17.89920948508	-20.1230049388179	6.51238767689926e-78	2.74230449995463e-76	166.643960645289
ANO6	-1.36241600302561	18.1319693106494	-20.1057408638121	8.45338894059879e-78	3.55140175654924e-76	166.384065982068
TIMP4	-4.90225758101551	14.6318976889605	-20.1055870434536	8.47305524391729e-78	3.55144294738695e-76	166.381750858134
IL11RA	-1.71209789775897	15.4176607352864	-20.1048735417352	8.56487718236843e-78	3.58165797195402e-76	166.371012181031
PAK3	-3.32965351645945	11.9411578092973	-20.0942320135957	1.00583728106659e-77	4.19653811817874e-76	166.210872612996
STAB2	-3.54557408662796	10.1330307240836	-20.0655145403907	1.55173696264206e-77	6.4592830584841e-76	165.778927341639
TNS2	-1.65688199816125	17.7273483918796	-20.0600600673985	1.68486880719708e-77	6.99741052215557e-76	165.696920376579
PAPPA2	-3.32880091295146	9.82909267296982	-20.0596436739912	1.6954886478159e-77	7.02543914822162e-76	165.690660438506
TTC28	-1.60119470827042	15.3321039547024	-20.0311934480183	2.60419958092188e-77	1.07662000442258e-75	165.263101904802
RCBTB2	-1.29611007507541	16.3565902558334	-20.0308849324689	2.61634283229641e-77	1.07918195598517e-75	165.258467105213
RHOJ	-1.80616732173872	16.2072888092389	-20.0298606355139	2.65706628728674e-77	1.0934942414505e-75	165.24307944642
CLMP	-2.36729346018236	16.9580167516729	-20.0289343356083	2.69443824512912e-77	1.10636560431784e-75	165.229164302759
ADAM33	-3.50880657617929	13.5927013507563	-20.024348748052	2.88731889659716e-77	1.18288827662171e-75	165.160283035552
PRCD	-2.13053248997067	11.1373709724863	-20.0217956042102	3.0006221349556e-77	1.22653808845291e-75	165.121935042904
EGR1	-3.07566151637687	20.234926655003	-20.0136145354117	3.394448486439e-77	1.38440102427823e-75	164.999072629996
CYP2U1	-1.53926503434671	15.1355171908509	-20.0082201254048	3.68195205936187e-77	1.49829031222777e-75	164.918073735144
CCT3	1.12696262267333	21.1009020943152	19.9899051548563	4.85202142560552e-77	1.97000753586833e-75	164.643150013984
UGP2	-1.12196481901984	18.7017112956032	-19.9846739716471	5.24980386408274e-77	2.12675648056334e-75	164.564648597182
ARHGEF15	-1.84987069926275	15.7923207712996	-19.9637045030224	7.19900271078573e-77	2.90990423603675e-75	164.250075316253
MEOX2	-3.39094271695165	14.7295849795491	-19.959115571566	7.71386335418407e-77	3.11108680033526e-75	164.18125666759
ERG	-1.80176310684499	15.4038437301838	-19.9494491592812	8.92182517904499e-77	3.59029279766048e-75	164.036318829615
ST6GALNAC3	-1.96005377503712	12.8393438229767	-19.9425106512443	9.90366334389157e-77	3.97658376168779e-75	163.932304901091
KCNAB1	-1.96399357961315	13.6974497368721	-19.9299104650946	1.1970605239441e-76	4.7959053971438e-75	163.743464424298
GPLD1	-2.6233208623503	12.1849697347633	-19.9207885150325	1.3730801447521e-76	5.47742237618951e-75	163.606790265936
VIT	-3.92808343845264	13.4928132482372	-19.9207825370567	1.37320358210713e-76	5.47742237618951e-75	163.606700708295
SLC22A12	-7.48201662487475	3.27371202237363	-19.9194121830947	1.40179393576328e-76	5.57920134652804e-75	163.586171430167
ANGPT4	-3.67913740324722	10.411118494314	-19.9122223972165	1.56182661268783e-76	6.20253636623008e-75	163.478472908841
CLEC5A	3.03298819385926	14.2516365841306	19.903612399937	1.7776412895368e-76	7.04419470825401e-75	163.349526355935
ABCD2	-3.79987685241528	11.7980492918815	-19.9003356866215	1.86738259881796e-76	7.38368775292967e-75	163.300460473203
PDGFD	-2.19706097257201	16.7305321353879	-19.8980954952422	1.93132532485291e-76	7.61991811320771e-75	163.266917940609
TLCD1	2.15063281835125	17.2385984878896	19.8909563847845	2.15004805896392e-76	8.46447336705775e-75	163.16003631521
CLDN11	-3.15706891966017	14.3824985009294	-19.8856284531727	2.3292437622599e-76	9.13484287357574e-75	163.080283004629
THSD1	-1.61928486089463	15.1221263746213	-19.8855955898984	2.33039409910495e-76	9.13484287357574e-75	163.079791110907
TIMELESS	1.37427321680336	17.3831511816581	19.8745401780369	2.75140889328901e-76	1.07619224147203e-74	162.914338338112
SNCA	-2.03660593547151	13.5463586319914	-19.8663235851805	3.11277204804126e-76	1.21491827741722e-74	162.79140088379
CA4	-8.23398386882502	9.6208265784527	-19.8635613579715	3.24460070429982e-76	1.26365360906303e-74	162.750077962015
CCL11	4.86440593502468	13.4443392238584	19.8603007249903	3.40740646654401e-76	1.32421884285454e-74	162.701302639303
CILP2	2.96499148357134	15.4811521078448	19.8541661139396	3.73614018719294e-76	1.44887197131121e-74	162.609546916983
RACGAP1	1.68789792603611	17.5427277774771	19.852673628378	3.82079385867033e-76	1.4785413164394e-74	162.587225901818
FN1	2.74929941772605	21.8352777359426	19.8467225023982	4.17781345027566e-76	1.61325821934155e-74	162.498231718475
LEP	-8.0120582933155	12.1709731139792	-19.8452633725021	4.27031811368289e-76	1.64547778015352e-74	162.476413701405
CHL1	-4.00831571245272	13.1682083463256	-19.833560447762	5.09016388586409e-76	1.95723271958787e-74	162.301452168283
ADAMTS1	-2.58811216158672	17.0158873203499	-19.8297409084948	5.39038717529914e-76	2.06829041954554e-74	162.244360491161
CX3CL1	-2.93914507800488	17.4513100452566	-19.8179483294431	6.43347154637945e-76	2.4633138205747e-74	162.068128932432
MYLK2	3.95173722521499	10.6881718380178	19.7729564752573	1.2628240031762e-75	4.8250511228726e-74	161.396248800175
FBXO43	2.23169363445187	12.1506518833369	19.7680107062269	1.3599385488598e-75	5.18519426959169e-74	161.322439306965
GPC3	-3.65730052025904	16.7102482902837	-19.7611586033252	1.5069239424634e-75	5.73357707164954e-74	161.220195718431
CBX7	-1.74808986284988	16.3023092017162	-19.7499986372501	1.78101963521976e-75	6.76228564008439e-74	161.05371116699
USP44	-2.93974640379275	10.5287309480667	-19.749535854027	1.7934030679892e-75	6.79508815885928e-74	161.046808397731
HSPB2	-2.86713747541001	13.7025754138433	-19.7488385914399	1.81222334216926e-75	6.8520919660479e-74	161.036408343822
AVPR2	-3.33627451496817	12.7480173882478	-19.7447532928801	1.92652181571196e-75	7.26911526681007e-74	160.975477648616
ECT2	1.68495905744459	17.5192780337411	19.7368963612353	2.16696097962237e-75	8.15937236912164e-74	160.858312590017
RHOQ	-1.29482841938558	17.9022871335516	-19.7299478848128	2.40443958223505e-75	9.03481862898219e-74	160.754714592991
SAPCD2	2.40055778678301	16.3774182626703	19.7183805453145	2.85877378777e-75	1.07198110483962e-73	160.582293307513
FAM149A	-2.23764613020906	13.5306599837067	-19.7077413704638	3.35192738512829e-75	1.25431196108646e-73	160.423752884753
MMP1	5.79919039423837	15.4490952653746	19.6810241725055	4.99772829803751e-75	1.86633273417866e-73	160.025818267726
MAML2	-2.26071703250632	16.107095588722	-19.6595999390863	6.88329081723395e-75	2.56519188997903e-73	159.70691924583
PCOLCE2	-5.11720833144277	13.7494911637616	-19.6281270524502	1.10124960923283e-74	4.09561048318987e-73	159.238770762336
MYOC	-9.20177988953602	7.74331465424162	-19.6161463415089	1.31683734983236e-74	4.88737854030827e-73	159.060663423849
CLIC5	-2.34386360964443	13.7078209468208	-19.6139169504408	1.36137579627459e-74	5.04236925032397e-73	159.02752710287
CDC6	2.55490498438373	16.1283836343517	19.6122623183235	1.39540115448983e-74	5.15786874803175e-73	159.002934908915
ESRP1	2.39095273140211	19.2001384020716	19.6037778813574	1.58367480741349e-74	5.84189310563973e-73	158.876850654087
GPRASP2	-1.51053216557058	15.8862134095778	-19.5961926858651	1.77335965837648e-74	6.52833761457904e-73	158.764153585966
IGSF9	2.41675002248835	17.0165917572652	19.5880829678184	2.00130964539455e-74	7.35258476806997e-73	158.643688370565
CRTAP	-1.00599140791519	19.1510497723594	-19.5872658237389	2.02584114310796e-74	7.42767493055886e-73	158.631551593981
TMEM255A	-2.61508838826291	13.6661826993971	-19.5864156068879	2.05168420578927e-74	7.50726142154627e-73	158.618923876328
ANTXR2	-1.68670044386698	16.3276806422217	-19.5813091930187	2.21397038872709e-74	8.08477838732554e-73	158.543087602275
KIT	-3.5005454904587	16.4199135377783	-19.5797898736096	2.26468462888262e-74	8.25336572883348e-73	158.520525891242
PKD2	-1.58513969154317	16.7454850249209	-19.5731983062535	2.49848272674945e-74	9.08716693542602e-73	158.422652404024
CENPK	1.85067918700664	14.4705925893471	19.5693491570399	2.64599670995587e-74	9.60443885779782e-73	158.365507023813
ZNF106	-1.32889597324731	17.2566546734098	-19.5690911820645	2.65618859707292e-74	9.62218899167196e-73	158.361677274466
STRBP	1.08860931759181	17.3883637926369	19.5661650626199	2.77457132651754e-74	1.00310149412285e-72	158.318239605279
EHD2	-1.83275401836704	19.0524227245255	-19.5486936065728	3.59944645101026e-74	1.29873466479891e-72	158.058949355735
KIF18A	2.20145058442684	14.8309101024772	19.5402123507336	4.08404447203922e-74	1.47066117307619e-72	157.933124129517
CABP1	-2.2420518654252	10.8527309299738	-19.5356045327636	4.3740887829055e-74	1.57198687764261e-72	157.864775885429
SYN2	-3.70239950535565	12.535252353216	-19.5292014430902	4.81158432634013e-74	1.72579928732702e-72	157.769812090433
CDT1	2.45731784741915	16.1888763353191	19.5286461632117	4.85152249529879e-74	1.73669194807057e-72	157.761577533791
HOXA4	-2.90291174961582	13.0475502882978	-19.5270022640499	4.9717094138137e-74	1.77621169589183e-72	157.737199944731
KPNA2	1.86702943732892	19.6579042000627	19.5181833783115	5.66906337278711e-74	2.02137192834407e-72	157.606441781498
SAMD14	1.86078402306305	12.3715409669287	19.5137224793216	6.05817277096499e-74	2.1558779925538e-72	157.540311454552
PROC	2.40485206885959	12.3508339938959	19.5079764933816	6.59891256890901e-74	2.34371162843698e-72	157.455142022041
KCTD12	-1.7609870941006	18.3751163831963	-19.5063926636499	6.75625656624124e-74	2.39490821134204e-72	157.431668122925
KIF24	1.50746901018671	14.9154822664882	19.5021392094066	7.19759298158092e-74	2.54637651116398e-72	157.368632698063
SOX7	-1.99257430328781	14.8842457182993	-19.4612316461537	1.32229643820811e-73	4.66894125623326e-72	156.762755836101
TIMM17A	1.04469596689051	18.8135673470743	19.4609005819951	1.32881753342938e-73	4.68285619693395e-72	156.75785519338
ACSL1	-2.33831107066209	18.4184829730865	-19.4519715843854	1.51733513045908e-73	5.33684404703525e-72	156.625698363533
ANKDD1A	-1.38496552455014	14.1094590221766	-19.4450073919524	1.68271226710011e-73	5.90706865292066e-72	156.52264433462
MAD2L1	1.91902544871677	16.1255592781067	19.4347312347804	1.96015117843012e-73	6.86771886821009e-72	156.370616085671
CLCN6	-1.03502526177098	15.7249140301909	-19.4249745814009	2.26569645594463e-73	7.92295278977632e-72	156.226312427691
FLVCR1	1.37822583232003	16.3370174381567	19.4180723915404	2.51014047711802e-73	8.76087298446442e-72	156.124250001794
KNOP1	1.00719380273627	16.4668250001081	19.4118890405047	2.75139673931733e-73	9.58447205794054e-72	156.032833152936
P4HA3	2.46689100822297	15.1735486460402	19.4117431322637	2.75736081588924e-73	9.58684702060801e-72	156.030676178113
SQLE	2.12787282518866	18.5090124595641	19.4093810009458	2.85572951294341e-73	9.90987283564246e-72	155.995757757726
NOTCH4	-1.54004963256406	15.7510266748708	-19.4090451759201	2.86999617331388e-73	9.94037415066292e-72	155.990793574641
ADCY4	-1.97292296607569	14.672687783208	-19.404050763316	3.09076411039037e-73	1.06846243503762e-71	155.916971220274
CRHBP	-3.48070550128098	11.5420227170771	-19.3939845330022	3.58856371270296e-73	1.23819092817198e-71	155.768212663693
SLC19A3	-5.57927923119874	12.8198985825478	-19.3792915324919	4.46224501847278e-73	1.53672267249075e-71	155.551152506172
ATP6V0B	1.26597694469471	19.6132795430112	19.3788070420318	4.49441550296441e-73	1.54487020763828e-71	155.54399658449
SPRY1	-2.07792084105958	17.5902787856801	-19.371502116782	5.00849572906755e-73	1.71832115287045e-71	155.436114266546
NNAT	-3.54323653038992	14.1661369057279	-19.3686477249612	5.2249641694708e-73	1.78920518324011e-71	155.393965172339
PREX2	-2.44531725272532	13.833059236815	-19.3555079915071	6.3482804289095e-73	2.1697729096851e-71	155.199980718594
TRIP13	2.19389819305044	16.4038589765537	19.3502435092712	6.86328599670913e-73	2.34138679613297e-71	155.122279569457
PTPN14	-1.89416148397101	15.9936567881648	-19.3358465392286	8.49472702987011e-73	2.89251033518035e-71	154.909844254549
CLEC1A	-1.78351453480238	14.0812394565536	-19.3327769002155	8.88980231653996e-73	3.0213674577319e-71	154.864560792434
SSPN	-1.90479690148145	16.4932667718442	-19.3298811834815	9.27928855601836e-73	3.14784687856406e-71	154.821846512861
EMP1	-1.87773494992589	18.8540924101976	-19.3121295367262	1.20682693761848e-72	4.08632501694734e-71	154.560068397525
HADH	-1.12723500657944	19.0696206347644	-19.3069090300844	1.30376300929815e-72	4.40633051317543e-71	154.483107327644
ARID5B	-1.67585403792759	17.6085040176005	-19.3009048859162	1.42489577626097e-72	4.80677201549449e-71	154.394607401894
TFPI	-2.24139302213067	14.9571390005965	-19.2943337378284	1.57037754363352e-72	5.28771466408253e-71	154.29776661142
CRIM1	-1.93827186682557	18.4514970409744	-19.2872960515677	1.7426665715935e-72	5.85697326071305e-71	154.194069646903
COL25A1	-3.40959634888407	10.6453568689559	-19.2708891382717	2.22115576474491e-72	7.4513412152228e-71	153.952399261451
PACSIN1	2.37598839593001	13.744387978126	19.2639374639121	2.46154777466983e-72	8.2425517642957e-71	153.850035387043
PCDH9	-3.57588722623718	9.85547712715073	-19.2612215406867	2.56237096933709e-72	8.5486159416358e-71	153.810048546729
CDK5	1.30346601023754	17.0286297562392	19.2526180061741	2.909780845105e-72	9.67209021205322e-71	153.683397465559
RHPN1	2.2257144585248	17.4081072400901	19.2418457231985	3.41176805511437e-72	1.13199594940166e-70	153.524862914774
S100B	-4.470707502424	15.5543563152472	-19.2402179601381	3.49479816665008e-72	1.15742868479073e-70	153.500911389676
SPINT2	1.79575981556112	20.9109855115477	19.2312518411711	3.98964430505718e-72	1.31890809640223e-70	153.368999772605
KLHL13	-3.26696129110234	14.0298412081783	-19.2225627692891	4.53581891000389e-72	1.49673777086656e-70	153.241195276364
TMEM88	-2.17344004924817	15.1836870898811	-19.2160360937002	4.9946083214435e-72	1.6451387736094e-70	153.145216879072
TONSL	1.92400400157278	15.8055588179704	19.209216410324	5.52354354581978e-72	1.8160650690776e-70	153.044948141844
EZR	1.30408958257806	21.2159349351814	19.2052105913016	5.85993159055881e-72	1.92318080356332e-70	152.986060032096
GNG2	-1.83472723600182	15.8212430739084	-19.1972631403301	6.58904260093939e-72	2.15856559863626e-70	152.86924673756
INTS7	1.1040586793608	17.5085511889409	19.196126122122	6.70050872390267e-72	2.19112671765963e-70	152.852536709471
CA3	-4.4797930089846	13.2770604799609	-19.1900981189464	7.32366541492715e-72	2.39059718732937e-70	152.763955807013
JADE1	-1.16123120910914	16.4661296476598	-19.1889343384359	7.45047505009067e-72	2.42762426721895e-70	152.746855874401
RGL1	-1.64715509428334	16.6184209549227	-19.1856829004597	7.81649808702881e-72	2.54232300683667e-70	152.69908400972
MCM10	2.73294090257439	14.9621555551735	19.1815494043051	8.30784028361703e-72	2.69729862803874e-70	152.63835869821
CALCOCO1	-1.14851330862414	17.5486632283724	-19.1738724801591	9.3036305715562e-72	3.01520698648524e-70	152.525595277268
DIXDC1	-1.59959669201666	16.3645102482778	-19.1722008057158	9.53579187203166e-72	3.08493915660432e-70	152.501043875723
GSTM5	-3.76514139057354	12.9476898394682	-19.1698935363796	9.86575196173707e-72	3.18600591376452e-70	152.467159548916
EPHB1	-2.90767797894258	13.0782906582638	-19.1428982508715	1.46862502101531e-71	4.72589991248348e-70	152.070871118015
E2F2	2.41183076526378	14.7281393577055	19.1353543374519	1.64123953006681e-71	5.27200995242169e-70	151.960180431419
MBOAT7	1.32426050397312	18.824965826898	19.123004021916	1.96860906412901e-71	6.31241800439529e-70	151.779016479358
MASP1	-4.72879497787914	8.91709866450941	-19.10134794221	2.70768096160646e-71	8.65170805848516e-70	151.461499476084
TMEM100	-4.07580261478549	13.1332486731299	-19.0925373158774	3.08245111718089e-71	9.83188142806958e-70	151.332375017793
FAXDC2	-2.68376570844821	15.7632428344306	-19.0887950034658	3.25690349208967e-71	1.0370094996129e-69	151.277539080732
ECM2	-2.42896377013366	16.4563813990671	-19.0824354864415	3.57625540819043e-71	1.13669806310417e-69	151.18436657949
BHMT2	-2.91192361632281	14.2671855154385	-19.0684014090371	4.39592851078729e-71	1.39478507941047e-69	150.978813972043
MND1	2.47341865668081	15.1643364570045	19.0669286201423	4.49214603311621e-71	1.42282649834251e-69	150.957247213831
FAM89A	-2.39157162052602	15.4743764513807	-19.0658285728965	4.5653810627306e-71	1.44350350013062e-69	150.941139274869
AKAP6	-2.17459871833061	11.7511864293081	-19.0642658926043	4.67146903079533e-71	1.47447811199834e-69	150.918257880386
PPP1R1A	-4.62818829162683	14.7008134764526	-19.0633566526051	4.7343245934917e-71	1.4917232126264e-69	150.904944885434
PPP4C	1.23023658335458	19.79346086042	19.0614681808598	4.86758447657093e-71	1.5310535643897e-69	150.877295173492
DTX1	-2.36954585843368	14.6250233548309	-19.0579606889744	5.12510350345265e-71	1.60926476616198e-69	150.825944779873
WASF3	-2.43514853334962	15.2103452106021	-19.0535608927008	5.46744556740067e-71	1.71083913108198e-69	150.76153804754
TRPM3	-3.58484048809571	7.3103248988856	-19.047242580798	5.99936427618253e-71	1.87405270651354e-69	150.669060966838
DPYSL2	-1.54863972595859	18.050911148464	-19.047086603126	6.01312906189203e-71	1.87512507464396e-69	150.666778230187
TMED3	1.34451866526055	17.3969432703534	19.043674104704	6.32229229992027e-71	1.96815236623076e-69	150.616838756406
TMTC1	-2.97113860141584	14.7693988180879	-19.0427375512963	6.40988223342441e-71	1.99200261394554e-69	150.603133808609
PHYHIP	-2.84056551874263	12.6027024499979	-19.0411944216914	6.55685105741751e-71	2.03419298873625e-69	150.580553387688
CCM2L	-1.7367028819749	14.7609932104841	-19.0331238618253	7.38208575036802e-71	2.28630502190152e-69	150.462473940595
RAD51AP1	2.00143611093529	16.2202378498715	19.025763790003	8.22470533655115e-71	2.53860845498413e-69	150.354813051544
ANK2	-2.4006829456114	13.8245433141454	-19.0222733964158	8.65721262703404e-71	2.66756794512803e-69	150.30376447434
TK2	-1.0215274492635	16.8054045450743	-19.0206344785729	8.86805697229933e-71	2.7279045083095e-69	150.279796303518
CFD	-3.55775879922702	18.1789728089826	-19.020503631093	8.88510959910329e-71	2.72852545032361e-69	150.27788278712
MLXIPL	-3.63081118141771	12.9338331246906	-19.0176758020716	9.2617478202858e-71	2.83938279037782e-69	150.236530286415
GPBAR1	-2.49588586637395	12.2541601244479	-19.0134138126972	9.85971987999672e-71	3.0176063423619e-69	150.17421173083
RCC2	1.00917422946434	20.116041409434	19.0131445089359	9.89877311001893e-71	3.02445847093827e-69	150.170274240036
SAV1	-1.05791001652846	17.5357151442449	-18.9975879386135	1.24374512141456e-70	3.79373616950467e-69	149.942872634077
ABLIM1	-1.61321550671255	18.0309530413779	-18.993619954133	1.3183005920515e-70	4.01440225589644e-69	149.884885814134
FAM13C	-2.65719080848596	12.6491022316391	-18.9901852572706	1.38642774142911e-70	4.214786780435e-69	149.834697561968
ASB1	-1.01484239704232	16.0113046647984	-18.9882171721946	1.42703672315031e-70	4.33098486429013e-69	149.805941846214
CRY2	-1.21876352938492	17.4628952873586	-18.977719847239	1.66455365090427e-70	5.04340304011045e-69	149.652592483586
METTL11B	8.11446337912733	8.8324099675281	18.9707741089136	1.84301023754598e-70	5.57479880020366e-69	149.551151385033
HDGF	1.11363085514792	21.1387808060133	18.9632324456969	2.05846115738732e-70	6.21614168809025e-69	149.441029653757
EPB41L2	-1.73775111083318	17.0444551202205	-18.9583690631544	2.21055116498195e-70	6.66433440087334e-69	149.370028154457
SSX2IP	1.28268178663453	16.2147909424383	18.9453761076441	2.67415405569243e-70	8.04862719017609e-69	149.180389717288
TPD52	1.8755704336319	19.1080108152164	18.932540577693	3.22730898043634e-70	9.69742229899655e-69	148.993118111031
DNAH14	1.57847003172252	13.6209899592799	18.9282607360902	3.4360577059074e-70	1.03076051742997e-68	148.930690102454
SLC25A22	1.44262398742272	17.105068097662	18.9276555744958	3.46664224602107e-70	1.038219308961e-68	148.921863516202
COX7A1	-2.37853101006525	16.9022028071781	-18.9105642883339	4.4522052709609e-70	1.3311873717079e-68	148.672641715377
AKR1C2	-4.54940667819447	13.6709629473134	-18.8898109066354	6.03189594831643e-70	1.80054078233544e-68	148.370184275746
PSRC1	1.73254758678262	16.0895981430304	18.8882823335426	6.16828128238646e-70	1.83822885047671e-68	148.347914158942
KLF11	-1.31874268629857	16.8822775093609	-18.8736305177895	7.6422103552551e-70	2.27374550389385e-68	148.134498358234
LSR	1.57403218123086	19.8566951424588	18.865152574856	8.65058081298049e-70	2.56954813706682e-68	148.011051270925
CLDN5	-2.93990742004899	15.5747767492771	-18.8546283684511	1.00889290149464e-69	2.98701423641539e-68	147.857850614521
ARHGAP11A	1.99297137302321	15.7468878687463	18.8538734654838	1.02008380453658e-69	3.01522817077108e-68	147.846863297516
ISM1	-2.66170867041844	16.1717525165214	-18.8491046104198	1.09369870353507e-69	3.22756711714763e-68	147.77746002041
CXCL12	-2.18266890282148	18.5753745894676	-18.8474213591779	1.12092914094034e-69	3.3025556783971e-68	147.752965198272
F12	2.76259480573508	15.3120291147016	18.8451864167999	1.15813285480941e-69	3.40663746870923e-68	147.720443960273
PECAM1	-1.60910844517064	18.8327650972565	-18.8432544306178	1.19128502098987e-69	3.49848411746685e-68	147.692332812428
TEF	-1.42813540685519	16.9780200561229	-18.8066868717964	2.03182709844695e-69	5.95729079316862e-68	147.160557335722
RTKN2	1.94994209513368	14.05034686311	18.80143821345	2.19355192492455e-69	6.42109256217026e-68	147.084276219671
PDE3B	-3.10900828552924	13.2438295017292	-18.7938730029064	2.44951673812733e-69	7.15882114014055e-68	146.974348094232
POLE2	1.42036284593574	15.3523900202098	18.7857458462949	2.75779311714238e-69	8.04681467572622e-68	146.856281445717
RGCC	-1.5999786274051	18.6333517184595	-18.7787589766614	3.05358613166332e-69	8.89559144519384e-68	146.754802576813
MTMR10	-1.09267574407938	16.1823814845793	-18.7758693778501	3.18498695898518e-69	9.26351415362533e-68	146.712839435448
RELN	-4.24692487102348	11.2525200248676	-18.7547126166391	4.33540467003929e-69	1.25893214970469e-67	146.405705937081
ZNF781	-1.71459991058683	12.5830921707727	-18.7529268948678	4.44968713892038e-69	1.29005386396591e-67	146.379791236918
SPARCL1	-2.05267088290927	20.5440711883728	-18.7440681729106	5.06264834559531e-69	1.46308924879314e-67	146.251251967576
ROBO3	-2.14604289891685	13.4047955830108	-18.7104761904449	8.25619520182935e-69	2.38222077453101e-67	145.76413846156
CCDC78	3.2161038522616	14.2069508097238	18.6917943940972	1.0834654641666e-68	3.116293931721e-67	145.493443878127
HNRNPAB	1.00114090128474	20.7031665562914	18.6872170006519	1.15804674102705e-68	3.32553644033227e-67	145.427141302819
NECAB1	-2.68567193533103	12.3059648945787	-18.6835919173221	1.22072974697371e-68	3.50000381956175e-67	145.374639087887
MSRB3	-2.06673195461942	17.0847042595233	-18.6797606114086	1.29066247356726e-68	3.69467401147827e-67	145.319156246641
NPR2	-1.71529476166389	15.5652790818674	-18.676744353683	1.34851949382234e-68	3.85421736903648e-67	145.275480893661
SYNPO	-1.62141154922245	17.3788968772908	-18.6609452355016	1.69662096082442e-68	4.84150531729596e-67	145.046773540323
AKR1C3	-2.67798572702193	15.8852062894802	-18.6549829128838	1.85015600804212e-68	5.27134715697903e-67	144.960490982642
EBF2	-2.26870710848151	13.3576791920689	-18.6395373530296	2.31548775418532e-68	6.58680050951558e-67	144.737044500349
MAP7D3	-1.95236690268031	14.6586251955029	-18.6298666101222	2.66455836440375e-68	7.55610464930681e-67	144.597192727436
PTPRB	-1.92838366338723	15.3260524818869	-18.6183517548169	3.14930074557426e-68	8.91679551192313e-67	144.430725017162
LRRC15	3.53425224809446	17.9181933127137	18.595574136391	4.3825832010087e-68	1.23893306098297e-66	144.101601960223
SLC12A8	1.61174701964013	16.2483495273801	18.5753792441495	5.87343697777759e-68	1.65523303897027e-66	143.809984639037
CNRIP1	-1.68522621129694	15.6476373530547	-18.5546387190628	7.93251648749348e-68	2.22515056772054e-66	143.510671478075
MMRN1	-4.04903816991689	13.6350076021336	-18.5504927281136	8.42348443134247e-68	2.3555904305768e-66	143.450861646705
INMT	-2.99854436312999	14.2181770918021	-18.5316111640197	1.10720385770048e-67	3.09148350975477e-66	143.178571332143
LRRTM2	-3.04301368855942	10.6539637026788	-18.5301279963767	1.1312317669113e-67	3.1537212500266e-66	143.157189167422
LSM4	1.27979509844778	19.2910317673794	18.5181204312645	1.34593018027597e-67	3.74651638678352e-66	142.984116575554
PCNA	1.25755151392966	20.608322815979	18.509149354322	1.53246527570759e-67	4.25922087118177e-66	142.854851611456
AOC2	-2.20613015100462	12.7295938841928	-18.4988850359489	1.77773111017981e-67	4.92580792651197e-66	142.706995084986
STIL	1.86079321363036	15.3054425176782	18.4873378813564	2.10075786817772e-67	5.81199002279839e-66	142.540714145886
CDH5	-1.63287574895498	17.3154538014308	-18.4777225719874	2.4139921115839e-67	6.66842356668741e-66	142.402296350076
GLYAT	-7.82857779298156	8.97894487059101	-18.4743665058639	2.53395773441471e-67	6.98917916746087e-66	142.35399336154
SOX17	-2.18827755144695	14.7989748258722	-18.4700808303446	2.69584096309057e-67	7.42440328363137e-66	142.292317877487
FREM1	-3.64597490477242	12.2751464483867	-18.4615723469948	3.04845151077096e-67	8.3827797680276e-66	142.1698953583
TPRN	1.84275476070573	16.9791755330485	18.4514832328262	3.52666356608893e-67	9.68311907124782e-66	142.024771170389
ADRA1A	-5.42377948998024	8.5955387081395	-18.4453945276618	3.85076140698184e-67	1.05570194524642e-65	141.937211294919
AP1M2	2.32590697182587	19.7524925678053	18.4447392309514	3.88736743844631e-67	1.06413019065403e-65	141.927788630583
OLR1	2.54096076132572	16.6094559325026	18.4317415642071	4.68964099517429e-67	1.27988412663787e-65	141.74093090458
DNAJC18	-1.14653876841336	14.835586789656	-18.4264636777009	5.06078887107333e-67	1.37910296127793e-65	141.665075759414
CBX4	1.54064310437527	18.4350183626711	18.4232784001194	5.29881891390557e-67	1.44147674798083e-65	141.619302023895
CELF2	-2.02149138497108	15.9550777428691	-18.4231902578025	5.30556211169319e-67	1.44147674798083e-65	141.618035446029
RECK	-1.88212732816442	15.7198303380215	-18.4197136155116	5.57847998710723e-67	1.51336073671165e-65	141.56807988161
PELI2	-2.08869002748972	14.6493099998757	-18.4136662831855	6.08699198473844e-67	1.64884802285102e-65	141.481198904048
HMGB3	2.07181979193826	18.2614789964815	18.4046829862604	6.92900335366459e-67	1.8713464563342e-65	141.352166995514
FBXL19	1.25737364694922	17.1062326998893	18.3984774368705	7.57759004901152e-67	2.04347224070594e-65	141.263054014639
CST4	9.24881720664217	11.3109682504628	18.3931790263132	8.17909001939573e-67	2.20240808252245e-65	141.186981098988
PLA2R1	-1.65099736380441	15.3732389881131	-18.3766962706335	1.03722059571896e-66	2.78469180350642e-65	140.950405640132
BMP8A	2.17260871171471	13.5180345751138	18.3623339330652	1.27562623844151e-66	3.41969580524002e-65	140.744361653657
IL33	-3.8427922731942	15.5145482090914	-18.3605119854415	1.30954051568395e-66	3.50543522406313e-65	140.718230236345
AP1S1	1.15890728165008	19.4528597239407	18.3548047696487	1.4217100193743e-66	3.79450222670942e-65	140.636383529699
ARHGEF40	-1.30902953542769	16.928611713648	-18.3498342007627	1.52718334272987e-66	4.0700220979742e-65	140.565112696556
HPSE2	-5.1196518183543	10.6875964741077	-18.3475026912316	1.57931262102477e-66	4.20277782389716e-65	140.531685940371
BMX	-3.26435658352755	12.8144618732919	-18.3445936539606	1.64685122596942e-66	4.37609120060309e-65	140.489982550437
FBLN5	-2.11161702417114	17.5928242677341	-18.3425943522385	1.69493228772089e-66	4.49726989617638e-65	140.461323113411
TUBA1C	1.30337202613392	18.641201422383	18.3264197741801	2.13911664437128e-66	5.66756612827656e-65	140.229529810295
ABCA5	-1.78154462614421	14.827419210111	-18.3119289652619	2.63482381552157e-66	6.97076055800305e-65	140.021964176517
TMEM132A	2.19586837254046	17.7338452706787	18.3085484017303	2.766066180775e-66	7.30732679983778e-65	139.973554495161
SOD3	-2.82638569560382	16.9296256958487	-18.3003885038047	3.11035961879164e-66	8.19302129484026e-65	139.856725544759
MAB21L1	-3.40966816350942	12.6942111750358	-18.2988739859046	3.17881618353851e-66	8.36120795870152e-65	139.83504474684
EGFR	-3.07093248050631	15.6820476631175	-18.2953392607917	3.3444926020635e-66	8.78425415844436e-65	139.78444799845
NDN	-2.00521144611483	17.1246992172221	-18.291304601174	3.5441564562254e-66	9.29521611618999e-65	139.726701847431
FLAD1	1.12050829055057	18.2918916601468	18.2878084036056	3.72676629442818e-66	9.760040617255e-65	139.676668273987
SCN3A	-4.02968063301913	10.1680342907987	-18.2789672020916	4.23153954155633e-66	1.10660246599e-64	139.550167285252
DLG3	1.10945693631814	17.7629784207729	18.2768035287064	4.36512562631321e-66	1.13989446031595e-64	139.519214458284
TBX15	-2.04721070359942	15.1147510051754	-18.2633592608044	5.29480978661524e-66	1.37870161861234e-64	139.326931539859
TACC1	-1.97134064975788	17.0810453285949	-18.2561683636598	5.87065659583868e-66	1.52427105233013e-64	139.224118647201
MGLL	-2.13980369425848	17.294741784886	-18.2539523133469	6.06041103351951e-66	1.57129142639065e-64	139.192438975441
ATP6AP1	1.10849871901576	20.2328244945785	18.2339812911925	8.07167729695964e-66	2.08679303792764e-64	138.907040569542
GINS2	2.01910644845035	16.6223148760165	18.2338682087489	8.08478202194717e-66	2.087207808198e-64	138.905425055669
HELLS	1.70910620520897	14.9525834822848	18.2295652948772	8.59952447249809e-66	2.21694275072966e-64	138.84395716835
ZFP36	-2.24543263266856	20.3725842396434	-18.2258506788145	9.07011386109863e-66	2.33494321227062e-64	138.790899848334
UNC5B	1.72142242288229	17.6005987591479	18.2194625826808	9.94026374564455e-66	2.5553236079278e-64	138.699670533238
VAV2	1.04912910948418	17.8196902095161	18.2175960732902	1.02098902993162e-65	2.62092360738741e-64	138.673018077526
KREMEN2	3.71482330898767	13.376674243069	18.1893038149883	1.53151412969907e-65	3.92591100846164e-64	138.269214581878
ARL4A	-1.70530059362256	16.7229117880684	-18.1714590538475	1.97748392695302e-65	5.05483884370005e-64	138.014707670143
DPP6	-4.97363411948783	7.77013038323393	-18.1696482636028	2.02942211106925e-65	5.18030687676452e-64	137.988889639019
STXBP2	1.53943840911507	17.3931173754343	18.1638982986918	2.2035415710729e-65	5.60166426112016e-64	137.906917055205
FEN1	1.43178749497169	18.2428320556546	18.1638916490619	2.20375132648619e-65	5.60166426112016e-64	137.906822265397
ADM2	2.25588201827246	15.7323167690731	18.1607976749231	2.30354068559112e-65	5.84712725913191e-64	137.862720121679
ZNF668	1.00349227514709	14.9401148681324	18.1473090879781	2.79398668921553e-65	7.07225445224166e-64	137.670501136173
NPY2R	-9.38601415627407	6.27619061371425	-18.1388676160384	3.15259505564999e-65	7.96886457729688e-64	137.550247518256
DOCK11	-1.98793396930883	15.8605283930862	-18.1334509802458	3.4065325205443e-65	8.59877033593304e-64	137.473101270935
TNFRSF10D	-2.22871042872411	14.0780389848165	-18.1020359062405	5.33738627484212e-65	1.34539199308486e-63	137.025933121949
CST2	6.49203264655856	13.9545025622906	18.0923453213422	6.12980100230725e-65	1.54299248808425e-63	136.888085105362
PPP2R1B	-1.19216322063892	16.8689757096413	-18.0915626110354	6.19870971270986e-65	1.55817704398852e-63	136.87695294247
RBP7	-2.52570525000807	17.7781662600974	-18.0904229881899	6.3004247983871e-65	1.58155476716359e-63	136.860745054735
AOX1	-2.8850633973358	14.7495814190904	-18.0822948572017	7.07582998524846e-65	1.77374638677175e-63	136.745162530613
N4BP2L1	-1.47777896965584	15.6771122785104	-18.078578607967	7.46139196586912e-65	1.86781796949736e-63	136.69232716214
CUBN	-1.74115819384428	11.7451728420495	-18.0662343310941	8.89899071051098e-65	2.22462510199812e-63	136.516868485768
RASSF9	-2.58498529344761	13.2558129658777	-18.0552710950687	1.04058074085608e-64	2.59773038043974e-63	136.361097305454
DAAM2	-1.87407093626655	15.4973046589114	-18.0493822965075	1.13176627708466e-64	2.82148711027602e-63	136.277448718283
KAT2B	-1.44783844385504	15.9942290101859	-18.0257942811534	1.584221637448e-64	3.94403820274949e-63	135.942545490835
SPX	-5.7162286638279	10.8235433969133	-18.0251694073325	1.59839361734892e-64	3.97386928236513e-63	135.933676943521
POU6F1	-1.27829266246432	14.9846339187216	-18.0219864573037	1.67256933193604e-64	4.15259381741549e-63	135.888505541995
MTHFD2	1.32151859024949	18.6444163934258	18.0201378277055	1.71721642633657e-64	4.25761761223803e-63	135.862272494905
TMEM178A	-2.41854402808626	13.6825517461689	-18.0189983884475	1.7453258758328e-64	4.32140781998491e-63	135.846104011726
P3H4	1.48378498480212	17.6820284112679	18.0167507536171	1.8021270873208e-64	4.45596791659198e-63	135.814212115335
DCTPP1	1.16501257945857	19.3724067265003	18.008081160361	2.03903928915477e-64	5.03146959308602e-63	135.691219934694
NVL	1.16204196378099	17.594960370996	18.0080335759009	2.04042185272539e-64	5.03146959308602e-63	135.690544966417
TRAF2	1.1744572248017	17.3768297458705	17.9954485415362	2.44095208157122e-64	6.01096870128032e-63	135.512066927351
AHNAK	-1.61908715192524	20.5995943047595	-17.9932608088075	2.51818339344104e-64	6.19275208774546e-63	135.481048351078
DPT	-3.46751078054235	18.3206566665669	-17.9923521835692	2.55097187173488e-64	6.2648969553608e-63	135.4681661274
MCM2	1.63594647151951	17.8732948258218	17.9820680297511	2.95314316786991e-64	7.24278315590148e-63	135.322386565161
SLC16A3	2.15912492805203	16.1800427926052	17.9803150139992	3.02774952737738e-64	7.41573902461162e-63	135.297542079751
DGAT2	-2.98851965714611	16.0336202043809	-17.9606741160324	4.00386644843297e-64	9.78010392632705e-63	135.019278576914
RAB25	2.29171902546576	20.2598752952756	17.9489909219627	4.72751725662182e-64	1.15322191788212e-62	134.853839679669
RELT	1.48127351558986	14.572908527927	17.9480924841103	4.78829189453792e-64	1.16647932340898e-62	134.841120003622
RAB26	2.82463446538034	15.5908178428891	17.9453806329817	4.97650274050884e-64	1.21070439996642e-62	134.802729078251
FANCD2	1.40808672329304	15.7376815653055	17.9327168801973	5.95791269596134e-64	1.44752553572962e-62	134.623496292065
PROX1	-2.99885384593501	11.9962914650154	-17.9196282012331	7.17552515677281e-64	1.74102414532446e-62	134.438326454327
LGALS12	-5.14257335996374	13.0518075252408	-17.9081515148391	8.44576682965642e-64	2.04649161804318e-62	134.276026495056
SLC52A2	1.6012638263056	18.8353821076904	17.9076940045227	8.500810968204e-64	2.05708291015913e-62	134.26955776717
AASS	-1.99828043206198	14.5590222311704	-17.9031804843393	9.06339898311681e-64	2.19030130685202e-62	134.205746347243
ADAM8	2.09667646850469	16.1798925762612	17.9021783085899	9.19327074088582e-64	2.21873232282363e-62	134.19157901443
FHL5	-2.8587083323411	13.6921303257719	-17.8963684252212	9.98360021261856e-64	2.40627304460577e-62	134.10945623017
NRG2	-3.54753820096424	11.9287733355695	-17.8955749169598	1.00966785990472e-63	2.4302999985956e-62	134.098241180499
PTPN21	-1.65751441586753	15.7192939106427	-17.8871742308424	1.1375079957303e-63	2.7343884257628e-62	133.979527786085
TEK	-1.92631676035137	15.7240269298007	-17.8811250142721	1.2394497185489e-63	2.9754990663947e-62	133.894063982507
FAM72D	3.36607589883296	11.6372195348559	17.8725509857855	1.3997435689115e-63	3.3558713384643e-62	133.772958219649
BMP2	-2.66917966512652	13.2155606165553	-17.8703997103671	1.44310834724892e-63	3.45527353485761e-62	133.74257735281
CDH13	-1.51065144101823	15.1606736871949	-17.8699312673343	1.4527273785028e-63	3.47372189623811e-62	133.73596216129
MEIS2	-1.95932288311502	13.8131652125484	-17.8649461842871	1.5591395774214e-63	3.72326634087118e-62	133.665570778661
RAPGEF3	-1.94456606794528	14.6809651268644	-17.8530176672321	1.84640641120147e-63	4.40347305609664e-62	133.49718169129
HYAL1	-2.03407668527837	13.8659688148303	-17.8483759934302	1.9719587489428e-63	4.69672957146494e-62	133.431675127822
SCN9A	-2.50721133241164	10.7739971333574	-17.8476613766165	1.99203089257589e-63	4.73473924507319e-62	133.421590833997
WDR86	-2.49017856547993	13.6531264308264	-17.8476222750602	1.9931350395261e-63	4.73473924507319e-62	133.421039060337
SLC37A1	1.18517740871333	16.751495757509	17.8474175230479	1.99892679019381e-63	4.74229049872255e-62	133.418149755449
PDE7B	-1.80735850954069	13.530340440417	-17.8440338799717	2.09710710595665e-63	4.96872021749441e-62	133.370405149596
SMIM10	-1.67029628037001	15.4546653929421	-17.8356319638468	2.36220777642176e-63	5.58225376748418e-62	133.251873436759
UTRN	-1.61285390423316	17.3287827247731	-17.8350624925497	2.38134092974312e-63	5.62015039452638e-62	133.24384068353
ARRDC3	-1.45577383610852	18.5804155558036	-17.8177319108091	3.04376609534521e-63	7.17419621615847e-62	132.999453379562
LAGE3	1.68369768141851	19.0144156105397	17.8148238604952	3.17169215480614e-63	7.46602346531473e-62	132.958459068337
PPM1F	-1.10601561019502	16.1870688078209	-17.8139887206854	3.20941191014693e-63	7.54502807736484e-62	132.946686960214
PFKFB4	1.28498367026941	15.3335519786148	17.8137454954889	3.22048128781771e-63	7.56125677782711e-62	132.943258524991
TYMS	1.80118964457846	17.4661101270867	17.7949663669692	4.20084843199352e-63	9.85028400416673e-62	132.678635633259
GBX2	6.33010364983389	8.11850087664678	17.792256851732	4.3649958499412e-63	1.02219754426558e-61	132.640468419012
TF	-4.38792114090836	13.5975134652457	-17.7903545875963	4.48404705139353e-63	1.04872383937811e-61	132.613674465729
IQSEC3	-2.55794254107539	11.7246285691676	-17.7781256623824	5.33064521409881e-63	1.24512072060076e-61	132.441466426279
DLC1	-1.80159146925917	16.3265464921431	-17.7698044074238	5.99613655336167e-63	1.39696896414584e-61	132.324325898707
SAMD4A	-1.72827051184588	14.7321993327173	-17.7607855521903	6.81131224111171e-63	1.58485263928124e-61	132.197401311157
KLHL21	-1.28379066493018	17.3336781574614	-17.7572327901725	7.16199105142358e-63	1.66431466827512e-61	132.147412767545
ABCB1	-2.45781168660077	13.7956892467082	-17.7385590392815	9.32376442761529e-63	2.16390026338606e-61	131.884763219353
STAT5A	-1.50745660333043	17.6114633630182	-17.7274470220844	1.09075384162261e-62	2.52823645869844e-61	131.728547667511
HCN2	2.97041792915639	12.0930359316449	17.7209437372126	1.19561505003007e-62	2.76775733966783e-61	131.637149485697
PAK4	1.27372007500282	18.0733285874057	17.7192649577014	1.22428006395036e-62	2.83050431600447e-61	131.613558852596
MRGPRF	-2.35737575969184	15.1196407224047	-17.7133762126428	1.33035942558942e-62	3.07184392048632e-61	131.53081909633
PLAGL1	-2.16499394054552	14.7944387123502	-17.7042484361045	1.51318938121277e-62	3.48513630452164e-61	131.40260128442
B4GALT3	1.09647550313271	18.6534743318637	17.6996313653278	1.61500875586242e-62	3.71492951966376e-61	131.337760113606
SALL4	2.5450614692205	12.7143120459519	17.6974828814384	1.66469175611964e-62	3.82436590909055e-61	131.307590646846
LARP6	-1.83150231924995	15.120143017412	-17.6888334253124	1.88061655839663e-62	4.31495700611132e-61	131.18615493363
LIG1	1.14154370111567	17.0733363884663	17.6859613334577	1.95832453780565e-62	4.48757980260539e-61	131.145839365958
ARAP3	-1.34099715253808	15.6820309432572	-17.6793303738193	2.15018794478883e-62	4.92102913114407e-61	131.052775264524
RNFT2	1.81533078855839	14.0973261833219	17.6739146397226	2.32071885019647e-62	5.3046254927224e-61	130.976781832459
LOXL4	-2.76717205224034	14.7403790400407	-17.6576200090635	2.91954649261191e-62	6.66501248986335e-61	130.748218718739
PDP2	-1.04735949891931	15.300523861153	-17.6440483628756	3.53433467415288e-62	8.05837185944731e-61	130.55794547664
LDLRAD2	-1.81088242377254	12.7987294970638	-17.6408836231288	3.6953457720596e-62	8.41490971356458e-61	130.513588519718
CENPI	1.91306110226021	14.5118557776471	17.634816037326	4.024789394001e-62	9.15362189369977e-61	130.428558434018
PLA2G4A	-2.42682886419511	14.8523136783068	-17.629562419865	4.3336101153945e-62	9.84364079903565e-61	130.354949103885
DAB2IP	-1.21731001493403	17.3908800382481	-17.62499249757	4.62140111023255e-62	1.04842260937013e-60	130.29092967414
CCNE2	2.03028314788284	14.8375560011157	17.6242321983683	4.67109767000082e-62	1.05837392775087e-60	130.280279695316
HES6	2.4295488187845	15.8087682155623	17.621511117541	4.85336859044136e-62	1.09830157790424e-60	130.242166064914
NOVA2	-1.47696443532958	13.4166956343037	-17.6140566353797	5.38987160997394e-62	1.21667636628628e-60	130.137770445163
INPP1	-1.29109871197357	15.9544548821002	-17.6121355204968	5.53747244878873e-62	1.24844208041076e-60	130.110870596066
CCL14	-4.4377275679336	12.5965682292229	-17.6082149933999	5.85131891139673e-62	1.31756311318783e-60	130.055979943216
KLF6	-1.35291000299583	19.3640268973781	-17.6065705787636	5.98818326670517e-62	1.34671050938578e-60	130.032958915754
JTB	1.01160103523533	21.179290666341	17.601954102311	6.38971972593814e-62	1.43523543695608e-60	129.968337222141
SLC25A27	-2.65855238658604	13.9334061849573	-17.6011868205576	6.45901310666409e-62	1.44900653736522e-60	129.957597740785
PRDM11	-1.19528259562469	14.0036444260074	-17.599053404908	6.65564765032948e-62	1.48943710488076e-60	129.927738225841
EIF3L	-1.17322674640947	19.578797436813	-17.5966678643878	6.88260054910442e-62	1.53832903159724e-60	129.894352479558
CBX8	1.41399144410882	15.750629782546	17.5949688506576	7.0489313734834e-62	1.57356771829459e-60	129.87057633891
SYNE1	-1.61457160680992	14.4933637628351	-17.5768825970895	9.08834314937706e-62	2.02634324100791e-60	129.617560021416
ADHFE1	-2.11398670884067	14.5664612066826	-17.5683842601774	1.02404291009433e-61	2.28041162887141e-60	129.498726383826
GIMAP6	-1.691259671243	16.7604515717854	-17.5662206874669	1.05563058608548e-61	2.34787248858645e-60	129.468478230848
CIDEC	-7.01295621043379	13.9884532609373	-17.5656068802271	1.0647677420296e-61	2.36529617504226e-60	129.459897208684
SAA1	-4.69432885641547	18.8253654784864	-17.5635610386873	1.09579576678822e-61	2.43124662242536e-60	129.431297637596
TUFT1	1.35987632718438	18.2268554464168	17.5349306178647	1.63763462881524e-61	3.62899033923906e-60	129.031269811251
NME1	1.61590119910128	18.4043903448127	17.5225074825043	1.94929431025492e-61	4.31435883375812e-60	128.857812765509
EGR2	-2.38156600918004	16.5848598366618	-17.5094860658147	2.33963240257968e-61	5.17198397983174e-60	128.676080703441
C3orf80	1.89215741727761	14.8220120941524	17.503788338495	2.53409356407495e-61	5.58824594099589e-60	128.596586231241
ORC6	2.23326392047585	14.6672500958915	17.5032022702194	2.55498845060693e-61	5.62748609102732e-60	128.588410302346
VGF	5.26951720908134	10.9122215810684	17.497487831643	2.76795033086041e-61	6.08335096501771e-60	128.508699727563
ABCC9	-2.08089377395515	14.2935997251806	-17.4974694343923	2.76866378153321e-61	6.08335096501771e-60	128.508443129746
RUNX1T1	-2.13014007617204	13.1468937568045	-17.4913142556586	3.0179617439631e-61	6.62309403762833e-60	128.422602067577
GRM4	4.18173482999075	11.2700995406794	17.4897697416262	3.08395605365495e-61	6.7597486011816e-60	128.40106486164
MCM4	1.57381722919257	18.4980308273272	17.481775124758	3.4492710479492e-61	7.55136553066706e-60	128.289603432282
FBXL6	1.54289778811899	17.1386569663473	17.480010054979	3.53557293386343e-61	7.73097749116715e-60	128.264998814919
MEDAG	-2.40068031169141	15.8658437694056	-17.4786355276642	3.60426859744698e-61	7.87170526775755e-60	128.245839284097
SNRNP25	1.27509229597114	17.92524632948	17.4781037782199	3.63119997064039e-61	7.92099137826351e-60	128.238427471557
RCAN1	-2.08992640873805	17.293995852155	-17.4661737626521	4.29110338366712e-61	9.34924793639551e-60	128.072175776506
EPYC	5.95821473468888	12.8278820757279	17.458417215559	4.78302768962214e-61	1.040853351786e-59	127.964120108214
ETS2	-1.40124903268675	17.9821818784084	-17.4557260527503	4.96653260934546e-61	1.07949221948516e-59	127.926636484762
PITX1	4.16742668756807	16.3452495596132	17.4477931028551	5.5493479269402e-61	1.20472626227318e-59	127.816163162355
HEPACAM	-7.35014746057396	7.96223117554056	-17.4291792336446	7.19881355160442e-61	1.56094703880608e-59	127.557066385328
CDH23	-2.08776328834222	12.7109458528412	-17.4242976040259	7.70706806763059e-61	1.66915964629389e-59	127.489143632326
ZWILCH	1.03448401598509	16.4861341430894	17.4202282447262	8.15800115012928e-61	1.76471469456134e-59	127.432531463746
FOS	-2.96739247886395	19.980386304678	-17.4190298505162	8.29574638070596e-61	1.79237501265991e-59	127.415861134166
CENPL	1.20062118426272	15.4556518028238	17.4077908477659	9.70594622458537e-61	2.09456858537455e-59	127.259553753397
GRK5	-1.2821052913265	15.4087368835863	-17.4073675983904	9.76348922429588e-61	2.10448415595898e-59	127.253668556587
TRIB3	1.61736970668441	17.9182863942727	17.4056686715333	9.99791234009737e-61	2.15245683345702e-59	127.230046184844
CFLAR	-1.02605670885433	16.5525809359135	-17.4017052382861	1.05668583683634e-60	2.27225014842922e-59	127.174942825921
B3GALT1	-4.26321762049509	9.59290470013572	-17.4005506684976	1.07385899136142e-60	2.30644577919744e-59	127.158892329252
AIFM2	-1.44221090519633	16.4711020172627	-17.3999769207238	1.08249622804287e-60	2.32224870481679e-59	127.150916490146
C19orf12	-1.09089186968028	16.7250153309378	-17.3935926891612	1.18340928478507e-60	2.53573732108196e-59	127.062178009283
BMP6	-2.38831092780387	14.454356404912	-17.3800770411214	1.42907365148999e-60	3.05491845711329e-59	126.874379839045
JPH2	-2.88224435677236	13.6581083064466	-17.3714059972356	1.61283792368084e-60	3.44369358551572e-59	126.753942905688
KANK3	-2.02461924657737	14.2285530596831	-17.3688463015729	1.67146170629592e-60	3.56467197503698e-59	126.718396766608
TDRD10	-2.57459700568081	12.3058675052321	-17.3671253300438	1.71206672605809e-60	3.64698345202209e-59	126.694499640298
LHCGR	-6.9994162215033	4.71661300982256	-17.3639808617245	1.78881632931928e-60	3.8060055757111e-59	126.650839742959
CD302	-1.77802353278241	15.4174012858123	-17.3621327506512	1.83551621977164e-60	3.90079436447722e-59	126.625181548939
FCGR1A	1.86032842868437	14.8928292094316	17.3506034341887	2.15558790157033e-60	4.57564500884209e-59	126.465151657422
MT1M	-2.89793492266387	14.7364291139741	-17.3427307345036	2.40556654636193e-60	5.10030692171993e-59	126.35591324055
KLF10	-1.18842841449487	18.7224430342447	-17.3341182909972	2.71226279965645e-60	5.7438573571721e-59	126.236444564911
HOXA2	-3.06360268186894	11.6595066859496	-17.3203777771865	3.28431257210532e-60	6.9472015001328e-59	126.045915062873
SOBP	-1.99071714453625	13.5996203065616	-17.3189916056748	3.34831944352123e-60	7.0743480303221e-59	126.026699099901
GRIN2B	-4.45285604136268	6.84844594656073	-17.3150926674419	3.53510442205826e-60	7.46030350650411e-59	125.972654581121
SFRP1	-4.78624279035969	17.7062599238945	-17.3077763818391	3.91410467720651e-60	8.24096122814629e-59	125.871260811498
PCDH18	-1.98152524808923	16.0472683547735	-17.3005935116699	4.32558870300954e-60	9.08623951052316e-59	125.771741106607
TACR1	-3.75971997504874	12.7492934276042	-17.2888836247605	5.09091603997398e-60	1.06815069606344e-58	125.609552305763
CRB3	2.15663604616778	17.4135388784219	17.2848266955166	5.38643077184939e-60	1.12754708279463e-58	125.553376899024
SMAD9	-1.66359962349219	14.0427968276362	-17.2568855613612	7.94293645813244e-60	1.65887633807417e-58	125.166698270791
ANGPTL2	-1.89114308255584	18.4839344140117	-17.2552458870187	8.12596029681725e-60	1.69515003939007e-58	125.144018477874
C21orf58	1.52612710507333	14.9993556841405	17.2504375660294	8.68728985192681e-60	1.81016789348587e-58	125.077517825851
DUSP1	-2.29235017621047	20.3583037595654	-17.2382989834923	1.02824690288999e-59	2.13520057672201e-58	124.909687103456
TSEN54	1.1806718965419	17.7908290732834	17.2293209064115	1.16473803494774e-59	2.41586635385902e-58	124.785600198126
DUSP6	-1.76539431278288	17.9304219039659	-17.2248296033417	1.23965544766196e-59	2.56832268488777e-58	124.723540126424
LMNB2	1.29360242873112	17.993337806894	17.21928777102	1.33875248788033e-59	2.77046965821439e-58	124.646977516998
KCNJ16	-6.23730314330942	8.61608972841731	-17.2170944174735	1.38012152045382e-59	2.85282750281508e-58	124.616679589081
RETSAT	-1.26766774202311	19.1966916781802	-17.2031873111884	1.67377600212126e-59	3.45197280255667e-58	124.424627943673
LMO2	-1.30049409859016	16.5337701613303	-17.2020274493789	1.70091577557814e-59	3.5039637242869e-58	124.408614958951
NUDT7	-1.64705770902516	14.5807382528979	-17.1999570415039	1.75045722620711e-59	3.60193290231664e-58	124.380032654981
C2CD2	-1.45634084322532	16.550274976439	-17.1944504414239	1.88933825540963e-59	3.88330690797614e-58	124.304023332583
ORC1	2.0587144730268	14.9586825721805	17.1907813715011	1.98792333499475e-59	4.08131454828278e-58	124.253386207045
CD209	-2.67343666533924	13.7077154237008	-17.1760239783248	2.43904057499095e-59	5.0018245644645e-58	124.049784476598
LAMP5	3.03511835960367	16.4164220047993	17.1666038664415	2.77901748084798e-59	5.692594611728e-58	123.919874548482
RGN	-3.11966004706491	13.0401648556125	-17.1655076890751	2.82153061633497e-59	5.77316337721121e-58	123.904760307934
DDX39A	1.31199719647957	18.2840845057975	17.1584051548262	3.11315148016916e-59	6.36267862765654e-58	123.806843822861
NAT8L	-3.21517612730758	14.5109921143297	-17.1213138620761	5.20114165893533e-59	1.06181687253113e-57	123.29589881568
PIK3R1	-1.66211600666337	18.0474012006464	-17.1111199601714	5.98835470090001e-59	1.22115336479364e-57	123.155592344794
SGK2	-3.23071381535532	12.3439635735835	-17.1110192536406	5.99669685102404e-59	1.22148205554697e-57	123.154206497784
DIAPH3	2.0034540417527	14.5115342828195	17.1098314754768	6.09596689582911e-59	1.24031057390586e-57	123.137861569326
DNA2	1.52835211030149	15.1432152217135	17.108088350883	6.24462604968327e-59	1.26913458203473e-57	123.113875811544
PLK4	1.54324235100568	15.4818107446347	17.1008316657535	6.90336466291447e-59	1.40144480164692e-57	123.014038324324
RIBC2	1.84841095739534	15.0615687236429	17.1006069194876	6.92483701998864e-59	1.40423315168462e-57	123.010946677159
TMBIM1	-1.04363776855024	19.1976931881767	-17.09558042223	7.42286635665199e-59	1.50354465967497e-57	122.941807817171
ID4	-3.06440658596273	16.8826938200118	-17.094709138011	7.51275696295303e-59	1.51836331982889e-57	122.929824669343
FKBP4	1.38894039500278	20.4685011975403	17.090514332572	7.96096812162871e-59	1.60715918175127e-57	122.872136916071
AFAP1L1	-1.37260236289591	15.7458490259138	-17.0895030098201	8.07295834385302e-59	1.62795689980654e-57	122.858230307902
C8orf88	-2.63789850089637	13.6688380796515	-17.0788898242375	9.34731953226725e-59	1.88284686116669e-57	122.712319647553
CACFD1	1.41418979293639	18.0475991123971	17.0773767492745	9.54465126264377e-59	1.92046425460889e-57	122.691522317349
GMNC	-5.90519990388045	2.65279302735791	-17.0738878346962	1.00156485746487e-58	2.0130011736578e-57	122.643571211068
CSRP1	-1.29540063484217	19.3153958557683	-17.068451902954	1.07961016042743e-58	2.16746070814132e-57	122.568872527709
FAM110A	1.46722181979035	17.8518215403669	17.0659788857191	1.11709571119539e-58	2.24023978590995e-57	122.534893995284
BOC	-2.24089763279497	15.3182674552786	-17.064907033406	1.13374329349042e-58	2.27111556661784e-57	122.520167993155
KRT8	2.15782935514722	21.9173980627739	17.0631138986227	1.1621486246647e-58	2.32545042878055e-57	122.4955336741
RUNDC3B	-2.03286604051488	12.8638480982089	-17.0618182143588	1.18311450205528e-58	2.36479571561687e-57	122.477734379811
XRCC2	1.74313939447915	14.7490340640504	17.0599376902942	1.21421676283009e-58	2.42429263240961e-57	122.451902394642
PKHD1L1	-4.38796234631944	8.65249363866579	-17.0502736502205	1.38738886920921e-58	2.76700226233823e-57	122.319178919371
P3H2	-1.99037969872799	14.7152928599335	-17.0442778048006	1.50699653083722e-58	3.00224808322335e-57	122.23685662562
TYRO3	-1.62578931945877	14.4591554570633	-17.0423541156761	1.54750900976701e-58	3.07957686603744e-57	122.210448341126
SCN3B	-3.07786092639862	10.932104899388	-17.0409230939489	1.57834898036212e-58	3.13750883292355e-57	122.19080454728
TJP3	2.22817413798774	17.7955837251704	17.0399633727279	1.59937460904891e-58	3.17582601527667e-57	122.177630913335
PDE11A	-2.86106237200425	11.4685926451066	-17.0398770256724	1.60127994831732e-58	3.17613440240559e-57	122.176445690891
FGD4	-1.36181078171836	15.0191864841112	-17.0389259123004	1.62241768010045e-58	3.21454786857457e-57	122.163390701332
AUNIP	1.85415552518577	14.7764529259048	17.0040965255847	2.62176186130283e-58	5.18326318309206e-57	121.685629821579
ECE2	1.68962327291329	15.0303325994435	16.9925061216634	3.07536466816529e-58	6.06023815011204e-57	121.52677514655
PRKD1	-1.72469762199568	14.5776845573602	-16.9910170936213	3.1390482912106e-58	6.17902249860967e-57	121.506371784189
TINAGL1	-2.21034716036287	16.9979256273209	-16.9549338871392	5.15652937093898e-58	1.01393121942764e-56	121.012278636758
BLM	1.73180895132306	14.6835616750732	16.9378410922794	6.52186309333019e-58	1.2796247922254e-56	120.778449795547
PRNP	-1.6339458994722	19.2772546499768	-16.9244179764325	7.84224287068634e-58	1.53702878898581e-56	120.594923867278
SHANK3	-1.34690803807148	16.1885426456197	-16.9221173580224	8.09393181686277e-58	1.58464690986238e-56	120.563477941291
RPUSD1	1.27685416633067	17.6516368035541	16.9211146814296	8.20613082164472e-58	1.60488220131498e-56	120.549773714251
PTPRM	-1.52619668114549	16.5664740157333	-16.9185915300655	8.49538108387404e-58	1.65966276955038e-56	120.515290393785
B4GALNT4	2.42085239562751	16.949661095666	16.9164850662839	8.74463571783679e-58	1.7065203617529e-56	120.486504273635
CCDC178	-3.921077415561	10.6313465711494	-16.9155067558595	8.86286512743696e-58	1.72773511490713e-56	120.473135812984
GBE1	-1.20144125995145	17.046545835881	-16.9074920346799	9.89345424374209e-58	1.92656975396647e-56	120.363633844009
ESR2	-1.92582031378655	10.3199355194023	-16.9027858760844	1.05534334252753e-57	2.05288599394771e-56	120.299350378575
LAMTOR2	1.26894324861794	19.6382609480945	16.8985564008	1.11839389797059e-57	2.17088030526934e-56	120.241587560919
LURAP1	-1.75669812718884	13.120997298648	-16.8940693216332	1.18939607929295e-57	2.30377261932634e-56	120.180316349518
PDIA4	1.07441073337698	20.5909758830251	16.8819449025423	1.40454563414559e-57	2.7147069983076e-56	120.014807279117
ABCB5	-5.15117960470251	8.60928340383425	-16.879137648963	1.45965588065666e-57	2.81822282745082e-56	119.976496245666
CNTNAP3B	-3.921772761469	9.10269249628295	-16.8751761246329	1.54111426793292e-57	2.97233611569761e-56	119.922439395993
EPN3	2.38545897809873	17.1389956156064	16.8707436206142	1.63764247534286e-57	3.15515639968128e-56	119.86196510681
SEMA6D	-2.47643608223423	13.962923488372	-16.8336925980458	2.72017775811686e-57	5.22418054307544e-56	119.35684891431
CD200	-1.46018786902406	16.4727644746388	-16.8257154602973	3.03393413699571e-57	5.81622796440846e-56	119.248186680576
ANGPTL7	-7.19052304726928	9.19217895277921	-16.8256931538437	3.03486025802788e-57	5.81622796440846e-56	119.247882873364
SCN11A	-2.5556178885334	10.1913688162458	-16.8203047408623	3.2670418782607e-57	6.24800242872007e-56	119.174501620218
IL21R	2.43875470612863	13.5061041984861	16.8139458244154	3.56392852411957e-57	6.80144466711315e-56	119.087922471132
PRDM5	-1.66765104904017	12.9611456658551	-16.8136162148023	3.58003067431124e-57	6.8249975533692e-56	119.083435260198
EFEMP1	-2.47390548125452	18.6767818744882	-16.8048384587091	4.03659129377507e-57	7.67925528204651e-56	118.963957484609
EPB42	-3.37022576804306	9.30453847791478	-16.8035358761527	4.10912106990082e-57	7.80905113064188e-56	118.946230778466
GDF10	-4.83271466367148	12.1691314078328	-16.7988368654508	4.38173914101964e-57	8.30973706064426e-56	118.882289536198
SLC9A9	-1.58382972938163	15.0855996187712	-16.790544187521	4.90758307201161e-57	9.2972573250458e-56	118.769474979681
TSLP	-4.73158437074046	10.1658904869918	-16.7852073322396	5.27881725107524e-57	9.97971398851713e-56	118.696890081384
BMPER	-3.26646637013096	11.5159140369969	-16.7792967111552	5.72272793497787e-57	1.08076783862553e-55	118.616518310506
NMNAT2	-2.88248085102398	12.6625142767648	-16.77812858195	5.8147689818331e-57	1.0970087552109e-55	118.600636340906
LRRN3	-2.85596797741134	12.8864545531266	-16.7750421748896	6.06512371645773e-57	1.14305223603314e-55	118.558676633999
VWCE	-2.10746002923153	11.5737844372336	-16.7729510771055	6.2408242327149e-57	1.17494521783758e-55	118.530250885446
BRIP1	1.95030579674511	14.4831826931254	16.770513839705	6.45202421888833e-57	1.21344857563321e-55	118.497122601291
NAT14	1.64895921140378	17.3440485428701	16.7676123389487	6.71276825511891e-57	1.26118044577798e-55	118.457687696215
PLEKHH2	-2.25554819509965	13.8956193347136	-16.7611843152388	7.32846107291696e-57	1.37543164438852e-55	118.370338199005
ADAMTSL4	-1.97585722857879	14.8585081109263	-16.7606011700466	7.38702810588002e-57	1.38356215782886e-55	118.362414953316
ICAM2	-1.54166369373229	15.4420700295585	-16.7594876453114	7.5001625449859e-57	1.40330360854587e-55	118.347285870105
ZNF48	1.0154004846479	16.7945908929504	16.7580897081375	7.64464286549326e-57	1.42886326844322e-55	118.328293457194
PNPLA2	-1.4763191163481	19.4381766180417	-16.7572431665727	7.73348099585812e-57	1.44398093203528e-55	118.316792799588
PGP	1.20160650830902	17.2229556526876	16.7516050592123	8.35200144315228e-57	1.55786715510556e-55	118.240205737097
CACNB3	1.31483557558367	16.850100484602	16.7451786706542	9.11736989596236e-57	1.69713996145457e-55	118.152930373287
DBNDD1	1.81193956507218	17.2003257196371	16.7349005898566	1.04894502872726e-56	1.95054337360359e-55	118.013389396269
CPA1	-6.72251128401045	7.46426609591757	-16.7310309849879	1.10577995316309e-56	2.05412490992395e-55	117.960867311368
NCALD	-2.15619420817151	15.9849802558671	-16.7282986446896	1.1477512934829e-56	2.1285812335182e-55	117.923785861439
GABRE	-3.46905971874815	13.1487360931211	-16.7282695231778	1.1482070789654e-56	2.1285812335182e-55	117.923390664576
TNMD	-6.01784048198115	11.3095661194182	-16.7277133648846	1.15694632661165e-56	2.14259376343621e-55	117.915843336115
ROGDI	1.43371678066754	17.7691204883461	16.7206707394949	1.2735220621045e-56	2.35368145673468e-55	117.820285149873
LHX6	-1.96786983409048	14.2303375875446	-16.7122270762211	1.42882739407074e-56	2.63802526703865e-55	117.705750010243
HOXA7	-3.12398089836422	12.4336589751274	-16.7112585684084	1.44780750776826e-56	2.67035146935835e-55	117.692614871464
PTH1R	-2.45271393618822	13.5510815360433	-16.6992703039946	1.70464239351984e-56	3.14086850761336e-55	117.53006646203
PDLIM3	-2.13110831500668	16.1259532699869	-16.6977302693524	1.74077176913874e-56	3.20418527769766e-55	117.509190472635
ATAD2	1.71214476500631	17.6228914137812	16.6952446331901	1.8007028777963e-56	3.31114047914134e-55	117.475498888384
HOXA3	-2.51759178976416	13.3946575216592	-16.6910538238573	1.90644258010257e-56	3.50202696217424e-55	117.418701610462
PER2	-1.20037326614076	16.8961770524492	-16.6903335828433	1.9252288903242e-56	3.53296047831081e-55	117.408941212007
TMEM47	-1.99577211620944	16.9657643281464	-16.6894481904577	1.94857605824323e-56	3.57219261424812e-55	117.396943113397
TRPC6	-1.58228770525518	13.8225568446798	-16.6842482450162	2.0915064821838e-56	3.82648701060018e-55	117.326485822312
APOLD1	-1.78748736883655	16.4826865104966	-16.6791560602751	2.24160065911821e-56	4.09695975451525e-55	117.257501950549
MEOX1	-3.61372607137123	14.5461699598031	-16.6788247226646	2.25173111149025e-56	4.11133480306202e-55	117.253013773258
TRAIP	1.18973162685986	15.2657099410617	16.678307428344	2.26763844129878e-56	4.13621809760117e-55	117.246006806309
MANF	1.02519625033866	19.2560658462751	16.6661527519626	2.67542486981161e-56	4.87512911267178e-55	117.081405779824
MRPS34	1.31611354919635	20.2836408286969	16.6642569665417	2.74531105664414e-56	4.99745740893025e-55	117.055739448501
OSTN	-6.31532990107609	3.42392349427754	-16.6623690765985	2.8167151779172e-56	5.12230097835865e-55	117.030181827132
CCDC152	-1.71156781499934	13.46280072761	-16.6621791709797	2.82399955410993e-56	5.13040719795206e-55	117.027611048835
FOXO4	-1.10804252272512	17.2550317620859	-16.6467201912228	3.48455648787878e-56	6.31780376608511e-55	116.818402267226
PHLDB1	-1.21580130631031	16.2173673836598	-16.6340816404829	4.13749186713123e-56	7.48667396775321e-55	116.647453193299
LRIG3	-1.85120398162155	15.9903425241187	-16.6304030902175	4.34951120968295e-56	7.86247798252349e-55	116.597712405196
CLCN2	1.18425877878251	15.4933959624036	16.6298421755216	4.38277895109327e-56	7.91473185904396e-55	116.590128409542
HBA2	-4.23701252717222	14.2975182220475	-16.6281622814565	4.48393880967633e-56	8.08936435952442e-55	116.567415916772
MAP1LC3C	-4.34483326757068	12.3450358997246	-16.6127373751097	5.52873718429591e-56	9.95446936089152e-55	116.358935496144
PHKG2	1.02408883391191	16.6157342473225	16.6018109207438	6.41256039739193e-56	1.15115290457237e-54	116.211328886902
LPAR2	1.25773677779252	17.1328352728719	16.5998600262463	6.58458126499206e-56	1.18086527053697e-54	116.184980467727
KIAA0408	-5.62373481341725	5.88355187411402	-16.5889581830707	7.63409672243138e-56	1.36773170202771e-54	116.037778013069
QKI	-1.24965022075229	16.7215173797777	-16.5867148149664	7.86994086783127e-56	1.40720745625881e-54	116.007494411096
CSRNP3	-2.6425761493782	11.9579449555723	-16.5833950646718	8.23234021213834e-56	1.47055848927262e-54	115.962685270362
GABRA4	-5.28924898694509	2.87947655417597	-16.5792994239689	8.70244807509482e-56	1.55300619582002e-54	115.907411131179
CDCA4	1.14359709719962	17.3015494381292	16.5661322632901	1.04028943320281e-55	1.85281775497524e-54	115.729767347749
SIPA1L3	1.08464252012751	17.495274682058	16.556960526271	1.17794200529815e-55	2.09592837785845e-54	115.606080026606
NR2F6	1.14019706687359	18.9231868739899	16.5437698167264	1.40834807516859e-55	2.50343870873993e-54	115.428269687613
ST6GALNAC6	-1.05640608258312	17.7106561109638	-16.5423143076594	1.43637806133157e-55	2.55076569815133e-54	115.408654943141
CLIP4	-2.18000917125879	15.248048094867	-16.5342892533906	1.60121503595449e-55	2.83516601829639e-54	115.300527170946
SPINT1	1.46813209259413	20.1822522573454	16.5310575320386	1.67280592861348e-55	2.95904042869455e-54	115.256993030698
ARHGAP24	-1.41108953719131	14.676591403011	-16.5190780752761	1.96716138213661e-55	3.4729583584044e-54	115.095666007158
CCBE1	-2.44366120700592	11.8523061968683	-16.5073064285074	2.30665273759243e-55	4.06836156798494e-54	114.937209470846
ADH1B	-7.15081455972612	14.4623316910092	-16.5059348316201	2.34983007384119e-55	4.14049184564502e-54	114.918751231719
USP53	-1.39221127513623	16.1654263391881	-16.4998539906662	2.5511682849582e-55	4.49089749793466e-54	114.836930099963
LRRC3B	-6.47249687688946	7.363938172514	-16.4851753398975	3.11091727468559e-55	5.47093387773923e-54	114.639499125246
SAMD1	1.03560578483708	18.8452344100839	16.4829032074678	3.20788930814527e-55	5.63600997614023e-54	114.608948391121
RGS2	-2.35573292279583	17.8969480599037	-16.4813702466992	3.27501138881039e-55	5.74837347152029e-54	114.588337947214
TMEM132C	-6.47619973089212	11.2242516922995	-16.470279745619	3.80418822119823e-55	6.66535151159635e-54	114.439263834583
GALE	1.46728367418282	17.423280966264	16.4702681297875	3.80478492810283e-55	6.66535151159635e-54	114.439107732479
MGARP	-2.6592523968234	11.9470177592947	-16.4598650312213	4.3784712966088e-55	7.66295810628285e-54	114.299331212133
IGF1	-2.83258434246088	12.4146899435656	-16.455373139639	4.65211649300492e-55	8.12927836484002e-54	114.23899523477
PPARA	-1.57982363052795	14.6345092967324	-16.4553451123505	4.65387636843285e-55	8.12927836484002e-54	114.238618799427
AMOTL1	-1.78704052347689	16.4707018913123	-16.4539703555577	4.74101924767645e-55	8.27353445443076e-54	114.220154898786
LRRC70	-2.33955978851959	12.2650276122223	-16.4534787811205	4.77257243898674e-55	8.32059723296546e-54	114.213552963441
MFAP4	-2.96631195669679	18.5285916263419	-16.4529112735801	4.80926013273476e-55	8.37651268224599e-54	114.205931387929
FAM72A	2.1103612950699	12.4183701204649	16.4523736481038	4.844275405183e-55	8.42941076976667e-54	114.1987112795
KY	-4.41846099107721	9.14001218509611	-16.4518964798391	4.87556601353865e-55	8.47573252679244e-54	114.19230321396
NEXN	-1.69407587848389	15.7417564650448	-16.4514643934522	4.90407419281128e-55	8.51713325601263e-54	114.186500670892
IL4I1	2.44215807415478	15.7182853607417	16.4484314593046	5.10891414321854e-55	8.864405620007e-54	114.145773730317
C1QTNF9	-4.84480678091552	9.89393256464231	-16.443527644391	5.45831145263688e-55	9.46159451326713e-54	114.079934238753
LRWD1	1.0734980317684	16.0414725456616	16.4308902884778	6.47248886703322e-55	1.12088931724987e-53	113.910320225621
C1orf112	1.15690220901883	15.4301891136003	16.4299144235362	6.55820758257317e-55	1.134651186045e-53	113.897225960049
BCL9	1.10514486312708	17.6512972879655	16.429662516529	6.58051798786298e-55	1.13742686630214e-53	113.893845923607
CCDC82	-1.50892792589547	15.0881347098648	-16.429094996991	6.63105865085569e-55	1.14507215465633e-53	113.88623118358
TESC	-2.34565546928218	14.2006744918839	-16.4281526235205	6.71583848848599e-55	1.15860981680164e-53	113.873587178752
RASIP1	-1.65260642941413	15.8326362417504	-16.4259914562651	6.91437000454848e-55	1.19172745690931e-53	113.844592122819
FAM110D	-2.3674020156947	14.5591725431477	-16.4178043158319	7.72100905809888e-55	1.32949329597188e-53	113.734772238146
STX11	-1.82259208476325	15.1837552541965	-16.4076450751375	8.85355821399156e-55	1.52306377275576e-53	113.598547516442
HSD17B7	1.16471986104895	16.0938702370623	16.4017279240768	9.58803571033274e-55	1.64785284192073e-53	113.519229434673
CFAP45	2.24211547633965	14.8594113486788	16.3950189061788	1.04945516198042e-54	1.80194529184319e-53	113.429318549993
ZC3H12B	-1.6158464019365	11.9684684661814	-16.393485444714	1.07134693643766e-54	1.83779542054887e-53	113.408771153459
HOXA9	-2.61036656320878	13.6000778827979	-16.3926872725735	1.08292127302883e-54	1.85589595695942e-53	113.39807664407
F3	-2.29512889849251	17.0954892388749	-16.3911606339785	1.10540757872599e-54	1.89264548549981e-53	113.377622516566
ZCCHC24	-1.61745239881239	17.307104367307	-16.3852856293813	1.19637134742758e-54	2.04646028128777e-53	113.298919645574
YPEL4	-1.82161913096295	12.1181677593444	-16.378934256953	1.30312344438595e-54	2.22696679775524e-53	113.213855433652
RNF125	-1.44351833701961	15.1893138204496	-16.3721922458184	1.42684967732222e-54	2.43611427974798e-53	113.123582341868
GFAP	-3.82583367489471	10.5317651292276	-16.3697587307236	1.47432901718797e-54	2.51481177941207e-53	113.091004264869
MPDZ	-1.31263984141943	16.1903740907261	-16.3693158045817	1.4831387133941e-54	2.52746333421497e-53	113.08507503312
PFKFB3	-1.75216921280264	18.7546077279537	-16.36216234924	1.63291150693692e-54	2.78008545397731e-53	112.989329435604
DENND2C	-1.60627709570597	12.8062231553321	-16.3614393555482	1.64886373847968e-54	2.80461368225565e-53	112.979653991847
SYNGR3	2.55260676125406	13.2542441765161	16.3524410736777	1.86089913043835e-54	3.1593506378228e-53	112.859257514827
NFIB	-2.27911342948301	17.4662971242625	-16.3367247448782	2.29848503165996e-54	3.891343735037e-53	112.649075231902
HGH1	1.28380566665145	18.2712075138977	16.3350531503177	2.35068077788596e-54	3.97600237072248e-53	112.626727749089
NMRAL1	1.12106119842008	18.2677082001558	16.3323933373965	2.43618091444766e-54	4.11678281343674e-53	112.591171820531
ACTG2	-3.62388678788524	16.6065767459532	-16.3276844294529	2.59522367490271e-54	4.38146181170319e-53	112.528232996119
ZBTB16	-4.59569996054253	12.0913136989642	-16.3170007565228	2.99550480524631e-54	5.04785670477393e-53	112.385478975792
ARHGAP10	-1.50957029221291	14.7400973114045	-16.3132497961423	3.15017959595244e-54	5.30358158505945e-53	112.335373220579
PARPBP	1.39060399674623	14.792698668124	16.3061348378788	3.46578381971649e-54	5.82412134666988e-53	112.240351015086
SCN5A	-2.81861076127656	9.61021629760481	-16.3044286101536	3.54604063410894e-54	5.95347747164136e-53	112.217567816063
SLC22A3	-3.51812270972798	12.7679739266726	-16.3043372185291	3.5503913838854e-54	5.95527294141739e-53	112.216347509888
PRR36	2.41712657634076	16.9055357794689	16.2936979694664	4.09502330603679e-54	6.85614188019019e-53	112.074316873768
TBC1D4	-1.37146995098228	17.2330025875844	-16.2827487507668	4.74258974825394e-54	7.9257146722892e-53	111.928210140874
PTGER4	-1.68892236100411	15.5814072969491	-16.2807213102065	4.87325027241265e-54	8.12910102886187e-53	111.901162801634
ATF3	-2.37095574480475	17.3194780885686	-16.2802580345832	4.90360679738632e-54	8.17222771035484e-53	111.894982714306
DNASE1L3	-3.58151414174112	12.2799150214091	-16.2792796807435	4.96833519937002e-54	8.27250601223545e-53	111.881931863866
CKAP2	1.24954763211042	17.2660440396483	16.2750373200364	5.2590131714647e-54	8.74847204847964e-53	111.825346269259
DONSON	1.19028179385706	16.5574099179656	16.2706274368929	5.57915464763628e-54	9.27253458790758e-53	111.766536227928
COL1A1	2.40237216773942	23.1756560368804	16.2688823813638	5.71114071376007e-54	9.48321068746857e-53	111.743267048413
PRRT4	-3.76773942433029	11.2809207593127	-16.2684615736963	5.74343133220958e-54	9.528111083023e-53	111.737656091228
YAP1	-1.24396579781291	18.4875348173133	-16.2640939433596	6.0895217970879e-54	1.00930348032282e-52	111.6794245541
PI16	-5.40857983094618	14.3056020541046	-16.2638448237033	6.1098772830745e-54	1.01175331031496e-52	111.67610346211
MT1X	-2.19288309142488	18.3222229710391	-16.2569355051028	6.70228787984354e-54	1.10884068123318e-52	111.584006161518
KCNJ2	-1.69077693322691	14.3613857786799	-16.2556448261466	6.81913967751483e-54	1.12714540990179e-52	111.566804921773
SNRPB	1.14338151115439	21.3343339747019	16.2535833895917	7.0099995322033e-54	1.15763859426713e-52	111.539333394797
CAMK2N2	2.92546844156561	12.7525698393995	16.2513219911007	7.22550445147752e-54	1.19214254808969e-52	111.509199663261
ALDH2	-1.96575979080743	17.5270728832023	-16.2489071112882	7.46293363870405e-54	1.23019784385867e-52	111.477023719737
CHTF18	1.6713279319506	15.9127723422481	16.2478848914202	7.56576619110279e-54	1.24601715610095e-52	111.463404549571
NUDT16L1	1.20999409598183	18.4542992294455	16.2429360330426	8.08393754924972e-54	1.33014852748262e-52	111.397478023556
HABP4	-1.15935047096987	15.71312676165	-16.2406904178032	8.33059324657659e-54	1.36949218145035e-52	111.367567167307
CENPO	1.11662266246202	15.5880784029739	16.2382723064987	8.60459213259554e-54	1.41325558927128e-52	111.33536168581
CNTNAP3	-3.66231933854787	10.6333145666458	-16.2111170842767	1.23728145464568e-53	2.03032740690456e-52	110.973907720208
MFAP2	2.0545134549992	17.7854915443659	16.1925985053789	1.58468253917751e-53	2.59336369734288e-52	110.727636076482
NCAM1	-2.71286028677152	12.1816365410889	-16.1915525686266	1.60697863550925e-53	2.62748245548265e-52	110.713731954463
RASSF7	1.74399424781635	17.6752196694586	16.1896662323623	1.6479830571292e-53	2.69210121546695e-52	110.688657472412
PRSS8	2.20712384892299	20.1653431773567	16.1883400794461	1.67743334444751e-53	2.73774620219226e-52	110.671030458395
COA6	1.12443396437348	18.4662653271663	16.1762697645147	1.97079896263026e-53	3.21365951237885e-52	110.510636457374
PASK	1.08757489264618	15.0905702185769	16.1716712561437	2.0955634895208e-53	3.41403786097962e-52	110.449550340274
DRP2	2.19925981525852	11.0176211303524	16.1709147110389	2.11683110392588e-53	3.44559351615701e-52	110.439501543159
PRR11	2.11938977133908	15.9571756509019	16.163252540732	2.34473267091845e-53	3.81313201115582e-52	110.337745959183
FAT4	-2.16845934236321	13.6277753924786	-16.1534377578537	2.67273940884411e-53	4.34266316303596e-52	110.207448513721
NR5A2	-1.68009346216352	13.3543281415286	-16.1431834540325	3.06438125187575e-53	4.97010324756863e-52	110.071370639294
EVPL	1.96081281197545	16.9145640008739	16.1421375583936	3.10741017829415e-53	5.03539172552327e-52	110.05749440244
FOXP3	1.94424010847105	15.0695974632393	16.1412010496141	3.14644977320801e-53	5.09410498964783e-52	110.045069928542
PTN	-3.07781061157419	17.3269598522127	-16.1381016650488	3.27917246330582e-53	5.29481325947841e-52	110.003954331301
S100P	4.43725947737163	17.4919283492894	16.1034624700292	5.20179580792682e-53	8.38431546341598e-52	109.544786959662
NPHP3	-1.02697211847541	14.0563943831638	-16.1013749342458	5.34836430200172e-53	8.61290716211439e-52	109.517135537572
RAPGEF2	-1.00346463294496	16.0350793638115	-16.0985105479636	5.55620002198205e-53	8.93966969848868e-52	109.479197753353
ADH1A	-6.93383618094396	7.11710491130288	-16.0957272853959	5.76585931586668e-53	9.26878482937683e-52	109.442338603875
ARHGEF39	1.49866695780936	14.1030423259769	16.094817717853	5.8360714572347e-53	9.37335052011969e-52	109.430293962419
RHOU	-1.91433844195745	16.7021683596868	-16.0931555683504	5.96658702646394e-53	9.5744993760649e-52	109.408284645157
ZC3H12C	-1.76051354098734	13.7973455971112	-16.0920360444297	6.05613052950269e-53	9.70960362013643e-52	109.393461321408
HSD17B11	-1.44602474393223	17.4596065372055	-16.0893125923071	6.27959571046907e-53	1.00589922814919e-51	109.357403587955
RTKN	1.06982634905564	17.6683741010363	16.0870265808339	6.4735012629823e-53	1.03604562982245e-51	109.327140491871
PCK1	-6.52807862757999	10.3275258940753	-16.08293978023	6.83514846188146e-53	1.09296131660517e-51	109.273044791051
NANS	1.07081157686136	18.1948873110948	16.0819607865671	6.92473013373329e-53	1.10631097884794e-51	109.26008747851
FEZ1	-1.59042437659787	14.0876455584358	-16.0765665668066	7.43973044877707e-53	1.1875432534288e-51	109.188702308355
IER5L	1.63997066044011	16.8021144159728	16.0568512611705	9.66865601191492e-53	1.54061841931733e-51	108.927928933641
CSN1S1	-8.93616351139814	5.95434369911308	-16.0476408189086	1.09270715406311e-52	1.73960895956941e-51	108.806173922662
LILRB5	-2.46902528293459	12.9270644361345	-16.046912505195	1.10332841355083e-52	1.75497873598019e-51	108.796548103727
P2RY12	-3.15057914306842	13.3176162613523	-16.0423813833891	1.17175874640207e-52	1.86219347534598e-51	108.736668517562
KIAA1614	-1.33830704809283	12.7785306886935	-16.0290780183741	1.39810070935779e-52	2.21995886037922e-51	108.560925546353
PPP1CA	1.02004310083925	20.3121717057204	16.0262351951163	1.45185549559161e-52	2.30329767390665e-51	108.523382939921
RMI1	1.0595137403462	16.8601429233548	16.0136262764985	1.71622346956424e-52	2.72032661564379e-51	108.356920420098
LPAR6	-1.18932934580235	17.1966522322328	-16.0107125289491	1.78384505445989e-52	2.82504396975502e-51	108.318465326353
SYNGR4	4.31480680282706	10.8772155646053	16.0071902790039	1.86914415142018e-52	2.95754988702048e-51	108.271985401439
MOB3B	-1.93004171064017	14.9729301948888	-16.002347440859	1.99310157854653e-52	3.15094081437639e-51	108.208089725996
PCYOX1	-1.03030774764049	19.0337632619808	-16.0000924421542	2.05358459488834e-52	3.2437342743802e-51	108.178341901174
ADD3	-1.64386618505204	17.570360243141	-15.9886198600791	2.39082514126064e-52	3.76985972969065e-51	108.027038409164
C20orf144	2.31602321762367	11.4577791452546	15.9865526282478	2.45721629283627e-52	3.87118216134423e-51	107.999782705647
TRDN	-6.08511620049417	7.79538920662919	-15.9776849956073	2.76350085068733e-52	4.34993728873585e-51	107.88289219276
SEMA3D	-3.00643256292194	12.9683157546189	-15.9545662897693	3.75299237407855e-52	5.8972345105759e-51	107.578346806736
MRPL14	1.18450600188668	19.868092214568	15.9514079447987	3.91315055789027e-52	6.14357867432097e-51	107.536763867911
PLEK2	1.61781958595541	16.4823066576489	15.9497017440376	4.00248743718782e-52	6.27840488310474e-51	107.514302169696
SKAP2	-1.38684322217791	16.8267729475155	-15.9429866519568	4.37428137543379e-52	6.85568503305249e-51	107.425914907412
APOO	1.00370564340556	18.1824737094372	15.9375552679723	4.70003579504985e-52	7.35987486146331e-51	107.354442181666
LCA5	-1.43463154413553	14.8066558458878	-15.9358529431805	4.80703003614017e-52	7.52093001085413e-51	107.332044200633
LPCAT2	-1.44355451560562	15.954836337161	-15.9314057037141	5.09814416150678e-52	7.96266939648766e-51	107.273537946161
GPM6B	-2.05785309986011	15.553915972315	-15.923857169354	5.63305449614769e-52	8.790568018107e-51	107.174256585525
BAX	1.07817893491668	18.3032474447847	15.9217680144102	5.79074258810783e-52	9.02888206456778e-51	107.146784605456
BCL6	-1.27958573466146	17.7881298490821	-15.8999784466767	7.72201695812965e-52	1.20194584711059e-50	106.860396373381
PPP1R16B	-2.1529460799701	14.9002437390834	-15.8983873225402	7.88594867898578e-52	1.22641030484073e-50	106.839493689159
ATP1B2	-1.92293982406254	13.7207290364112	-15.8902848688378	8.77612249164563e-52	1.36251366211186e-50	106.733072529476
VAMP8	1.07928331580708	21.3356258236362	15.8896640795654	8.84832014010864e-52	1.37254839506694e-50	106.724920275605
FAM162B	-2.47391587434517	13.5305704055496	-15.8824035055778	9.7379887803749e-52	1.50926352156297e-50	106.629589310097
CHPF	1.30520534509873	19.5753423699239	15.8799712561309	1.00555331209498e-51	1.55714906665629e-50	106.597660373005
CAMK1	-1.19422597660127	14.8494992656447	-15.8792006445146	1.0158278460035e-51	1.57171863402536e-50	106.587544968772
FRMD1	-4.72972189228571	8.82300318203668	-15.8738234161999	1.09049490776711e-51	1.68580852479262e-50	106.516969926768
TOMM40	1.11968930177441	18.4110619886702	15.8734424550225	1.09598781859079e-51	1.69285812081738e-50	106.511970481271
SLC7A10	-5.41186933580475	10.8764986925014	-15.8633446906131	1.25207907808323e-51	1.9323114955895e-50	106.379483719076
SDC1	2.12229246102503	20.6656405233922	15.8612042834632	1.28791140603531e-51	1.98592218420857e-50	106.3514078015
CASQ2	-3.30263039009892	13.0862193005911	-15.8543723843176	1.40926517569139e-51	2.16752149776466e-50	106.261809755308
PLAUR	1.6060247776362	17.1606631384887	15.8532040288649	1.43113121463322e-51	2.19928877344439e-50	106.246489701281
SNRPE	1.02349202787059	19.9109169267912	15.8492482320579	1.5077068436639e-51	2.3150060495479e-50	106.194624832465
CHAF1B	1.28076249774708	16.297204412099	15.8453749102553	1.58664160235136e-51	2.43414695190828e-50	106.143849522662
ALDOC	-2.37017971667463	16.4814745420502	-15.841378901272	1.67239578801458e-51	2.56137646891786e-50	106.091474435747
C10orf90	-4.88738803810288	9.65344639043274	-15.8372873333808	1.76498934436998e-51	2.70090991660798e-50	106.0378558485
GRIA4	-5.1945606195855	9.38146637830743	-15.8239393613244	2.10408258435365e-51	3.21710150155302e-50	105.862998450998
FABP9	-6.41344864260056	2.29712693462663	-15.8168571713315	2.30961815006674e-51	3.528388872522e-50	105.770261605155
TLR4	-1.5866034022349	16.0964921936567	-15.7920859653715	3.19907491235914e-51	4.87899248608454e-50	105.446112691811
IFFO2	-1.55873282454716	16.4582266399966	-15.7880885278952	3.37165264463275e-51	5.13787773698067e-50	105.393834663883
CERS2	1.13691898963688	20.4131531563323	15.7842347368005	3.54680828265759e-51	5.39572703453081e-50	105.34344346748
FANCA	1.69337514671872	14.2574746564615	15.784169651488	3.54984301671646e-51	5.39582084676609e-50	105.342592497897
MAFF	-1.49928846922059	16.1896168670248	-15.7832591480933	3.59256946457949e-51	5.45619608474084e-50	105.330688200094
GPRC5B	-1.6665490106888	16.6786148484906	-15.7643530599248	4.60525452673456e-51	6.9883582279018e-50	105.083604311088
FLRT2	-2.22307647679538	12.8136252408499	-15.7624050838985	4.72455543310094e-51	7.16340489184202e-50	105.058157268727
PPP1R15A	-1.25256465332693	18.5400023255466	-15.7608154258149	4.82419081274537e-51	7.30836720037693e-50	105.03739258444
EPDR1	-1.85766274472611	16.2068173034109	-15.7588648512988	4.94931366276762e-51	7.49166752840446e-50	105.011915364897
DLK2	-1.65904463094551	13.9794162989856	-15.7565477376662	5.10215919306089e-51	7.71659059957184e-50	104.981653333344
PRELP	-2.47030357349031	17.2098844006638	-15.7562513451008	5.12204677886997e-51	7.74021873353131e-50	104.977782590436
JAM3	-1.35361547796899	16.6285188102611	-15.7554364775548	5.17712257975319e-51	7.81693824458741e-50	104.967141063397
TMEM9	1.03421733163859	19.5430402657931	15.7496714873802	5.58400206037601e-51	8.41728018220633e-50	104.891865199904
MS4A15	7.35809364133519	11.4403557187184	15.7450397124504	5.93387426483929e-51	8.93725178693512e-50	104.831399350595
THRB	-1.81585811999832	15.882544971327	-15.7448233699891	5.95074003577625e-51	8.95522229762049e-50	104.82857537846
LHX2	4.84333240269211	10.2932611206961	15.7401104132254	6.33025058924228e-51	9.5184521908996e-50	104.767062326615
REEP4	1.22342403080825	17.8671489864064	15.7312340346299	7.11173868411055e-51	1.06846809087684e-49	104.651241675891
YDJC	1.37245259186841	17.582026429428	15.7224756884833	7.97701105274964e-51	1.1974753812767e-49	104.537003383001
LYSMD4	-1.15215858799916	14.4195527277145	-15.7156126408576	8.72773027269457e-51	1.30800641386568e-49	104.447515502162
SRL	-2.11397274584803	11.4057590901967	-15.7147839307769	8.82301822903589e-51	1.32119602177205e-49	104.436711624036
WSCD1	-2.11798232840131	12.1344812824725	-15.7070484170151	9.76402952249547e-51	1.46090166367494e-49	104.335882020477
ZNF367	1.46404539640712	15.6837259118551	15.7001225510664	1.0691100559541e-50	1.59829311412775e-49	104.24563370769
BCAS4	1.86372293560491	16.0276548898075	15.6977924454924	1.1022323872031e-50	1.64645395846494e-49	104.215276905107
CHST7	-1.16264929499446	14.7486064029679	-15.6911116435706	1.20297932669744e-50	1.79546643094012e-49	104.128255391875
TMEM79	1.32881741454754	17.3198385456977	15.6780540852373	1.42714767886253e-50	2.12829114409828e-49	103.958243470682
PARD3B	-1.19721391954641	15.2966764188829	-15.6720956417769	1.54283484790628e-50	2.29892525900255e-49	103.88069450417
GFRA2	-2.6811043819279	11.3841357232046	-15.6678928288531	1.63001268011e-50	2.42683348082989e-49	103.8260067513
PCCA	-1.15297738485936	16.1397700837204	-15.6605307479871	1.7947201502956e-50	2.66986688587826e-49	103.730233443133
MEF2C	-1.29843012175633	15.7952657390521	-15.6604623164929	1.79632646550844e-50	2.67006789701168e-49	103.729343357654
CARD6	-1.41283307132101	15.3542292742008	-15.6530347470641	1.97947372496072e-50	2.93748721457989e-49	103.632748598847
C14orf180	-7.62553120234378	9.04956130874487	-15.6496359143217	2.06937740672862e-50	3.06673819035749e-49	103.588557261057
KCNC4	-1.63402327752817	13.3714374518003	-15.6496147010844	2.06995111752048e-50	3.06673819035749e-49	103.588281468294
ABI3BP	-2.57280538537176	15.0899643678489	-15.6469119544352	2.14435885255818e-50	3.16921570155361e-49	103.553145153866
GPR34	-1.76297797301162	16.2618474412394	-15.6386170911898	2.38977925938911e-50	3.52905645066338e-49	103.445335182735
SIRPA	-1.38204683440316	17.8618446850066	-15.6364401437186	2.45870166605141e-50	3.6278842713144e-49	103.417047246506
RMDN2	-1.09508003853486	13.577052889456	-15.6330405663738	2.57031654069598e-50	3.78949430520645e-49	103.372877298655
CREBRF	-1.07599945279341	15.7895610065053	-15.6046556389547	3.72275916811948e-50	5.47523145398707e-49	103.004327076432
RNF180	-1.75359325132629	14.2938351318887	-15.6032509595716	3.79158949625245e-50	5.57106342996523e-49	102.986100251959
APBA1	-1.75241512248184	13.546047799902	-15.6032010723819	3.79405719292359e-50	5.57106342996523e-49	102.985452946311
SGCZ	-6.36545732643732	3.54324284586724	-15.6003897821942	3.93573732906344e-50	5.77442981286762e-49	102.948977586915
ITGA9	-1.56478730939829	15.6700500502767	-15.5980987607733	4.05508826433939e-50	5.94473319139705e-49	102.919255734859
LEF1	1.87654570206105	16.1768488872787	15.5948554941146	4.23023996797864e-50	6.19649920733207e-49	102.877185185825
IRF7	1.67945622618712	18.0501912023465	15.5882322110949	4.61169869492927e-50	6.74981609792511e-49	102.791288279954
ACTA2	-1.76971981247027	20.8718971213052	-15.5772486483622	5.32130683962775e-50	7.78214325805028e-49	102.648896684403
MET	-2.40101484400627	15.8559725972161	-15.569842832878	5.86020064489139e-50	8.54958050676318e-49	102.552924914756
FAM189A2	-2.82554650850468	15.4195146801725	-15.5694764327949	5.88823108163753e-50	8.5835747711357e-49	102.548177534043
SH3TC2	-2.0035356083044	10.7422711371807	-15.567754278729	6.0217805123014e-50	8.77121143802232e-49	102.525864886119
CNKSR2	-2.8635136834984	11.2589599249512	-15.5585533704785	6.7881426718059e-50	9.8716347236062e-49	102.406683514533
OGN	-3.75084859627054	16.0285020015814	-15.5578160478944	6.85360760952197e-50	9.95885704605398e-49	102.397134844608
PRDM16	-2.10617952113832	11.0837516960284	-15.555842098204	7.03198347884079e-50	1.02098774525985e-48	102.371572762631
SGK1	-1.48635617157822	16.8332846502817	-15.5476642783757	7.82161753663021e-50	1.13472851056996e-48	102.265695358859
CAMSAP3	1.77845799468936	17.2492655897415	15.5459740285041	7.99553254761126e-50	1.15903290899838e-48	102.243816490774
KRT18	1.990920581667	21.9170476338364	15.5446716965358	8.13215792510208e-50	1.17789731989368e-48	102.226959975962
EDA	-1.64318565258995	13.0545241556536	-15.5427728574374	8.33554223722829e-50	1.20639358902278e-48	102.202384357794
RGS6	-3.51235757679288	10.566833384737	-15.5415879770861	8.46501536022595e-50	1.22415588663538e-48	102.187050124329
GLDN	-2.58611349112658	12.6396423929405	-15.5366066001219	9.03162698098854e-50	1.30505571718122e-48	102.12259171979
ARHGEF6	-1.61029590495745	17.430415563975	-15.5267577325183	1.02655368095632e-49	1.48099544957681e-48	101.995189136477
ABHD6	-1.20564206214485	15.344023593246	-15.5263114360827	1.03252674493232e-49	1.48842953882262e-48	101.989417229198
VAMP2	-1.00415414991827	18.8389803037469	-15.5256228588492	1.04181042782367e-49	1.50062043290253e-48	101.980512145626
CPEB1	-2.0173497366834	11.7686530583875	-15.5214535149483	1.09982723305139e-49	1.58167705646986e-48	101.926597379033
RND3	-1.76710386794349	17.8989993796078	-15.5141958518123	1.20860314463039e-49	1.73673305399025e-48	101.832769879917
KCNA4	-6.03729889965525	4.10133415758085	-15.4994551002402	1.46364415336686e-49	2.09989547347471e-48	101.642290755038
SERTM1	-6.47976874644845	5.29906966406391	-15.4988231078386	1.47570439358985e-49	2.11552599046305e-48	101.63412688993
ACAA2	-1.10167146455099	17.6695024927297	-15.497694855927	1.49748146784391e-49	2.14505060456978e-48	101.619553064392
PCDHGB7	-2.1723226447221	13.7908853812642	-15.4970926249463	1.50923630701296e-49	2.16018373312131e-48	101.611774232549
CLIC2	-1.41890770494876	16.4506851246741	-15.4969967504961	1.5111161307856e-49	2.16116994937966e-48	101.610535870479
SHMT1	-1.01489831047365	16.5703620025676	-15.4957188505552	1.5363960866795e-49	2.19559469111388e-48	101.594030368232
NRIP2	-1.24864094190636	15.1473185008751	-15.490668060921	1.6405062127761e-49	2.34068767733282e-48	101.528802691236
TNFSF4	1.74166448092235	14.962334042158	15.4808583526904	1.86322049280978e-49	2.65636989190924e-48	101.402157274163
ACAN	2.60787839653108	12.3836897108436	15.4632535418218	2.34112625534312e-49	3.32725923322022e-48	101.175009988468
ADIPOQ	-7.20368120467504	14.0966071356545	-15.4587663434542	2.48134653410416e-49	3.52102879182615e-48	101.117141263207
ARHGAP6	-1.63792908921538	13.2525113915607	-15.4558639457917	2.57647013707902e-49	3.65315285295681e-48	101.079716757224
SLC12A4	-1.0249119689927	16.6594564666387	-15.4532412755123	2.6655477363218e-49	3.77061776044461e-48	101.045903198435
ITPKA	2.8717594787377	12.60403786715	15.4492571609498	2.80677339203449e-49	3.96421247408825e-48	100.994544166106
FLT4	-1.27949656486633	15.0549399555844	-15.4485293002017	2.83336826313718e-49	3.99866256669337e-48	100.985162305867
PRKAR2B	-2.02463336423452	17.8691920730908	-15.4448004372383	2.97360543316805e-49	4.19331507432533e-48	100.937103262973
SAA2	-4.1967616890355	14.6432709784706	-15.4384667416853	3.22783976909112e-49	4.54829689202133e-48	100.85548993508
LRP1	-1.60124931017431	18.5703158494612	-15.4378512800989	3.25367056032833e-49	4.58113785875864e-48	100.847560552663
SLC25A39	1.04575274579459	19.7208335256275	15.4333193088706	3.45032842701992e-49	4.85050430844187e-48	100.78917881411
UQCC2	1.07059482289566	17.2806556997402	15.428770880976	3.65961043141782e-49	5.14073295044908e-48	100.730596631673
DCT	-4.69160946139024	8.11895723322422	-15.4282205560735	3.68577505776033e-49	5.17348271641857e-48	100.723509421905
GIMAP1	-1.61929723311177	14.8644653779725	-15.4205794160993	4.06893128403988e-49	5.702473658227e-48	100.625122596261
FOXP2	-2.46556975838978	11.265861964915	-15.4154496652769	4.34817710675817e-49	6.08443071014294e-48	100.559090598523
DACT2	-5.15734043403893	9.58828771347868	-15.4092190111145	4.71315924243183e-49	6.5900714245682e-48	100.478907205417
VIM	-1.38902917712645	21.8585389411534	-15.4081513243311	4.77869837433389e-49	6.6765663430166e-48	100.465169138449
PTCH1	-1.85729717498311	13.2097187929928	-15.4049108789725	4.98322446832749e-49	6.95161728483286e-48	100.423477812628
OCIAD2	1.03717406797096	18.4050861582305	15.3976101210729	5.4765594177199e-49	7.62224515891092e-48	100.329568388618
TEAD1	-1.26102669737784	17.1347831424801	-15.3847356256707	6.46804437546069e-49	8.98840255514825e-48	100.164037018464
ARHGEF10	-1.12348553943841	15.8067501681752	-15.3756334661488	7.27511110737942e-49	1.00944947620664e-47	100.047063895133
ACADL	-5.42159760303704	10.1923188065152	-15.3734207478539	7.48601686958757e-49	1.03791994015389e-47	100.018634976222
RCC1	1.08498709177134	18.1467228883924	15.3715595756873	7.66812573322457e-49	1.06235735826178e-47	99.9947248389308
WSCD2	-3.25821055241768	10.7549863616051	-15.3484690854063	1.03305350102506e-48	1.4290310968067e-47	99.6982475524071
CDNF	-1.3524451228544	14.4279442977869	-15.3432560646924	1.1049088377479e-48	1.52610277749518e-47	99.6313549261718
FER	-1.10423089633829	14.9453206092906	-15.3410144555411	1.13731832347487e-48	1.56967226256619e-47	99.6025956712416
OSR1	-3.46470864598465	13.6471995906476	-15.3376614683873	1.18757306592539e-48	1.63778598582674e-47	99.5595830133181
MYCBP2	-1.25256006367704	16.747370263397	-15.3333652163883	1.25521283790481e-48	1.72975381891681e-47	99.5044792617065
KPNA5	-1.0377700849609	15.3449607074924	-15.3313556399394	1.28815621739838e-48	1.77245998404574e-47	99.4787079944444
A2M	-1.42926852248828	21.0539068262529	-15.3294180348275	1.32073538644873e-48	1.81591110065591e-47	99.4538618598734
ZNF296	1.76048698323202	15.8297071112863	15.3249733106564	1.39860548777852e-48	1.92152089308799e-47	99.3968746453854
PSENEN	1.02699125165467	19.3530690288633	15.3236020665274	1.42354046948164e-48	1.95429924210456e-47	99.3792957395864
TMEM238	1.933607053535	16.1593441777881	15.3212904891519	1.46658161579891e-48	2.01186619388771e-47	99.3496644671033
SCN2B	-4.29185712628172	10.6849170589826	-15.3181116522691	1.52789681815528e-48	2.09439572150303e-47	99.3089210328085
CAB39L	-1.4282395359153	17.1277258825699	-15.3169768295094	1.55039924504685e-48	2.12363742629097e-47	99.2943772899876
TLE4	-1.55103837215881	15.0023156468144	-15.3102157292015	1.69147866658459e-48	2.31513169832909e-47	99.2077429625876
EPCAM	1.93527194426513	20.6617725325832	15.3070250092574	1.76243129304004e-48	2.41042694328438e-47	99.1668671793531
TIMM17B	1.06812524705499	18.2459042130281	15.2998959004668	1.93186278176949e-48	2.64016397788663e-47	99.0755581283622
LALBA	-7.81538348039836	3.59183056853156	-15.2995090901336	1.94150655762073e-48	2.65134706653564e-47	99.0706047140443
GGCT	1.21904221054114	19.8724218303816	15.2961080371677	2.02839232209956e-48	2.7679167108109e-47	99.0270551629041
TRPC1	-1.46227964710914	14.3148958603012	-15.2937593709936	2.0906445013849e-48	2.84644464033268e-47	98.996984952608
CACNA2D1	-1.95835580115217	14.6437269979887	-15.2930452168948	2.10994822466751e-48	2.87057348796781e-47	98.9878421837901
FFAR4	-1.76913224499178	12.7971446621245	-15.2929003289444	2.11388619569408e-48	2.87377682139714e-47	98.9859873293389
RGS19	1.00673849103286	17.5135916510242	15.2800640711403	2.49347704034734e-48	3.38475054639222e-47	98.8217047714568
FAM102A	1.09591349371589	19.3282831209669	15.2792531445749	2.51962059407588e-48	3.41768267278649e-47	98.8113294027809
RAB11FIP4	1.40175160926873	15.9362470385512	15.2714566058696	2.78533759229336e-48	3.775286927747e-47	98.7115958817102
TOR2A	1.04763349501228	16.5062584010584	15.2605607884709	3.20409014962703e-48	4.33962926310306e-47	98.5722739781229
SHROOM4	-1.39281145347544	14.6740064868125	-15.2534823629332	3.50917575822803e-48	4.7386927705417e-47	98.4818000916428
PHKG1	-1.71258479858211	13.5225014771191	-15.2516288690001	3.59373723279087e-48	4.84927412921349e-47	98.4581140925011
CTNNAL1	-1.16141572905866	17.202443190839	-15.2411591697759	4.11096822858278e-48	5.53897270828128e-47	98.3243572662123
TMEFF2	-5.42005090856474	4.69653249624192	-15.2295960422157	4.76880580086241e-48	6.42055315132433e-47	98.1767035186319
ROCK2	-1.03492455540579	17.1140238660348	-15.2283288905095	4.84699011641188e-48	6.52098025372566e-47	98.1605274175048
GPR68	1.53453778409323	16.0511937151684	15.2235586420316	5.15294711432029e-48	6.9274694205777e-47	98.0996399522686
RBBP8NL	2.58869703989214	15.6210470275849	15.2146469691965	5.77701554254398e-48	7.76069985800376e-47	97.9859259820707
KANK2	-1.06614337623894	17.6969961371142	-15.2098520751105	6.14339335426525e-48	8.24677854930178e-47	97.9247612660834
DCN	-2.28607663231502	19.7011499921194	-15.1995932254192	7.00688882320172e-48	9.38509411456e-47	97.7939410690802
ZFP36L2	-1.35659816900183	20.2186033581621	-15.1836181326121	8.5983723930651e-48	1.1508249303963e-46	97.5903470079072
CLDN7	1.56621406204016	19.5768900900543	15.1835108181943	8.6101986877481e-48	1.15155855551909e-46	97.588979834356
ABCG2	-1.82348781983911	13.9505902602547	-15.178158575876	9.2210579838781e-48	1.23234890537116e-46	97.5208012004024
CPM	-1.67017719472384	16.275754786022	-15.1762593390106	9.44804709195534e-48	1.26175575181676e-46	97.4966120185537
STARD8	-1.18707562951981	15.1984472547951	-15.1755469516198	9.53461742291585e-48	1.27238067359191e-46	97.4875393952239
CDC25A	1.84463774819189	14.8972029700449	15.1747235458622	9.63566416177469e-48	1.28492041786957e-46	97.4770532559242
PCSK5	-1.74758627408088	13.9354076985693	-15.1730673999741	9.84214633229332e-48	1.31149129063724e-46	97.4559632743325
FAT2	-3.57747069256798	12.8536761979983	-15.1722667429891	9.94354456754912e-48	1.32403074362765e-46	97.445767969588
GLP2R	-4.56132094573443	8.28720311781209	-15.1696415912169	1.0283362723503e-47	1.36827529375994e-46	97.4123427087048
KLHL3	-1.39623463170986	13.4141839474735	-15.1672970617565	1.05966257276556e-47	1.40892425151078e-46	97.382493850254
IGIP	-1.06382301766183	16.3334043782549	-15.167008228792	1.06358701308254e-47	1.41310693268192e-46	97.3788168542232
LIX1L	-1.15902812338804	17.0772408209311	-15.1647395935097	1.09491938909028e-47	1.45367168929038e-46	97.3499375855725
CDC7	1.51606661642754	15.8868281377882	15.1587885838619	1.18154959038295e-47	1.56753973069154e-46	97.2741963952504
COBLL1	-1.38913710085582	15.5795060567062	-15.1552593989608	1.23611689027513e-47	1.63873524043853e-46	97.2292884144772
MYOCD	-3.13490441111718	10.0558042141933	-15.1523601719073	1.28281752897871e-47	1.69940549879085e-46	97.1924018092117
CDH12	-5.91730963999904	6.62646315541035	-15.1467482435227	1.37826754255661e-47	1.82319078934839e-46	97.1210153919802
SPHKAP	-6.79038859150966	6.53512425660533	-15.1453761116517	1.40266243443844e-47	1.85410928788224e-46	97.1035639552759
ALX4	-3.63553542910956	11.9895541568463	-15.1427950125439	1.44972325793295e-47	1.91492193655204e-46	97.0707392045531
ZEB2	-1.46597645022529	15.1688396561375	-15.1407160732082	1.48876974440445e-47	1.96506778845064e-46	97.0443033663312
IRS2	-1.88529439173298	16.3152398868959	-15.1342943390666	1.61612426674937e-47	2.13161622945017e-46	96.9626600607682
RFTN2	-1.34350607152936	13.8639094273769	-15.1330635141889	1.64174586366174e-47	2.16383773998526e-46	96.9470145493513
TMEM92	2.73138463863981	12.130936392193	15.1326539666474	1.65036068920166e-47	2.1736136537243e-46	96.9418088175293
MAF	-1.22483825451089	16.7123820199598	-15.1316500782543	1.67166848560876e-47	2.20008059066812e-46	96.9290488641607
MBNL2	-1.29774784799913	18.237103138106	-15.1285656643585	1.73886628436969e-47	2.28520522773537e-46	96.8898479366532
ARTN	2.63068908361599	14.1451455932119	15.1273145535817	1.76688458540907e-47	2.32034647905856e-46	96.8739486709212
GIMAP5	-1.99775325498154	11.9993735766272	-15.1250974260075	1.81764611030844e-47	2.38528266493043e-46	96.8457753482929
CXCL10	2.84579761215518	18.4762553300447	15.1199378896876	1.9414712405143e-47	2.54593652775246e-46	96.7802233560285
MMP28	-2.00327029432121	14.7120243565361	-15.1196103266353	1.94961042584338e-47	2.55476387138133e-46	96.7760621766844
MYL9	-1.59325254240591	20.6684582183545	-15.1160270144405	2.04089884218933e-47	2.67245837567779e-46	96.7305457785093
PPP1R37	1.12161533907025	17.2927199527151	15.1153997230138	2.05731226243177e-47	2.69200866985394e-46	96.7225784749257
CLEC14A	-1.37340628764944	17.4634121362813	-15.1022688802306	2.43274657516851e-47	3.18097388996638e-46	96.5558538217114
HSD11B1	-2.39372505714387	14.7321787688791	-15.1021991471234	2.434912461974e-47	3.18151377050872e-46	96.5549686718089
VLDLR	-1.78074933511935	15.3867999937747	-15.1013257925868	2.46220185033059e-47	3.21485621450719e-46	96.5438830734739
JUN	-1.56478567219346	20.1747130921401	-15.1003380850445	2.49343179730666e-47	3.25329214157574e-46	96.5313465051265
SLC7A14	-4.77471887330038	5.25791228941105	-15.0994501992776	2.52184226393784e-47	3.2879967850724e-46	96.5200774112546
WDR76	1.13320602129558	16.1097225189141	15.0956805562375	2.64609906635394e-47	3.445053942271e-46	96.4722379336941
CRYBG3	-2.28622489548659	14.6061206835803	-15.0955365126346	2.65096624515997e-47	3.44891658662424e-46	96.4704100785906
AADACL2	-5.55832505266898	3.14535081193146	-15.0949786036279	2.66990211956008e-47	3.4710640091616e-46	96.4633305511067
PPP2R2B	-2.1085486424551	10.4531782222095	-15.0917012955924	2.78388946743029e-47	3.6166649924404e-46	96.4217471018785
OTC	-6.50620270583517	3.96431070014141	-15.0875852943312	2.93394062878728e-47	3.80887614247928e-46	96.369530796568
STXBP6	-2.67234946495008	11.53490709134	-15.0819188259039	3.15378533731735e-47	4.09135454517317e-46	96.2976609043601
ZNF677	-1.88222580476867	13.7279219239905	-15.0725375063577	3.55441581009058e-47	4.60779232409528e-46	96.1787147285454
ZNF695	2.7553889408929	12.7302834734843	15.0701382385291	3.66477537872453e-47	4.74746669153972e-46	96.1483024218177
DPYD	-1.51294944054369	16.3310769743249	-15.0694115852977	3.69886820505821e-47	4.78480107295805e-46	96.1390922641211
DBF4	1.06289974676073	16.0165614449872	15.0667716424654	3.82540934986071e-47	4.94496825431781e-46	96.1056341676738
FGF7	-2.2044300277721	14.5706088068147	-15.0649846502489	3.91350495191544e-47	5.05524564927497e-46	96.0829884668172
RIMS3	-1.82862292655822	14.037073733723	-15.0530016359453	4.55880574299665e-47	5.88462058532335e-46	95.9311808790502
AVPR1A	-1.68912504798657	14.3476866116146	-15.0473338189898	4.89993980610653e-47	6.32046961912065e-46	95.8594065528018
SEMA6A	-1.89688472491213	14.9866299280679	-15.0429761546902	5.17941383107444e-47	6.67622028552344e-46	95.8042359013772
CTIF	-1.06578676860672	16.8363971277771	-15.0427355534391	5.19529911876268e-47	6.69194348519687e-46	95.801190063298
ARHGEF28	-1.34632567320754	14.7282000681085	-15.0396752090033	5.40163990258415e-47	6.95279167319147e-46	95.762451221622
CCL28	-3.18282638988074	16.0493250022029	-15.0382429288593	5.50099560642976e-47	7.07566047208319e-46	95.7443228036825
ALDH1A3	-2.18219397896305	15.6298028354516	-15.035783009912	5.67590538658344e-47	7.29546790801011e-46	95.7131902844633
MICAL2	1.33520699691608	16.8702960568523	15.0173138847201	7.17876935742869e-47	9.2010935782467e-46	95.4795580403384
TSACC	1.59242756436891	13.5852132151885	14.9986906345167	9.09557564769641e-47	1.16332348435548e-45	95.2441753871911
CDH20	-3.5373207142033	9.42695095311277	-14.9977741839666	9.20207513111322e-47	1.17611592644066e-45	95.2325973717106
PLXNA3	1.00244099540381	16.9072533844078	14.9909197798537	1.00390205616162e-46	1.2803807742289e-45	95.1460173651841
KRT19	2.39051253600057	23.2387191449293	14.9863792234147	1.06347772898246e-46	1.35541132747912e-45	95.0886792051079
SV2B	-2.54272152388345	11.5237364162777	-14.9862137844099	1.06571369962217e-46	1.35730792522406e-45	95.08659026592
TFR2	2.56000535137432	12.8839130776957	14.9833890783193	1.10462160257871e-46	1.40587499755967e-45	95.0509261535899
TWIST2	-2.36923735542896	15.1916497874873	-14.9822723008132	1.1203918146931e-46	1.42494681463666e-45	95.0368272413452
MISP	3.50387097904684	17.0572716129657	14.9779191106842	1.18403498945876e-46	1.50378243692701e-45	94.9818766762981
TTYH3	1.19982882240713	18.3564834100995	14.9773664681451	1.19236808052618e-46	1.5133068736692e-45	94.9749014224821
GOLGA8N	-1.55924871299442	11.1081233208867	-14.9749696056309	1.22919108396403e-46	1.55895101207989e-45	94.9446511378016
CANT1	1.12910607391625	19.4525903742137	14.9724309698431	1.2694283894788e-46	1.60885864809013e-45	94.912615188412
TNFRSF9	2.53266969335668	12.55881972653	14.9696907832514	1.31433424567583e-46	1.66460936669718e-45	94.8780399836074
SASH1	-1.57701384925906	17.0602570951448	-14.969516656242	1.31724072332604e-46	1.66712704934758e-45	94.8758430257171
PTGS2	-3.03945644887854	13.1111399168367	-14.9465016330059	1.76358358560822e-46	2.22427230682443e-45	94.5856173822067
FEZF2	-5.97428476633799	2.85752037561856	-14.9407192694107	1.8976472154374e-46	2.39169439673426e-45	94.5127484775328
ADH4	-6.39097918907985	7.24969146717617	-14.9400154796195	1.91464274239353e-46	2.41144005077725e-45	94.5038806961891
CD80	2.08600426778221	12.5210260254579	14.9340848504023	2.06401725163671e-46	2.59777039528119e-45	94.4291659298674
PTCH2	-1.66648738084313	13.4499258918197	-14.9265788211634	2.26982751796265e-46	2.85482325873209e-45	94.3346333566864
STMN1	1.45967002011999	19.1138307400303	14.924056148934	2.34349033155055e-46	2.94135588017365e-45	94.3028696157595
NAALADL1	-1.40950866124992	13.6513413779689	-14.9192267084792	2.49122090153425e-46	3.122456363394e-45	94.2420709591951
STOX2	-2.09715038493137	12.8252521047297	-14.9165592436473	2.57675834886444e-46	3.227438735234e-45	94.2084955946584
ARFGAP1	1.00406275495131	18.1336464307758	14.9159105000845	2.59800017552793e-46	3.25180035763148e-45	94.2003304882191
YIF1B	1.01464365881895	17.817186239447	14.9155697556987	2.60922697345851e-46	3.26360167755331e-45	94.1960419668641
MRGPRX2	-6.38935395463594	4.22110306859984	-14.9117529612405	2.73833411769242e-46	3.42272905661155e-45	94.1480093831642
TIGD3	1.91743646737243	12.9576140937724	14.904110810073	3.01628005660781e-46	3.76754760821576e-45	94.0518619192612
ADH1C	-5.64626929844612	12.2537722944788	-14.8988764204343	3.2227040615639e-46	4.02261733241563e-45	93.9860265948366
CIDEA	-6.86318198112224	12.0055292378603	-14.8947865159771	3.39373997245376e-46	4.23319496632738e-45	93.9345970809056
XPNPEP2	-3.16024608457751	11.9760018453174	-14.8929965189491	3.47141329549583e-46	4.32710713598584e-45	93.9120913838279
PKDCC	-1.96011605292483	15.2563119551932	-14.8853533598825	3.82349998650275e-46	4.76271113624149e-45	93.8160146570758
FLI1	-1.26225144924189	15.6191424161603	-14.8848242962432	3.84914863695863e-46	4.7913716469247e-45	93.8093654325151
ECSCR	-3.11296301275986	9.21985799877052	-14.8782306019943	4.183560624464e-46	5.20407414485244e-45	93.7265101514286
CYP26B1	-2.11418439685776	14.1701786164639	-14.8752997581564	4.3413509109545e-46	5.39665600567899e-45	93.6896897807392
RIPPLY3	3.02598205434444	13.8416440035909	14.8680585082733	4.75709316805711e-46	5.90536825629744e-45	93.5987389826803
CEMIP	2.4249935333566	14.9034115651194	14.8603264814691	5.24488136179816e-46	6.50644920268454e-45	93.5016577358659
FAM124A	-1.65216349791686	13.2046525265037	-14.859114053961	5.32576422263838e-46	6.59776756837297e-45	93.4864379857189
PLEKHM3	-1.67434513854651	13.4288348906965	-14.8576026308945	5.42833590346926e-46	6.72025022592521e-45	93.4674661090673
CABLES2	1.07301314999515	16.5699242561625	14.8561401020022	5.52946271037917e-46	6.84077837291558e-45	93.4491092372236
MAGI1	-1.09894801831467	16.3075430343331	-14.8553847406259	5.58242516014614e-46	6.90159633729511e-45	93.4396288385463
ISG15	2.64417445104147	20.075474207672	14.8323974711951	7.4600632858782e-46	9.19787286517687e-45	93.1512793032209
STXBP1	-1.3248292161274	16.4148911731581	-14.821017622778	8.61052641516408e-46	1.05947419599195e-44	93.0086461492411
TTC23	-1.13527738964418	15.6172337606513	-14.8080229875461	1.01418081729826e-45	1.24535640413709e-44	92.8458661895847
PPL	-1.46644371682999	17.5274216909124	-14.8053538617028	1.0488448821194e-45	1.28618147064764e-44	92.8124430778117
CEBPA	-1.6210175881501	16.9473429190706	-14.8045606801973	1.05937167600134e-45	1.29821313624229e-44	92.8025115688087
EGR3	-2.61752225665296	16.2614223715858	-14.8034680505354	1.07404521491806e-45	1.3153067884985e-44	92.7888312414908
PCDHB15	-1.47120313216524	13.2581154313986	-14.802012770532	1.09390392002849e-45	1.33872301042461e-44	92.7706114175949
SAMD10	1.16977968037457	16.5373805185247	14.7959149695272	1.18117036359678e-45	1.44454588469798e-44	92.6942816237682
ITGA1	-1.22696676701959	16.0615393528685	-14.7953938719584	1.18894198278658e-45	1.45307124886153e-44	92.6877597469978
GAS2	-2.05431364047668	12.0696954815534	-14.7939403438441	1.21089010809683e-45	1.47889936553495e-44	92.6695687335744
OLFML2A	-1.27071106674576	17.1104614186132	-14.7814897309096	1.41621776197857e-45	1.72850949308333e-44	92.5137991359887
ACSM2A	-4.89104661325875	3.7821765571614	-14.7795165388993	1.45180132650015e-45	1.77074880878033e-44	92.4891208819928
BARD1	1.09559028899838	15.8538343740548	14.7788655900806	1.46373452154948e-45	1.78410462267304e-44	92.4809801175788
CFI	-1.6486878894903	16.3343394006966	-14.7722750796548	1.5901937390368e-45	1.93564226490804e-44	92.3985732159009
SYNGR2	1.05414847085576	20.3385861423373	14.7713100347105	1.60960302317137e-45	1.95664335348541e-44	92.3865085573451
LRRC59	1.08769629172271	19.686744054787	14.7670822817319	1.69745297873907e-45	2.06067385358765e-44	92.3336610960538
NEDD9	-1.56736943822791	16.8075041203008	-14.7538504766569	2.00447141015101e-45	2.42851479458149e-44	92.1683296768166
KIFC2	1.78913092800446	16.2699719766354	14.7508574693176	2.08125684883326e-45	2.51986194459472e-44	92.1309463184973
TLCD2	-1.35465504143262	15.2180163596862	-14.7369988062531	2.4767959728938e-45	2.99476149980344e-44	91.957917076427
ECHDC1	-1.29890898771351	17.0579106324511	-14.7340780163633	2.56926948577528e-45	3.1045054525523e-44	91.9214646272268
MYOM2	-2.28496957956377	11.808248566468	-14.7336437005741	2.58331081245546e-45	3.11939507220586e-44	91.9160446476989
DQX1	3.37868850554821	12.2417928932004	14.7315612351459	2.65170583770286e-45	3.19985433832907e-44	91.8900583719765
EPHA2	-1.35316309087742	16.3000620870696	-14.7280429553815	2.77138073203652e-45	3.34204577446717e-44	91.8461609298458
RAD54B	1.31621819446582	13.8422530602585	14.7216566058975	3.00252689331756e-45	3.61598278611947e-44	91.7664973214963
TEX19	5.90045106924686	8.05917301018138	14.721332685969	3.01474954339851e-45	3.62829505723737e-44	91.7624573701921
MYH3	-1.40879798695261	12.6103673205274	-14.704784619425	3.7097957276445e-45	4.45592870026605e-44	91.5561510590063
MRAP	-6.02869454551424	10.3758948429255	-14.7011733599717	3.88152913270605e-45	4.65603914272849e-44	91.5111506148084
NLGN1	-3.95173141477282	9.28621081573999	-14.6970855252006	4.08550051929763e-45	4.89747350889912e-44	91.4602207809787
TIPARP	-1.2202729822309	17.3776852346059	-14.69545831219	4.16963419181395e-45	4.99173423134772e-44	91.4399502776003
SSTR1	-3.68033710219103	10.3590247775821	-14.6910550559205	4.40605624943293e-45	5.27129300401834e-44	91.3851059117946
HPD	-2.26714287822539	11.6889841913281	-14.6848807523019	4.76022674807926e-45	5.68751515805731e-44	91.3082217089689
KNSTRN	1.07075005799701	16.6121567211226	14.6844486730291	4.78604795111706e-45	5.7142387779005e-44	91.302842176835
SCN2A	-3.38403993492585	10.6976048866851	-14.6839176749467	4.81797176452922e-45	5.74516225719059e-44	91.2962312233582
ARHGAP31	-1.19713409164345	16.356855952879	-14.6754528539343	5.35649200535724e-45	6.37893526281027e-44	91.1908662663757
AK5	-3.14962166589326	14.3547506905407	-14.6751393312953	5.37755019275058e-45	6.39981366873641e-44	91.1869645401735
HSPA12A	-1.52528950732546	15.1384717689784	-14.6702584860674	5.7162193165889e-45	6.79840526715412e-44	91.1262308981909
GIMAP7	-1.70110557810469	17.4323488028763	-14.6679216892107	5.88580397933769e-45	6.99551122599868e-44	91.0971585070771
EPS8	-1.21197322639438	17.556561115761	-14.6643766944228	6.15268597301175e-45	7.30314569811578e-44	91.0530609368129
ABHD17C	1.29053144732248	17.3154052040375	14.6633843256326	6.22953219148302e-45	7.3895280877925e-44	91.0407178071017
SLC16A12	-3.66053287185273	10.2710902177425	-14.6587221089989	6.60355616266276e-45	7.82808235115392e-44	90.9827367376364
CREB3L4	1.59821740487838	19.5074217495499	14.6535365102689	7.04590045967021e-45	8.34155560616795e-44	90.9182618065347
VGLL3	-1.96689654312222	14.5524847265789	-14.6532326014573	7.0727216025726e-45	8.36785034974512e-44	90.9144836625496
GRHL2	1.7084692305782	18.222954185046	14.6414418297761	8.19569613358433e-45	9.68383392763165e-44	90.7679449759775
WDHD1	1.08951636103877	15.6511807990204	14.6399296966489	8.35200997650991e-45	9.86210989353795e-44	90.7491577630586
FTO	-1.09030738338768	16.832784354767	-14.6377179407858	8.58601039377512e-45	1.01318272195465e-43	90.7216806602705
CYB561	1.17434152616173	19.4736485397487	14.6311901061884	9.31541972374232e-45	1.09854160211955e-43	90.6406009257234
LAMA3	-2.52845043527468	15.729701265215	-14.6239015546283	1.02029830015165e-44	1.2016478812104e-43	90.55010247906
ARRDC4	-1.22938208665829	16.9826636801529	-14.6214508719451	1.05199529592871e-44	1.23737282085613e-43	90.5196806088357
OR10A3	-6.25088539628247	3.32583030810408	-14.6207892326499	1.06071981413037e-44	1.24682667789197e-43	90.5114678738819
TRHDE	-4.68067132219244	7.96322903403855	-14.6187492185977	1.08807620941116e-44	1.27815502424615e-43	90.4861474120099
SIX4	1.5299538018208	15.8858050412769	14.6172913327905	1.10805586904724e-44	1.30078305092745e-43	90.4680537844734
MGAT3	-2.03334731049822	13.986350082984	-14.6155545051337	1.13233588767426e-44	1.32756873549096e-43	90.4464998936134
TRABD2B	-2.49084410986695	13.4395966613503	-14.6151817556617	1.1376154324487e-44	1.33203757958139e-43	90.441874336217
SLC29A4	-2.09260475744214	14.4120008291498	-14.6114557098648	1.19175695923846e-44	1.39453236964661e-43	90.3956412766333
TYMP	1.66342032071969	18.9089488222096	14.6105214910947	1.20572944240209e-44	1.40997317333476e-43	90.3840507118375
HAPLN1	4.32301459346158	11.1959670218428	14.6073968148242	1.25365965688222e-44	1.46507850049938e-43	90.3452875814628
PCDHGB6	-1.62805330293117	12.7022951754782	-14.605826289428	1.27846239196655e-44	1.49310257090096e-43	90.3258066395457
MID1	-2.15502287008022	14.4722513144493	-14.6009559722569	1.35852875347369e-44	1.58559089046906e-43	90.2654040954013
PPP1R14B	1.34712224364954	19.5599512679094	14.5944183319746	1.47391175455014e-44	1.71694636927666e-43	90.1843452760544
CXCL11	2.95236322594398	15.8302440010265	14.5938283987503	1.48479176853768e-44	1.72851095620208e-43	90.1770320686946
SEPHS2	1.03464064977647	20.0971004366029	14.5937690620886	1.48589052065177e-44	1.72868122175058e-43	90.1762965031488
OSBPL1A	-1.06580171116021	17.4983235380734	-14.5930048255009	1.50011469465648e-44	1.74411156907883e-43	90.1668228492197
TMEM170B	-1.37673529233815	14.491827390303	-14.5914138400731	1.53016314901495e-44	1.77790851417877e-43	90.1471017391611
STX1A	1.27212027212686	15.2418525726007	14.5890709908248	1.57550675053508e-44	1.8259177532223e-43	90.1180636181129
CHST3	-1.73584873033437	16.0964240480109	-14.5878780251096	1.59910727935212e-44	1.85208666323942e-43	90.1032788240218
PTGIS	-2.13881184060353	16.2400220888332	-14.5837868591294	1.68275020043715e-44	1.94647759004039e-43	90.0525821658465
PTGFR	-3.20115387531524	12.6321875501877	-14.5816430100174	1.72830661783124e-44	1.9979004335681e-43	90.0260201255578
LDB3	-1.63746990819548	12.2538578055374	-14.5696397445712	2.00702598311265e-44	2.31861964147113e-43	89.8773516107559
C1QTNF7	-2.82449211859276	12.4271483316509	-14.5678961656332	2.05107662236507e-44	2.36800188417962e-43	89.8557633498166
NMB	-1.78407370516697	16.5075087304936	-14.5630764301094	2.17791980829533e-44	2.51284593774647e-43	89.7960968351537
SEMA3A	-1.95586264974444	12.5387832985881	-14.5617776359009	2.21341760717972e-44	2.55218018759243e-43	89.780020618533
SMIM22	3.00681654691147	18.3635161595667	14.5603179365268	2.25400147321751e-44	2.59732525316981e-43	89.7619539496309
ACSM2B	-4.72547525160513	4.14775781201169	-14.5582449619729	2.31291317027335e-44	2.66351910706161e-43	89.7362989690179
TENM1	-2.93310947394061	9.92829081519571	-14.5531419360785	2.46455329201019e-44	2.83454864998055e-43	89.6731552115587
PLD5	-4.31072450996435	7.66086168319892	-14.5523623951954	2.4885741663532e-44	2.86036304909083e-43	89.6635107055964
TIE1	-1.27729110494571	16.3288625869368	-14.540807958618	2.87321757922586e-44	3.30038138261836e-43	89.5206013346393
IL17RD	-1.74639524370771	15.9258086083079	-14.5347947688863	3.09626851279517e-44	3.55434391136746e-43	89.4462595919105
TCF7L2	-1.30085494245156	17.0656164055005	-14.5298403619965	3.29294510046336e-44	3.77772823187797e-43	89.3850239233569
DDIAS	1.48189554007285	14.7152894437025	14.5285887676094	3.34456852035006e-44	3.83452773694462e-43	89.3695567385901
ESRP2	1.39543287419277	17.5724333686175	14.5253523543091	3.48182624857433e-44	3.98937276422825e-43	89.3295655299296
ACSL4	-1.39391821007768	16.8613831686964	-14.5252787532357	3.485012099822e-44	3.99050376023151e-43	89.3286561404064
PKP3	1.58000874335895	18.3966109171367	14.5219492200589	3.63221022888554e-44	4.15643022976316e-43	89.2875209602053
N4BP3	1.60143936376456	16.6247497251365	14.518353182917	3.79815383854636e-44	4.3435850041448e-43	89.2431006619122
SHC3	-1.5670122112845	12.4210572372102	-14.5154723934181	3.93652277948435e-44	4.49898941592326e-43	89.2075210866584
TMOD2	-1.38648517160772	14.801235251923	-14.5145570700247	3.98152978511461e-44	4.54756350346413e-43	89.1962173016467
ADAM19	1.54507578771514	15.685209783867	14.5111472603069	4.15375022689175e-44	4.7383037629075e-43	89.154112270721
FADS3	-1.28617192026725	15.9324376093858	-14.5095007106615	4.23955014671252e-44	4.83314042793251e-43	89.1337828270883
GULP1	-1.81953511277665	13.718041598208	-14.5086035588863	4.2870404372259e-44	4.88421198337808e-43	89.1227066517184
CCDC136	-1.61128892109611	12.7680011756822	-14.4888717026469	5.47655115187135e-44	6.23550356683269e-43	88.8792202878585
MDFIC	-1.176354130638	17.1279861721106	-14.486172620513	5.66300153795466e-44	6.44375015124384e-43	88.8459323895218
LPCAT1	1.07288312421393	18.1949596196419	14.4814523878438	6.00439570042152e-44	6.8279309252475e-43	88.7877280448715
ARHGAP11B	1.42277259413185	13.3136753504269	14.4793753475901	6.16104212710065e-44	7.00167523886973e-43	88.7621206636617
FNDC4	-1.66035955201836	15.9386341506504	-14.4715380435828	6.78966045736091e-44	7.71123577225551e-43	88.6655195249947
CNTFR	-4.08504354150716	14.263077832991	-14.4701463009808	6.90779041530946e-44	7.84049332379308e-43	88.6483690180606
HTR1D	3.25748366128761	11.730434383461	14.4636497237069	7.4868743324045e-44	8.49245514117558e-43	88.5683267743276
MXI1	-1.10370106770312	17.7950334166243	-14.4611429923412	7.72302820746348e-44	8.75485564879792e-43	88.537448912724
FAM43A	-1.22442106786582	15.9912633821278	-14.4545407444146	8.38112275658877e-44	9.49494362729898e-43	88.4561406182162
HSPA12B	-1.49236394664224	15.9653425203721	-14.4528783267482	8.55544968388347e-44	9.68639153542116e-43	88.4356716635356
P2RY14	-1.63880859907737	13.6918948606591	-14.4498086360657	8.88689496826948e-44	1.00553776046835e-42	88.3978796517183
RERGL	-5.15756936607177	12.4063116336188	-14.4376983605265	1.03240242084545e-43	1.16741878728499e-42	88.2488411316029
SOX5	-2.23260460417706	12.4755508710147	-14.4359007173355	1.05562345485088e-43	1.1929333799557e-42	88.2267254422969
PLD1	-1.45957043339201	14.6119720954561	-14.4327129885093	1.09808739788027e-43	1.23937737463489e-42	88.1875128599759
DCAF13	1.04201777830147	17.1929179079357	14.4297544064867	1.13901961815538e-43	1.28477731820398e-42	88.151124504144
SLC4A4	-3.01159122538767	11.7292150823662	-14.4271249363015	1.17667226763187e-43	1.32642391212738e-42	88.1187883980331
HTR2A	-3.38622649094836	9.88792288360757	-14.4238778048807	1.22488453047919e-43	1.37820392707172e-42	88.0788622969435
ADAMTS9	-1.52591949103435	14.9308907108298	-14.4107697490785	1.44034927562081e-43	1.61863151722861e-42	87.9177526923938
CADM3	-3.58001925623568	12.9565211900787	-14.4096749155744	1.45996883704968e-43	1.63966425888705e-42	87.9043009014673
B4GALT6	-1.38041948125657	13.755622439333	-14.400140582596	1.64247741468287e-43	1.84121819636068e-42	87.7871868103806
TP63	-3.34189423364431	14.3332732525636	-14.3973707367314	1.69963786571518e-43	1.90411898918919e-42	87.7531739362737
BRCA2	1.38854247698645	14.0460845971472	14.3960487234357	1.72761415510805e-43	1.93426707594424e-42	87.7369416412016
PFDN6	1.0393517917154	17.8876284404585	14.3830975529393	2.02713999145752e-43	2.26542879956665e-42	87.577976878934
FAM72B	2.01811244494365	12.4371792196212	14.3804222235091	2.09518286405994e-43	2.34002915691224e-42	87.5451520640046
HSF2BP	1.16425360850177	13.6200233953954	14.3765931275972	2.19654645668914e-43	2.45172949830573e-42	87.4981786880508
FGFBP2	-4.29958416277373	12.3643621126845	-14.3712316988967	2.34673224937604e-43	2.61775314037651e-42	87.4324223179735
NGFR	-2.79651209577212	15.4353004546621	-14.3708018550113	2.35920700682141e-43	2.63005208641289e-42	87.4271511588811
LRRC45	1.35832030888099	17.1012380543136	14.3599556138233	2.69680313334962e-43	2.99903676882122e-42	87.2941810625763
ALPK3	-1.37316408288023	14.0150749477105	-14.3547947980037	2.87392476322695e-43	3.19209672752791e-42	87.2309367174263
MSRA	-1.18495985537407	15.5022721784278	-14.3382311357987	3.52447729966742e-43	3.90749777102407e-42	87.0280625175561
NT5DC4	4.29959698793585	8.05498112867617	14.319547948408	4.43575965441818e-43	4.90582583595586e-42	86.7994273871779
PLP1	-3.62857374363415	11.7017499765926	-14.3134108447372	4.78359879705058e-43	5.28087193234008e-42	86.7243708557228
LBX2	1.56047438247277	13.1939304712407	14.313115249267	4.80102185321373e-43	5.29688423185264e-42	86.7207563114373
HSPB2-C11orf52	-5.55908706436494	3.65567352869688	-14.3084969494449	5.08158909344684e-43	5.603023114032e-42	86.6642905777961
PTK6	2.07706097863613	16.7040472264787	14.3018109361797	5.51694890815986e-43	6.06830943843596e-42	86.5825668298015
PTCHD1	-4.08444633567689	10.3285100638205	-14.3011349585402	5.56298178362433e-43	6.11304444549075e-42	86.5743058035303
SGCB	-1.08815083873671	17.660336649155	-14.3011148666312	5.56435584547397e-43	6.11304444549075e-42	86.5740602674224
LRP4	-1.74562440136484	13.6769373425469	-14.2998846633632	5.64913516872257e-43	6.19867921264486e-42	86.5590268554419
PRKCZ	1.12971884016965	15.6007348222981	14.2965739645032	5.88373589266769e-43	6.44052609867466e-42	86.5185737951549
NACAD	-1.8227262517539	13.3433732591915	-14.2937314554253	6.09288626946097e-43	6.66544863800164e-42	86.4838468028166
PDE1B	-1.4423970114746	14.0211475260277	-14.2932708190106	6.1274700427458e-43	6.69521094556253e-42	86.4782196601206
PGA5	-5.40179650073866	3.42231114142404	-14.2894294765179	6.42359049185591e-43	7.01454535720173e-42	86.4312987691992
DIAPH2	-1.14384910294087	15.4704297641648	-14.2882850450373	6.51453709127149e-43	7.10958109858607e-42	86.4173216014177
MEST	-1.85933545265115	17.5375369047078	-14.2859800668737	6.70162196269379e-43	7.30496918924502e-42	86.3891728626215
FRMD3	-1.83927740795087	14.3416154455011	-14.2856816047895	6.72623488754142e-43	7.32739717731028e-42	86.3855282349452
TNNT3	-4.07325884441162	12.0469193742874	-14.2841938887812	6.85027002212562e-43	7.45804142960755e-42	86.3673620078452
SGCG	-4.30841188662663	11.6724407211107	-14.2793420713879	7.27082773327543e-43	7.91116621889783e-42	86.3081267016069
NAB1	-1.03167084637482	17.5031645161967	-14.2728727299076	7.87185615253579e-43	8.55486930014204e-42	86.2291654806707
PDGFA	-1.18149779310659	16.4884705897747	-14.2451050807724	1.10663456777856e-42	1.20193361882783e-41	85.8905380334399
BMP3	-5.32667103799429	7.62449795651951	-14.2449510570058	1.10872592068319e-42	1.20348485254063e-41	85.8886610175052
MXRA7	-1.14501741274336	17.0901860794014	-14.236420929322	1.23090884810769e-42	1.33451401937315e-41	85.7847308933324
SMIM3	-1.20817020087369	17.6022425883754	-14.235856771583	1.23944698272464e-42	1.3429685545952e-41	85.7778588219515
CCDC141	-2.47381174453566	8.98941461933864	-14.2342160295909	1.26461516069697e-42	1.36942127395521e-41	85.7578738546862
LONRF3	-1.98160480518052	12.5455154487814	-14.2330968239939	1.28207460836768e-42	1.38749982512016e-41	85.7442423743683
HMGA1	1.34921966301099	19.9763860938736	14.2277221790878	1.36932135106542e-42	1.48103773542826e-41	85.6787919729083
AADACL3	-4.75975036864139	2.10222458310623	-14.2239845497218	1.43345601779844e-42	1.54948143341416e-41	85.6332869173224
GFER	1.06452170800308	17.3433264904467	14.2232790263451	1.44589369305613e-42	1.56199551400451e-41	85.624698236317
ABHD11	1.22834551127739	18.8222157465393	14.2161714941108	1.57734644720171e-42	1.70298992684496e-41	85.5381917158459
FLNC	-1.9937904943	14.5889466784781	-14.2132523563833	1.63472342631657e-42	1.76388795863374e-41	85.5026715174661
ANGPTL4	-2.5111157441856	16.5003325384301	-14.2121820192983	1.65627821922801e-42	1.78608398103203e-41	85.4896489115492
CC2D2A	-1.01600905611005	15.2735656328115	-14.2034763520772	1.84244286117548e-42	1.98565887692837e-41	85.3837545556103
ANKRD35	-2.13809243682187	13.9525496428707	-14.2033454090005	1.84539648703148e-42	1.9876617711059e-41	85.3821621382085
GYS2	-5.53060625677015	7.10120536920621	-14.1995148375722	1.93391939710451e-42	2.08177361435645e-41	85.3355826499769
PIF1	1.89782228461143	13.1950979895402	14.1944416498329	2.05770018220623e-42	2.21370483739543e-41	85.2739068356328
FHOD3	-1.76990443500078	14.4870778868335	-14.1860815951516	2.27912205620511e-42	2.45046126765797e-41	85.1723062184506
AKAP7	-1.01778549214233	15.0427715629229	-14.1810193767376	2.42457222125792e-42	2.60376102033196e-41	85.110805330615
RASL12	-1.42542096181385	15.9446360126727	-14.1767428295936	2.55462686206204e-42	2.74180502185476e-41	85.058861782065
KDR	-1.19277570124778	17.1455826415641	-14.1734810136431	2.65847254668045e-42	2.85157318260659e-41	85.019250828106
DMRT2	-3.10909905925719	11.7557335011468	-14.1602334588484	3.12524962605048e-42	3.35027498305907e-41	84.858441680166
ILDR1	1.70355365980877	16.371548413313	14.1576269704344	3.2262766741469e-42	3.45653455484605e-41	84.8268147505035
ACVRL1	-1.05979331936489	16.6289959999711	-14.1552655488395	3.32060994465965e-42	3.55550146817864e-41	84.7981650379402
TNFRSF18	2.33633352802495	16.1357224644371	14.1551568992542	3.32501573404556e-42	3.55811972624958e-41	84.7968469399112
PDRG1	1.00290569640726	18.2571528931087	14.1455437537323	3.73878781512482e-42	3.99618728249118e-41	84.6802523381889
NR4A1	-2.10517496281143	16.9939704862733	-14.1393499159198	4.03215407876585e-42	4.30721391262633e-41	84.6051593940566
PRUNE2	-1.8857437950713	13.3152408918731	-14.138532353533	4.07255224405565e-42	4.34780886337447e-41	84.5952491775834
ARRDC1	1.07010306452995	18.2513578015251	14.1372896177756	4.13473281357774e-42	4.41159705077145e-41	84.580185938112
ENTPD7	1.08529558596326	16.5068001274295	14.1366821486843	4.16547081013723e-42	4.44178200547478e-41	84.572823130938
PYROXD2	-1.42021500685706	15.6705692612768	-14.1313552661105	4.44494709015421e-42	4.7342338461977e-41	84.508268545846
FTMT	-6.4461932151201	3.16541298125477	-14.1302394286017	4.50581444958527e-42	4.79624788536792e-41	84.4947483169985
PRKCA	-1.64226641957735	13.8873952872742	-14.1260479259402	4.74196297747612e-42	5.04465920739825e-41	84.4439681157891
BVES	-1.56318591251849	13.5025428704409	-14.1212558401107	5.02708338853295e-42	5.3385919495895e-41	84.3859250504319
IL17B	-3.26897048691889	12.4884767004085	-14.1181897318041	5.2184027998482e-42	5.53205563168488e-41	84.3487949029092
REV3L	-1.13268664942288	15.6954663329749	-14.1152358279219	5.40957472370768e-42	5.73137020785584e-41	84.3130289998113
MRPL13	1.02498302135313	17.7720587290157	14.1139835826677	5.49270833171055e-42	5.81605388052595e-41	84.2978684182763
IL17D	-1.52305779736932	13.0530604446402	-14.1092895945178	5.81581286959027e-42	6.15100161830966e-41	84.2410482023338
SPATA9	-1.43097883398392	11.5314492693051	-14.1004863655078	6.47366225613359e-42	6.84277788506515e-41	84.1345226101526
EFCAB1	-3.47896996872053	10.3985535973242	-14.0917311060377	7.20137882299919e-42	7.59429542467242e-41	84.0286247811835
LRRC34	-1.30299657619071	12.5104170488326	-14.0803647805453	8.26891695408177e-42	8.70995785256123e-41	83.891215634803
ESAM	-1.12408530379159	17.7694739415783	-14.0771566590167	8.59778538876711e-42	9.04586707366576e-41	83.8524465936452
SYNE4	1.69214382106066	17.0473008099294	14.0701090152136	9.36669873039825e-42	9.83774393854154e-41	83.7673005259125
LRCH2	-1.60267681085752	13.0386118488716	-14.0663670692817	9.80240170631619e-42	1.02894036187353e-40	83.72210467409
EIF4E3	-1.1032958271962	16.2455579608157	-14.0660430564443	9.8410652263475e-42	1.03240169244498e-40	83.7181915988166
ODF3L1	-2.69488090038447	11.9013494881202	-14.0602927393604	1.05530576687572e-41	1.10581664913553e-40	83.6487562850071
LAMC1	-1.16818537164885	19.1694978556195	-14.0568141074371	1.10084407038308e-41	1.15220409650419e-40	83.6067615660398
OGFRL1	-1.32044497689526	17.554021172658	-14.0558548568399	1.11374215303698e-41	1.16503206544485e-40	83.5951826204056
CHEK1	1.26924786786251	15.5456770089282	14.0544054927153	1.1335163257991e-41	1.18503385927004e-40	83.5776886776918
ARHGAP26	-1.41339496407381	15.0333321672694	-14.0520964980657	1.16574335790757e-41	1.21802396100544e-40	83.5498216030273
KDF1	1.71747311912502	17.8659227079009	14.0516057054152	1.17271014621676e-41	1.22459818433188e-40	83.5438986893001
PINLYP	-1.39607618044769	12.9125872497161	-14.0505883464273	1.18728385807745e-41	1.23910378034777e-40	83.5316216165775
NRXN1	-3.69207785124283	8.98689041363887	-14.0495021660123	1.20304255828999e-41	1.25410794890321e-40	83.5185147403217
ADAMTSL2	1.53044168923934	15.0830647566815	14.0492917236804	1.20611973342114e-41	1.25659397484847e-40	83.5159754291114
LAMA2	-2.1162661293902	15.9433402890739	-14.0489225020026	1.21153759793829e-41	1.26151439271268e-40	83.5115202663513
CSN2	-6.4021246328165	2.6601357107305	-14.0482451081309	1.22154059945525e-41	1.27047222576008e-40	83.5033468049503
HS3ST4	-6.76432297225862	7.4739574152077	-14.0481975472001	1.22224600864694e-41	1.27047782422298e-40	83.5027729435121
CPS1	-1.98857135785845	12.7568871162748	-14.0448502155818	1.27292519297324e-41	1.32164298210934e-40	83.4623881651964
MRPS12	1.09360069760718	18.0791471185262	14.0434033115978	1.29547427047485e-41	1.34428602257565e-40	83.4449337469477
MATN3	2.24903636484943	16.6396780562631	14.0394269708569	1.35951257960215e-41	1.40912585992002e-40	83.3969726675123
DENND1C	1.05049326326463	16.2722306619889	14.0375410386609	1.39097781821073e-41	1.43945077232914e-40	83.3742287004185
AVPI1	-1.13641256754251	17.0959068829368	-14.0375308842414	1.39114918434366e-41	1.43945077232914e-40	83.3741062460886
RPS6KA3	-1.2911618035853	16.5077187286043	-14.0336068156697	1.4589706943477e-41	1.50790769542804e-40	83.3267898290866
PMP2	-6.03547053908985	3.98086406942246	-14.0322194499017	1.48372883499623e-41	1.53262348470954e-40	83.3100632506179
PACRG	-2.21976858497223	11.8255727894538	-14.0291945156977	1.53917018007676e-41	1.5880841158734e-40	83.2735976862826
SERINC2	1.51062566102095	19.8624551191869	14.0226583775144	1.66610997188096e-41	1.7171056149726e-40	83.1948238996055
WLS	-1.83438644884653	17.5949275989624	-14.0202089060173	1.71632208445292e-41	1.76785071003042e-40	83.1653095825583
C1orf35	1.07382812982572	16.7367300491198	14.014694652591	1.83494249875688e-41	1.88681990991154e-40	83.0988804989453
TMEM125	1.82842787739479	17.6946234911767	14.0139069449857	1.85254092009093e-41	1.90383721170613e-40	83.0893926824905
CLCA4	-5.85937006808679	8.52135431061538	-14.0125808686159	1.88254765295716e-41	1.93357992945781e-40	83.0734211648888
WT1	4.80893767792533	11.3760980848854	13.9963582501872	2.29126715618197e-41	2.34806367123357e-40	82.8781209840164
PGM1	-1.08485665353284	18.4150625703098	-13.9944883275163	2.3437261394631e-41	2.40046759058216e-40	82.8556199161686
SACS	-1.40802329586099	14.6438963819135	-13.9935241370978	2.37124123008303e-41	2.42727902339407e-40	82.8440185109518
TCTEX1D2	1.0684663461847	16.4173683456694	13.9920451229455	2.41407425129218e-41	2.46833992037756e-40	82.8262237243386
SERPING1	-1.40977709042807	20.6090317927736	-13.9917654777918	2.4222591083004e-41	2.47531422052612e-40	82.8228593208292
SLIT2	-1.6265015938357	15.1601230639782	-13.9911399216683	2.44066852390087e-41	2.49272329995931e-40	82.8153334470183
CCDC85A	-2.65786277586501	11.6627175494425	-13.9872347211746	2.55878570129233e-41	2.61042168031223e-40	82.7683566624654
KCNH5	-4.68700640536364	3.18844283440921	-13.9861704004763	2.59195292160985e-41	2.64277267271333e-40	82.7555552811215
LRRC8C	-1.24861331031792	15.2647159363399	-13.985921631566	2.59976678048949e-41	2.64925139242582e-40	82.7525632525923
TRAF4	1.15840298671592	18.6122471995924	13.9690657660706	3.18767055295518e-41	3.24288300816051e-40	82.5499214374358
ACOT7	1.22345149980486	17.0727489000038	13.9677751208377	3.23779752757434e-41	3.29203290352643e-40	82.534412522049
ZDHHC12	1.06874692649928	18.0411971710981	13.9623487052263	3.45728388087273e-41	3.51322761220376e-40	82.4692178327009
OVOL2	2.17948986463972	16.8542816804141	13.9602488881316	3.54613836666793e-41	3.59948910607697e-40	82.4439948673727
SLC39A11	1.23784072777014	18.2809655161058	13.9589975626622	3.60016616545757e-41	3.65228707305139e-40	82.4289652706786
MYO1H	-1.91257077564914	10.6746354247214	-13.9502584591878	4.0010414967142e-41	4.05443339608409e-40	82.3240275366553
KCTD14	-2.56341403232614	14.1946046295285	-13.9487389960514	4.07514409763298e-41	4.12722043682707e-40	82.3057869142239
APOD	-3.2789637671597	20.3136968612921	-13.9452205354907	4.25202377814929e-41	4.30395870327002e-40	82.2635545383975
DES	-3.80610812976317	13.0742416375026	-13.9435715993376	4.33752965808083e-41	4.38806163681767e-40	82.243764869187
IL6	-3.12075612505009	13.581100979796	-13.9417792472665	4.43241539485697e-41	4.48155470759104e-40	82.2222559150754
THRSP	-4.14794340649653	16.1903365219911	-13.9216324419056	5.65221507319396e-41	5.69583849880051e-40	81.9806235668112
KLHDC1	-1.33348462330787	14.4422840154685	-13.9207878556793	5.71008150083576e-41	5.75095833288947e-40	81.9704994717886
FIGN	-2.37516129342669	12.5243884331118	-13.9132796806415	6.25113545505413e-41	6.28890561938899e-40	81.8805181562679
LATS2	-1.00976048483741	16.5375232433496	-13.9083500254513	6.63383768656076e-41	6.67022272428761e-40	81.8214580749631
SAC3D1	1.2910160004897	17.0894667669639	13.9080623512252	6.65687752311982e-41	6.68968273350507e-40	81.8180120413873
FCRL4	5.19296687682699	7.12973981735016	13.9072799532771	6.71994362620793e-41	6.74932246109837e-40	81.8086400007828
PCDH17	1.26998296030271	14.6702150507686	13.9015726959017	7.19834039993582e-41	7.22581194239133e-40	81.7402865316007
LAMA4	-1.27956679221393	17.5380074057419	-13.8888578433102	8.38956037999859e-41	8.41692268306216e-40	81.5880790349799
CHD9	-1.0302240881639	16.0718327062765	-13.8871087239572	8.56810569380153e-41	8.58655716382131e-40	81.5671484966301
LRFN5	-2.88740480354857	11.0280872348182	-13.8787698913877	9.47272004775392e-41	9.47741985373131e-40	81.4673895400246
RFC4	1.0332262860802	17.1895818306283	13.8749239138293	9.9213920980927e-41	9.91538244428879e-40	81.421394051391
CD248	-1.45595221135548	18.5257658137517	-13.8733258368029	1.01139897013313e-40	1.00967436242829e-39	81.402284766252
TMEM71	-2.03581152936287	13.558799636322	-13.8704404219062	1.04712119646793e-40	1.04476100025819e-39	81.3677859554962
TRPM6	-3.12460517163072	10.0417389546132	-13.868436828162	1.07266256562827e-40	1.06965675294437e-39	81.3438335008049
TNNT1	4.31532308148524	15.9566261354213	13.8606837229227	1.17747807861766e-40	1.17353375336803e-39	81.2511707390343
COL5A1	1.80924861656242	19.3566022647633	13.851194672577	1.31973353728815e-40	1.31386966364469e-39	81.1378116486023
SMYD1	-6.57373250016008	8.92190109624777	-13.8506703997568	1.3280740208434e-40	1.32144821295433e-39	81.1315501677545
PROKR1	-5.20265958092114	7.16583568156929	-13.8493345095893	1.34956426548202e-40	1.34209544406758e-39	81.1155961782842
BACH2	-1.76325173427393	13.3476590589143	-13.8485443473104	1.36243807983698e-40	1.35415600826733e-39	81.1061601192899
STRA6	1.91715021705742	14.2385358490583	13.8472741184199	1.38339019840336e-40	1.37422817245882e-39	81.0909919596496
SLC9A3R1	1.66299614438913	21.1746515902867	13.8448211937657	1.42476279157403e-40	1.41377910903648e-39	81.0617037562533
DLGAP2	-3.12631118833579	7.86645094982624	-13.8439898424966	1.43906258581627e-40	1.42718835355079e-39	81.0517781807999
ALPL	-1.91134954354996	16.6589936033925	-13.8298805791173	1.70474149964107e-40	1.68882933826342e-39	80.8833924594742
ADAMTS3	-1.77973764553735	12.609490097755	-13.8273993247152	1.75627511361742e-40	1.7389327352451e-39	80.8537930492544
SOGA3	-3.13951631348349	6.95031231285289	-13.8186358670393	1.95101421222832e-40	1.92922284999074e-39	80.7492827888601
PENK	-4.75973834401683	9.97268543382216	-13.8186086231333	1.95165196571878e-40	1.92922284999074e-39	80.7489579616242
KLF2	-1.53919656998497	18.1469344730874	-13.8088473185517	2.1940458176865e-40	2.16765038351618e-39	80.6326045590353
SDF2L1	1.38244166010634	18.2750685379888	13.8036508384148	2.33508061461909e-40	2.3044795037913e-39	80.570687619496
DPY19L2	-1.98078058770842	12.4097010646294	-13.8024736798389	2.36826284018096e-40	2.3359566460024e-39	80.5566639307533
RABEP2	1.18526624154739	17.1512378387099	13.7955053849062	2.5745278300099e-40	2.53802854898695e-39	80.4736672767616
DPEP1	2.42545759337702	12.6817657822117	13.7951230118017	2.58635024499488e-40	2.54829916375744e-39	80.4691138618182
IL11	2.10456097977446	12.4853269865234	13.7946595622677	2.60075190652103e-40	2.56109855406675e-39	80.463595087261
BIK	2.06852074539433	17.677433890794	13.791531029399	2.70008179093952e-40	2.65459287235977e-39	80.4263439292439
PELI1	-1.24237242489396	17.2404559198611	-13.7909919754427	2.71757407625918e-40	2.67034390417043e-39	80.419926083531
CCDC8	-2.03307847139591	16.2863873657351	-13.7899151933807	2.75285413127842e-40	2.70354705782317e-39	80.4071067239457
EMILIN2	-1.39909593779816	15.6051967903552	-13.7844649810036	2.93854503273877e-40	2.88435120601276e-39	80.3422317603667
TMEM54	1.14426333789927	19.3864885314549	13.7823649764528	3.01337601056202e-40	2.95501588809966e-39	80.3172399705618
THRA	-1.07637749014449	17.2801432038467	-13.779881204467	3.1043345920243e-40	3.04050558611165e-39	80.2876846097102
ZNF366	-2.006626845654	13.3515365086478	-13.7755309943363	3.27027939430572e-40	3.20131071883789e-39	80.235929128
RPS6KA2	-1.1093793684485	16.6384660902696	-13.767079112004	3.6183512964268e-40	3.54013248942588e-39	80.135409108124
IRX6	-3.37010611023265	12.1830951652137	-13.7661278304988	3.65976742992851e-40	3.57872408867309e-39	80.1240981304956
ZNF502	-1.64437862496233	14.6616864903909	-13.7614112433689	3.87219082851788e-40	3.7844044882483e-39	80.0680251295092
CYP46A1	-1.47294647083216	11.1575201951468	-13.758245159787	4.02162496639187e-40	3.92622224395084e-39	80.0303930975403
MAL2	1.46048801312411	20.5751943190666	13.7581711952671	4.02518375891022e-40	3.92758387314309e-39	80.0295140315745
CTPS1	1.11559425036901	16.9386061419461	13.7542884342952	4.21647177979737e-40	4.11202290873415e-39	79.9833723781298
GPR84	1.96674377681788	13.7233630349891	13.7468373673309	4.60926539497219e-40	4.48544545058179e-39	79.8948525629156
PPM1L	-1.18636324563331	14.8538324691193	-13.74305668519	4.8222920909298e-40	4.69023468158012e-39	79.8499508585896
MMP9	2.70498526494644	18.5046183837005	13.736261787522	5.23009250675563e-40	5.08142124759678e-39	79.7692731262858
SMKR1	2.05646776456798	15.5087605084261	13.7296147628412	5.6622081856916e-40	5.49536985893673e-39	79.6903793020424
CDC42EP2	-1.03249438119082	16.9343827386479	-13.7245166868433	6.017556029358e-40	5.8371258352121e-39	79.6298889031828
MECOM	-1.35862757942492	14.7498981272186	-13.7216370568727	6.22799625645878e-40	6.03480534215005e-39	79.5957283663505
OLFML1	-1.45215506552907	16.1868362628019	-13.7211386316744	6.26515737223702e-40	6.06757423419049e-39	79.5898161684444
GPR149	-4.23829579394796	1.57705464855288	-13.7153979024186	6.70941736266514e-40	6.49089636007514e-39	79.5217323462116
GPRC5A	2.05412934702012	19.0689297215173	13.7128386669894	6.91744669316873e-40	6.68858497785398e-39	79.4913870669088
RRAGD	-1.51546719523475	15.7976741524424	-13.7046677624325	7.62557319508795e-40	7.36543522712354e-39	79.3945309844652
ITIH2	-2.67587079388546	11.3129518466757	-13.695179320582	8.53888983764784e-40	8.24320806720589e-39	79.2821100502167
SPATA17	1.5663851588086	13.8672813759384	13.6929525055623	8.76854992981876e-40	8.46041534695804e-39	79.2557345520086
GPR17	-3.45660432815708	10.6712547792546	-13.6925215551749	8.81370062538077e-40	8.49946082093707e-39	79.250630524666
TCP11L2	-1.29267658648812	14.5337495832597	-13.6873537296303	9.37350491284171e-40	9.03450561142667e-39	79.1894337360388
RELL2	1.42187033889114	13.694951887891	13.6872668068007	9.38321739525696e-40	9.03906648123772e-39	79.1884045504679
DNASE1L2	2.121377409156	13.1317175344026	13.6846771159539	9.67722275165267e-40	9.31140588745682e-39	79.1577442294712
SPAG1	1.1695638410278	16.0835421289374	13.6846416049535	9.68131737816465e-40	9.31140588745682e-39	79.1573238309133
AMY2B	-1.64628401349668	13.457262227465	-13.6807386249263	1.01420285800113e-39	9.74934728276616e-39	79.111123091777
NRP1	-1.13522649658561	17.5328893498945	-13.6710827310753	1.13777802466439e-39	1.09141296879673e-38	78.9968648309075
IDH2	1.21544888289865	20.4769350756438	13.6686500429328	1.17120652500616e-39	1.12288574867072e-38	78.9680881252647
SRMS	2.77096695643974	15.4400936714143	13.6683882662997	1.17486146280156e-39	1.12579517890103e-38	78.9649917457563
PSMG3	1.01741522919005	18.2494555605052	13.6646126540172	1.22885733202515e-39	1.17691460258177e-38	78.9203373987646
STARD10	1.86307680259343	19.575960506224	13.6480305307613	1.4967955771503e-39	1.43201596888249e-38	78.7243268032896
EVC2	-1.5448384962528	13.9296464195017	-13.6357188200993	1.73266463181776e-39	1.6550594948874e-38	78.5789078378571
CCND2	-1.3060213083954	16.7153317110636	-13.6326600935124	1.79678854291943e-39	1.71540848319015e-38	78.5427948075419
ATP8B4	-1.38700458594772	12.9588250386264	-13.631688747024	1.81764221583132e-39	1.73440528786134e-38	78.5313277923447
COX6C	1.98525164999936	21.0653964289852	13.6304735033655	1.84407167834563e-39	1.75869978404072e-38	78.5169823468956
MAPK10	-2.22151504714611	13.4534610732741	-13.6221374937208	2.03597323216325e-39	1.93967864517222e-38	78.4186045066675
COL17A1	-3.84683686678173	15.4544031074314	-13.621805695198	2.04400979460725e-39	1.945655302351e-38	78.4146896830484
PSME2	1.0579689604431	19.4985490768692	13.6217900017942	2.04439068906461e-39	1.945655302351e-38	78.414504521485
ZNF707	1.02302015977115	15.7022010214686	13.6166982681063	2.17177813197055e-39	2.06580719691475e-38	78.3544370107261
ACKR3	-1.54440883511094	17.9204171187964	-13.6152996336412	2.20813276671543e-39	2.09928766805229e-38	78.3379401142605
EXOSC4	1.29043612848211	18.2942020774253	13.6141647532836	2.23807639458282e-39	2.12664128195202e-38	78.3245551118443
LAMB3	-2.34394136414407	17.4969583555846	-13.6123725990624	2.28618736837194e-39	2.17122001824083e-38	78.303419759375
LGR4	-1.70182607560128	16.4865981275266	-13.6112776154169	2.3160878368732e-39	2.19846643051317e-38	78.2905073302671
MXD3	1.41892164131138	14.7923389931616	13.6080310440568	2.40704889742739e-39	2.28242060811963e-38	78.2522271093872
NDUFAF6	1.02099056647781	16.4950305473911	13.6033203599934	2.54539022405004e-39	2.41233875594174e-38	78.1966955008211
LCN1	6.35079253595538	6.89197381052734	13.598582118517	2.69252452768154e-39	2.54779080567739e-38	78.140853273716
MFSD3	1.3818002404677	18.0652506165518	13.5954393239526	2.79475593550688e-39	2.64314880007891e-38	78.103821959415
PLTP	-1.43639694830507	18.9770993882697	-13.5924340034929	2.89612719129781e-39	2.7361693073849e-38	78.06841637224
SEL1L2	-5.13652330889989	6.17193693951192	-13.5916864709441	2.92190525449696e-39	2.75908732902525e-38	78.0596106073503
IKBKE	1.14337296730537	16.5365554527621	13.5841010121354	3.19675559151253e-39	3.01391777820057e-38	77.9702757360925
KALRN	-1.4006289945723	13.6125885342972	-13.5727841316126	3.65535417127645e-39	3.43735869712416e-38	77.8370635885188
MRC1	-2.18360212925894	15.0544855264028	-13.5722726336167	3.67756238165756e-39	3.45645156212859e-38	77.8310446215489
NFKBIE	1.07902821604305	17.2556171644006	13.571061988618	3.73066278003813e-39	3.50454445108241e-38	77.8167992238633
ANKRD22	2.03634002251392	15.7678754153822	13.5556433914448	4.47758140924156e-39	4.2040157783924e-38	77.635453678672
TAGLN	-1.59068701716513	20.4807749889895	-13.5327443414973	5.86992678169357e-39	5.49707436331045e-38	77.3664069316531
KCNJ8	-1.33642526066907	16.3623612059147	-13.5326985780231	5.87310195553979e-39	5.49721131465145e-38	77.3658695803486
GALR1	-4.42307686083839	4.67547316692407	-13.5262763498699	6.33607624001309e-39	5.92749730309266e-38	77.2904735312947
DLK1	-7.10470612667429	7.10517409474099	-13.5245018143564	6.47028846013478e-39	6.04993638655261e-38	77.2696453850534
CXCR2	-2.07858307382943	11.2140604111091	-13.5215672464721	6.69847399364604e-39	6.26007232289815e-38	77.2352060807245
FOXO6	1.55052080754394	15.4465538183296	13.5196818060773	6.84929044010588e-39	6.3944327262079e-38	77.2130819622105
ZBTB12	1.06690404738987	16.5468821457401	13.5153325253191	7.21020565004196e-39	6.72791888650959e-38	77.1620553420004
SEMA5A	-1.69729269987402	15.9188715712405	-13.5142044990536	7.3068644076801e-39	6.81460853725519e-38	77.1488230916521
RGMA	-2.25380981197345	14.0635347493397	-13.5110709289808	7.58219651734886e-39	7.06775986612041e-38	77.112069192016
PDGFRA	-1.83117125909407	16.4781039197218	-13.4971403556606	8.93667932497165e-39	8.32179543709136e-38	76.9487524434981
APCDD1L	-2.58877870743116	13.7344700069064	-13.490722903217	9.63921310565299e-39	8.97138864894852e-38	76.8735584864649
FILIP1	-1.3560064328929	13.6891441820357	-13.480293119764	1.09001101773845e-38	1.01397283244157e-37	76.7514079371656
OR2L3	-5.12574410716031	2.29177569976656	-13.4793065236456	1.10275654872305e-38	1.02530371940443e-37	76.7398568249843
PRX	-1.38861495622467	14.6046672134466	-13.4757764913753	1.1495870232305e-38	1.06829774114748e-37	76.6985321596003
TMC2	-2.69637117053016	9.33382305931662	-13.471901602683	1.20327426700984e-38	1.11704474025379e-37	76.6531796019845
ACSM3	-1.63119722089085	13.1458048502	-13.4702821111914	1.22644544551321e-38	1.13797333285375e-37	76.6342275684789
FBN2	2.34542541388005	13.0388949979728	13.4688256616014	1.24766292798782e-38	1.1564777568974e-37	76.6171849635934
IGFL2	3.53837206358087	12.2493286911476	13.4674911168122	1.26742511258677e-38	1.17359685552741e-37	76.6015700195618
ALDH3A1	-3.64053938486059	10.5555817839125	-13.4637777327848	1.32406848121378e-38	1.22542166575976e-37	76.5581272995779
GALNT8	-2.3492372264156	10.3699846505508	-13.4596090993073	1.39066309215815e-38	1.28574347730913e-37	76.5093691826051
P2RX6	-2.83856952422326	9.67798480423068	-13.4533245104796	1.49741371424667e-38	1.38373531058365e-37	76.4358830418932
KLHL30	-2.64655831060073	11.062543968324	-13.4516716055623	1.526819910377e-38	1.41019107142148e-37	76.4165597217601
EMC9	1.07363191937094	17.276395003199	13.4478048074465	1.59787724545806e-38	1.4750698945991e-37	76.3713616927101
TICRR	1.65478968963804	14.0735639368945	13.4442676602973	1.66575522931127e-38	1.53616827524239e-37	76.33002528563
NLRP1	-1.27720542170183	14.7904786200086	-13.43939463003	1.7639935049887e-38	1.62593794423768e-37	76.2730904273512
PXDC1	-1.31331281266117	17.8704203818797	-13.4263396257606	2.05652688135955e-38	1.89461453653779e-37	76.120635376137
COL14A1	-2.27305216766525	17.4561809936663	-13.4246606905098	2.09749457668238e-38	1.93137641157831e-37	76.1010368936623
EPS8L1	1.6934182414212	16.8530034191002	13.4224325315385	2.15312085384798e-38	1.98159180408149e-37	76.0750300354597
C22orf23	-1.3542004554706	13.8080555441443	-13.4214608115637	2.17783749419625e-38	2.00332350137697e-37	76.0636892136597
PTGDR2	-2.21999347365849	11.0899408392815	-13.4131303364932	2.40165826803485e-38	2.20808996487156e-37	75.9664902312394
PUSL1	1.07165105861427	16.5642359650516	13.411868127929	2.43751245380723e-38	2.23991967210873e-37	75.9517668320045
FAM184A	-1.64132206246994	13.3973734459832	-13.4095276356371	2.50541202260344e-38	2.30114993918168e-37	75.9244681940976
SORD	1.55291181707232	17.2083680355946	13.4090773909908	2.51868828995238e-38	2.31217368610753e-37	75.9192171115146
BST1	-1.13692359648773	15.1147371355332	-13.3949218328909	2.97377556685604e-38	2.72443476844373e-37	75.7541912533066
NXNL1	-6.33649194073044	5.51843522606661	-13.3932757575476	3.03174472995562e-38	2.77614203349972e-37	75.735009649004
CLDN19	-5.65878478766582	9.58759980881198	-13.3920312367782	3.07631793269535e-38	2.81553677057428e-37	75.720508492902
PPP1R3G	-1.50244689324258	12.2548544877471	-13.3907604799133	3.12250386195636e-38	2.85636706606079e-37	75.705702664564
PIWIL4	-1.44399318927634	13.1747178805935	-13.3894176452788	3.17205964088463e-38	2.90023730087734e-37	75.6900581763964
FAM180B	-5.05320425261644	10.0204642131366	-13.3750384692914	3.75435722181674e-38	3.42745619812636e-37	75.522608736449
SAA2-SAA4	-6.04745143056634	12.8449341169639	-13.3679948926919	4.07726072934683e-38	3.7203722964764e-37	75.4406330650731
ART4	-3.42471316176191	9.82494390681412	-13.3677892364398	4.08709295147875e-38	3.72746984805969e-37	75.4382400452803
PRDM8	-1.64298775466574	12.6654425651369	-13.3671180768399	4.11934490299822e-38	3.75499701881038e-37	75.4304306103586
CAPN3	-1.69952827760579	11.3878040001679	-13.3639840007388	4.27333542198007e-38	3.88950674892258e-37	75.3939671851805
PDE8B	-1.6643703590383	14.68785351406	-13.3614411374001	4.40247700267897e-38	4.00504035697346e-37	75.3643868916817
PCDHGA3	-2.27138776683724	11.1476064817224	-13.3564423176067	4.66777767629961e-38	4.24213805944725e-37	75.3062494460092
HNMT	-1.02188027002364	17.5535290102164	-13.3481900085151	5.14100619666917e-38	4.66287463584951e-37	75.2103085051573
ANKRD33B	-1.58584721058989	13.1645010147793	-13.3440401117312	5.39672880022359e-38	4.88748657660968e-37	75.1620786516874
TMEM97	1.296671224964	17.8051051912314	13.3427374837802	5.47957991531533e-38	4.96004468244678e-37	75.1469418845902
NREP	1.1162471941858	17.1682183856133	13.3384470627608	5.76151930707695e-38	5.21265273699599e-37	75.0970941974114
SCHIP1	-1.80074612989331	11.0496886324858	-13.3383539433666	5.76779597996015e-38	5.21573140210746e-37	75.096012434168
RAMP1	2.44963221161763	16.9881687619873	13.3342267125975	6.05293346249181e-38	5.46812789501065e-37	75.0480722423456
CLPSL2	4.31392831411837	13.9232371983539	13.3270563479569	6.58206425340131e-38	5.94317831517316e-37	74.9648104992237
MYEOV	-3.29736037344225	13.1125219565043	-13.3065407935895	8.36408032176355e-38	7.54471638964645e-37	74.7267693910236
PRIMA1	-2.61021219399856	13.7683740854492	-13.3015962461177	8.86093679286535e-38	7.98892905383573e-37	74.6694388238484
SESN1	-1.01925138340987	16.9568543778958	-13.3002945659305	8.99655148186044e-38	8.10717044907076e-37	74.65434886373
ACKR4	-1.83104445247233	13.4940089455469	-13.3002472662982	9.00151806752918e-38	8.10762041724998e-37	74.6538005549899
CYGB	-1.37906382761657	16.5861567504012	-13.2923726590031	9.86759076285407e-38	8.88327900570628e-37	74.5625364488079
RBMS1	-1.06389601498948	16.7118387530374	-13.2846212961291	1.08010297759484e-37	9.70435096057858e-37	74.4727400163829
ETV5	-1.26367648100371	16.1483097497303	-13.2837627157284	1.09096823454782e-37	9.79227620613673e-37	74.4627961066273
NYAP1	-2.47898986135035	11.0499318848047	-13.2833722202667	1.09594584097074e-37	9.83209148184769e-37	74.4582736231935
TRIM2	-1.7851159758621	16.1128094103391	-13.2820005881226	1.11360970706629e-37	9.98562380115911e-37	74.4423889900942
ZNF660	-1.26055320370451	12.7470866923537	-13.2779063014121	1.16803883778964e-37	1.04633449491827e-36	74.3949810370079
CYSRT1	1.78754097440021	14.5805049962314	13.2711365739744	1.26390283224742e-37	1.13109331866165e-36	74.3166179141088
CTTNBP2	-2.25249195374207	13.0210467833894	-13.2637570785382	1.37733960229045e-37	1.23139588384085e-36	74.2312303442317
BHLHE41	-1.55887395798351	17.7159392892861	-13.2632025951476	1.38626141462985e-37	1.23876210803137e-36	74.224815890125
STON1	-1.34309833404936	14.6386506288286	-13.2521694145901	1.57624440984251e-37	1.40645328388554e-36	74.0972218536579
NTRK3	-2.81602699279555	11.4921315295547	-13.2431183175166	1.75128181443149e-37	1.56186799263475e-36	73.9926089189179
UST	-1.60484020223798	15.1594468563971	-13.2341384150474	1.94404392448663e-37	1.73122930252737e-36	73.8888715720943
RNF157	-1.83462271793041	13.881699101193	-13.232746401589	1.97575892104621e-37	1.75774748323861e-36	73.8727955007266
PDE1A	-1.39918763615567	13.6863970115303	-13.2326963836537	1.97690804014719e-37	1.75790808528326e-36	73.8722178775851
PSD2	-2.45393911991376	10.6581396487475	-13.229744217697	2.04592292176234e-37	1.81838663599729e-36	73.8381282070626
RCAN2	-1.13734483454566	16.1132828074966	-13.2232365637405	2.20664183416593e-37	1.95835416372995e-36	73.7630021621562
EFNB1	-1.02679425871606	17.4029017462341	-13.2159001288786	2.40293939691839e-37	2.13048105103429e-36	73.6783415668777
IFI6	2.28402279094253	22.0022121012364	13.2058991746224	2.69880452402413e-37	2.38929772226898e-36	73.562989649663
KCTD4	-5.86187166179279	5.14169516368467	-13.2049191915737	2.72967764634205e-37	2.4142748344767e-36	73.551689947287
RNF145	-1.25927710278024	17.5562803743831	-13.2043937116517	2.7463767263878e-37	2.42786123756513e-36	73.5456311550416
AGMO	-3.02917068560293	10.609204926979	-13.1957761253584	3.03519809010488e-37	2.67927092107555e-36	73.4462959630624
SATB1	-1.54578068763042	14.9673997895639	-13.1897702486798	3.25417065132767e-37	2.86977371967667e-36	73.3770947113717
MYH1	-3.11693763942853	9.52520307561968	-13.184117850236	3.47459157079159e-37	3.05969735168833e-36	73.3119878549409
GFOD1	-1.22132310987898	14.8883744979187	-13.1816834603741	3.57404237961289e-37	3.14574661239545e-36	73.2839538957819
FXYD6	-1.36560842856859	15.7863666292034	-13.1798034989541	3.65277752125534e-37	3.21348808692502e-36	73.2623072776218
PDZRN3	-1.42713936580137	16.5222513485651	-13.1794245788505	3.66885496691885e-37	3.22606825555282e-36	73.2579445217203
SOCS2	-1.9451778344185	15.3203076169521	-13.1755658031111	3.83664551515586e-37	3.37197479198856e-36	73.213521249671
CALB2	-2.85848619232361	15.9525008200736	-13.1699467589966	4.09472454260902e-37	3.5970549721109e-36	73.148850706209
PPARGC1A	-2.55720262029661	11.3045977448197	-13.162745573023	4.45087569938132e-37	3.90236439942374e-36	73.0660012206714
HHATL	-5.35269491552321	6.86604891947961	-13.1512202133959	5.08610918666887e-37	4.45286037765814e-36	72.9334728521334
MAP1B	-1.48906954643802	16.5316124741501	-13.1494480243456	5.19148366181771e-37	4.54292367301493e-36	72.9131024342987
SNCG	-2.57921448036388	17.5558518382016	-13.145557651279	5.43048653881286e-37	4.74749037538124e-36	72.8683917771105
TUBB6	-1.30108720016932	18.0497258627494	-13.1436873022499	5.54925680211269e-37	4.84898708240458e-36	72.8469000588133
MCTP1	-1.27279003296417	14.2088159194203	-13.1402360938192	5.77524060919153e-37	5.04159893295897e-36	72.8072490938674
RASA4	-1.38971854428974	11.0158117143634	-13.1356323720518	6.09100738650991e-37	5.31469678162348e-36	72.7543690461446
TPPP2	-5.61122262268784	6.1469207552588	-13.1322926963071	6.33077116969997e-37	5.51859586738159e-36	72.7160169941234
PIWIL2	-2.02126445360111	11.3962734308264	-13.128203585209	6.63716323985591e-37	5.78290329525419e-36	72.6690685631676
SIAH2	1.31483157334351	19.3822487222357	13.1257948901389	6.82450379852069e-37	5.943278284038e-36	72.6414186750625
EMILIN3	-3.44926769481848	10.9097471683373	-13.1245393261342	6.9242344011218e-37	6.02723885592132e-36	72.6270073161409
KIF26A	-1.61273149618711	13.8397087032947	-13.1096705190269	8.22152969318457e-37	7.14277369083804e-36	72.4564218784056
PTX3	-3.05081920920331	13.8240350933629	-13.1079001186454	8.39128871516599e-37	7.28677028189223e-36	72.4361202674387
BMP5	-4.57525135517844	10.4512753856664	-13.1052012427441	8.65681173083223e-37	7.51015660147582e-36	72.4051755635656
CATSPER1	1.70500286083924	11.6069567996504	13.1005072731549	9.13868396570146e-37	7.92441353528504e-36	72.351366962938
SLC2A1	1.29039971932893	18.6181844140856	13.0965641872312	9.56403535891322e-37	8.28137775424217e-36	72.3061771914387
BIN1	-1.45423105560955	15.7533851280134	-13.0910237793784	1.01951801613936e-36	8.82366832375449e-36	72.2426985657461
PIGQ	1.06639965898954	17.7475178428788	13.0908217650027	1.02189599500918e-36	8.84003356216474e-36	72.2403843891438
CCDC158	-2.35641296335683	12.1784980019461	-13.0878370064302	1.05768065900479e-36	9.14523405444401e-36	72.2061956009465
AGMAT	1.25162459017552	14.1450713976329	13.0860547373151	1.07964027996869e-36	9.32622153315171e-36	72.1857834699483
NWD2	-4.95263731990819	6.76403965438283	-13.0784388220808	1.17870409580944e-36	1.01722780004021e-35	72.0985827764634
RASL11B	1.67764888977285	15.5648334635539	13.0740800276366	1.2394179212766e-36	1.06911577249282e-35	72.0486926310472
CSF3	-6.01308354003542	6.82117683183733	-13.0721711849946	1.26697665232672e-36	1.09236861107257e-35	72.0268482250454
CHRNA1	2.64062938899989	12.5181779386511	13.0695227659482	1.3062255972991e-36	1.12567371155657e-35	71.9965442301703
ADAMDEC1	2.86394737107629	14.7709332743009	13.0674071743279	1.33844551317048e-36	1.15289262546422e-35	71.9723403223486
ALYREF	1.07751935743475	19.454966147586	13.0657668254751	1.36397086195642e-36	1.1743219721844e-35	71.9535755661375
EDN1	-1.90619560240759	16.5130070516852	-13.0571910454217	1.50551618045479e-36	1.29434453619488e-35	71.8555018587804
ERBB3	1.48985371783406	19.6537562867822	13.0460753325145	1.71093999373876e-36	1.46956223125247e-35	71.7284532746887
CDS1	1.0752209585861	17.9131254854594	13.0332107871891	1.98371771238911e-36	1.70224552066903e-35	71.5815178788249
TMEM141	1.08538606415314	19.5522209781816	13.0227873143814	2.23614429725759e-36	1.91704217529183e-35	71.4625438505402
PRR15L	2.00560489314283	18.9723142982202	13.0211784055819	2.27785764745682e-36	1.95188094635003e-35	71.4441860774757
SPOCD1	2.08422750006748	13.0455827066618	13.0133080621653	2.49333516207993e-36	2.13350022897636e-35	71.3544094924572
MROH8	-1.10155647813873	13.1459453988291	-13.0015367608938	2.8540279820379e-36	2.43868897580065e-35	71.2202112808991
FMNL2	-1.29945859493643	16.6631418436363	-12.9933798700744	3.13397502438475e-36	2.67663589259101e-35	71.1272727375932
GAS1	-1.72876868458065	17.4467351349112	-12.9931445492296	3.14244444640646e-36	2.68260697355743e-35	71.1245921759215
NES	-1.42548012711704	18.0546349631606	-12.9930486392272	3.14590286804739e-36	2.68429671613503e-35	71.123499666655
SLC6A2	-5.40878097603989	7.67772260002965	-12.990748262996	3.22999646296657e-36	2.75346199184501e-35	71.0972979422116
RFX2	-1.01883013767484	14.3998477776202	-12.9892762323854	3.28497841630512e-36	2.79901752476627e-35	71.0805330696779
SYNDIG1	2.50446132510152	14.8266831624308	12.9886643619785	3.30810552034299e-36	2.81740061420483e-35	71.0735649344429
PRR7	1.7632928636143	14.8751660279358	12.9823569297081	3.5561596298431e-36	3.02440211443404e-35	71.0017487399501
ABCA1	-1.20188156457262	16.2924394283845	-12.9816954835255	3.58322133940529e-36	3.04598988706635e-35	70.9942190634036
PRRT3	1.58691022744459	16.0775991655312	12.9799042799721	3.65753788478095e-36	3.10770857073453e-35	70.9738300706188
FZD5	-1.21903049941352	14.5434001958262	-12.9788804318652	3.70070383232072e-36	3.14144405298357e-35	70.962176720274
FOLR2	-1.81805487469271	16.8080467760706	-12.9775675827691	3.75679668177228e-36	3.18756909665662e-35	70.9472350014266
GLRA4	-5.31615748050079	6.93977680380327	-12.977505118248	3.7594865252021e-36	3.18836079186416e-35	70.9465241124352
FZD7	-1.44679040607942	17.9339628321163	-12.9758810950814	3.83009666744e-36	3.24672696951745e-35	70.9280425245003
DPP4	-1.83270572308485	15.1476803412342	-12.9752125604103	3.85954555336993e-36	3.27016303679323e-35	70.9204350233677
PRSS12	-2.77005774703628	12.5455304883561	-12.9746401979979	3.88493699888448e-36	3.29014099826199e-35	70.9139221368318
GDPD5	-1.42420649758945	15.2202289348489	-12.9688652741094	4.15061150128127e-36	3.51350037951277e-35	70.8482216742482
CAPZA3	-6.61412947870936	5.84905013324933	-12.9644262869496	4.36704763260963e-36	3.69326875509004e-35	70.7977349882449
ZDHHC2	-1.48278751253967	15.5082854723114	-12.9632039299376	4.42859465801934e-36	3.74357542843004e-35	70.7838348408908
RXRG	-3.4824315356752	10.4196507803813	-12.9494073907442	5.18606243584851e-36	4.37369178198023e-35	70.6270148914283
NPAS3	-1.76232658545348	12.3233078403483	-12.9448587520435	5.46302949197089e-36	4.6051334068639e-35	70.5753399398756
FLYWCH2	1.04243827571747	18.7210971496937	12.9435305202863	5.54664728178551e-36	4.6734494669046e-35	70.5602531113954
C1orf185	-4.61240782386534	2.04655379310983	-12.9409071992043	5.71555575773238e-36	4.81353231773016e-35	70.5304593452524
NCOA7	-1.43316002006826	16.8551966902755	-12.9238395555735	6.94658886920539e-36	5.83404171157837e-35	70.3367290755627
GINS4	1.51144093950353	14.7166293843687	12.9237620266433	6.95274355461938e-36	5.83650984147952e-35	70.3358495068165
CYP39A1	-2.33473422396246	13.7854761208992	-12.9229556425114	7.01708146452006e-36	5.88779526119161e-35	70.3267012840962
CPXM2	-1.66992023689377	16.7838981017344	-12.9178922744995	7.43482243510423e-36	6.23254468243449e-35	70.2692685383246
ILDR2	1.88727633536578	10.7935947958544	12.9164018960458	7.5624308027268e-36	6.33659079587667e-35	70.2523667269604
PCDHB4	-1.62691103167255	14.3707571115716	-12.9085727490561	8.26943508598473e-36	6.92260043245096e-35	70.1636036239778
CMTM5	-5.53475893711647	7.52989565780112	-12.9056994397298	8.54508513391438e-36	7.15005763464325e-35	70.1310376500219
IRX1	-3.05641244325142	15.0914370277262	-12.9020263218979	8.91081589061056e-36	7.45264505063093e-35	70.0894146760707
LCAT	-1.22220964986714	14.9517395316706	-12.90127849649	8.98716323929505e-36	7.51303664808687e-35	70.0809415806864
SLC25A25	-1.05211367142089	16.7298087358135	-12.8988472120618	9.23990510669203e-36	7.72076601203286e-35	70.0533969405452
ECHDC3	-1.37405379265438	17.4236541677246	-12.895334344331	9.61762179599901e-36	8.03268375405366e-35	70.0136057161263
TMEM252	-5.68253380785852	8.27224716816725	-12.889129419404	1.03227098358396e-35	8.61364877290356e-35	69.9433408848207
COLGALT2	-1.82660445212276	11.9977282257954	-12.8862806421701	1.06634273633562e-35	8.89386687580659e-35	69.9110897982129
ACAD11	-1.23509825231815	11.0910154410121	-12.8845420509569	1.08768390730898e-35	9.06769647852583e-35	69.8914098144081
TPPP	-1.91214736941575	14.6549517039416	-12.8775149800198	1.1783581390846e-35	9.80193956650145e-35	69.8118873993992
ANGPTL5	-4.98595321141939	8.13257430023967	-12.8775075501786	1.1784578838562e-35	9.80193956650145e-35	69.8118033364135
CLEC4G	-5.41751488853603	8.36654541947706	-12.877432472814	1.17946626033671e-35	9.80583287166789e-35	69.8109538953691
MICAL3	-1.25110069183906	14.0435107683551	-12.8732371032851	1.23720063164756e-35	1.0281114589639e-34	69.7634925748505
ABRACL	1.17529065747858	19.2292995865702	12.8715818199562	1.26074564267931e-35	1.04624017690841e-34	69.7447699351219
STK32A	-2.35010646660934	11.0930546814247	-12.8678969745543	1.31477243088437e-35	1.09057608995066e-34	69.7030978089038
PTPRN	2.88521156923386	10.4464456378272	12.8672795798455	1.32404725234152e-35	1.09776763740275e-34	69.6961165425152
DEFB132	-6.04965095150452	9.9085095036819	-12.8638822158827	1.3762610608585e-35	1.14053707732972e-34	69.6577049805803
C1QTNF1	-1.44517592021668	16.8532829829016	-12.8345600780312	1.92104802943185e-35	1.5847773039163e-34	69.3265006691966
C9orf116	1.65038705694487	16.1770360430947	12.8339015773117	1.93547721731274e-35	1.59595529382139e-34	69.3190692534339
KCNE1	-3.2655568855145	8.94496696486669	-12.8337474527288	1.93886996473378e-35	1.5980268387808e-34	69.3173299443233
SPTB	-1.68200514355964	11.0958185436351	-12.8323632492609	1.96960687636183e-35	1.62262347703544e-34	69.3017098011381
EYS	-1.40493440595788	10.3975759632218	-12.8286556605278	2.05434469699799e-35	1.69089804561526e-34	69.2598775585309
TSPAN19	-4.718726996751	3.33277514062327	-12.8281888695174	2.06526719748367e-35	1.69911760503767e-34	69.2546114673007
CCDC137	1.00803511418996	17.5253006034312	12.8281193020109	2.06689995541258e-35	1.69969040737576e-34	69.2538266556684
CPNE8	-1.31701307537187	14.800703858868	-12.8258316222388	2.12131352699851e-35	1.74285736539139e-34	69.2280204653998
SLC14A2	-2.91347416131999	10.4738811597887	-12.824390579074	2.15631860801173e-35	1.76894222175379e-34	69.2117665623037
MBOAT2	1.25668469507501	17.4159435708128	12.8243643380483	2.15696134042709e-35	1.76894222175379e-34	69.2114705957769
OTUD7A	-1.34498097309942	11.60683212378	-12.8239839395577	2.16630003562566e-35	1.77579852513867e-34	69.2071802199101
KLHL4	-2.0487207420668	11.2419134098989	-12.8178786065381	2.32180817709824e-35	1.90241519666618e-34	69.1383336340753
DLG2	-1.53229603000118	11.5369192691804	-12.8158953513616	2.37467518798111e-35	1.94485469253922e-34	69.115974887011
THSD7A	-1.51858256972996	13.255569447392	-12.815538891836	2.3843033946355e-35	1.95185937344338e-34	69.1119565260581
GSPT2	-1.61587097664861	15.6250713055552	-12.8076861364433	2.60654584143532e-35	2.13283140109151e-34	69.023454140159
TFAP2A	1.44405618618881	18.1212400619897	12.8015814140448	2.79345326930451e-35	2.28371096327061e-34	68.9546810063607
PRICKLE2	-1.33720605089938	15.7852078082063	-12.7976460061766	2.92095070193979e-35	2.38579362238998e-34	68.910359648348
RTBDN	4.99673365801527	9.62350181843697	12.7846710528254	3.38374240929765e-35	2.76131029614852e-34	68.7643065865882
PRSS22	2.08914568133082	16.4808699022685	12.780936707065	3.52997570615518e-35	2.87676376699642e-34	68.7222916864342
RILP	-1.19458378632971	15.4879818899571	-12.7783690928705	3.63415153841865e-35	2.9603328667307e-34	68.6934090367607
IGFL3	6.49981424111286	9.98207270412074	12.7747328796071	3.78693663765331e-35	3.08202300613318e-34	68.6525134630623
LINC00634	3.7063589104672	10.4154968455373	12.7738462524732	3.82514943317389e-35	3.11172734480829e-34	68.6425431358365
MAPK8IP2	2.18003190946478	15.9654292087067	12.7704496239652	3.97512394479549e-35	3.23228156245938e-34	68.6043521414918
RASD1	-2.16304542944453	17.3984718869112	-12.7688148815586	4.0493751949109e-35	3.29118273230801e-34	68.5859741917753
MPZ	-1.98919070321201	13.1011268334873	-12.7684002095749	4.06842827413254e-35	3.30518821608019e-34	68.5813126898614
HMCN2	-2.14420804404566	11.3430491810994	-12.7673871435367	4.11535188993254e-35	3.34139210061722e-34	68.5699248742787
HSH2D	2.15291099553071	16.0736226288857	12.7648739402726	4.23409697413026e-35	3.43246769833898e-34	68.5416770777549
MASP2	-1.6759555636414	12.1726563775561	-12.7620001538676	4.3740612350188e-35	3.54396595331947e-34	68.5093816083036
SLCO1C1	-2.09126733528512	10.3090928176452	-12.7616270240789	4.39256845424999e-35	3.55737281910679e-34	68.5051888007441
TM4SF18	-1.56366879537598	16.6230084768114	-12.7611095674433	4.41836326873603e-35	3.57666703676584e-34	68.4993743671257
ZNF239	1.08612242247567	16.6085924429357	12.7594511376472	4.50205442976482e-35	3.64279027399918e-34	68.4807405288113
GNG7	-1.45055367671124	15.6150241026045	-12.7499690688771	5.011747641295e-35	4.04618362730707e-34	68.3742370593221
SLC25A34	-1.42814870607813	12.4615601912278	-12.748318634405	5.10615403632326e-35	4.12056867964565e-34	68.3557053968037
KLHL33	-4.6648584297327	8.4406321699774	-12.7382788992187	5.71977075930202e-35	4.60755079940401e-34	68.243015122331
MARVELD3	1.34363135236165	16.0885431534333	12.7374269902192	5.77509685090929e-35	4.64799258302229e-34	68.233456049729
LPIN1	-1.20396394185081	15.8917815309539	-12.7343676292848	5.97820788859976e-35	4.80933045080661e-34	68.1991316946203
SNCAIP	-1.79108005521418	13.0994094126074	-12.7307706588632	6.22611649230524e-35	5.00433074485597e-34	68.158783703896
ACADS	-1.43456986013782	17.0128544436483	-12.7305955500716	6.23844291665232e-35	5.01201861417986e-34	68.1568196929989
BBC3	1.34339586676421	16.0699788516846	12.7303725311714	6.25417702862792e-35	5.02243623418443e-34	68.154318354723
WIF1	-6.30542496317437	10.5514939269629	-12.7278773366338	6.43292892106146e-35	5.16369867263796e-34	68.1263350000884
MFGE8	-1.57242242564132	18.6036863707836	-12.7199541104375	7.03491927776319e-35	5.63943241926343e-34	68.0375045819127
ANO9	1.52809369832054	15.5078821576964	12.7151808684363	7.42429501939297e-35	5.94631643013959e-34	67.9840102696172
SLC26A4	-1.96742121635168	11.6364033459866	-12.7147719951417	7.45862910134053e-35	5.97118039524611e-34	67.9794286891714
CCDC80	-1.81113524533379	18.1474388000672	-12.7060912006931	8.22602580446085e-35	6.57973302446716e-34	67.8821836538859
DSC1	-3.29851142758449	10.2842765514841	-12.7036191318592	8.45858716419719e-35	6.76277085652048e-34	67.8545000313251
C10orf95	1.24378932093359	13.247754586985	12.7006397028694	8.74758549263704e-35	6.98767293599779e-34	67.8211401736473
RBPMS2	-1.43296829779973	15.0693468294423	-12.6977667262664	9.03555474886807e-35	7.20818826976732e-34	67.7889778982546
DHRS3	-1.14358839590454	18.3369985920314	-12.6883409919443	1.00481969663862e-34	8.00547527405372e-34	67.6834981532977
ADM	-1.93586348858548	15.993349274876	-12.6877625057653	1.01138997000849e-34	8.0542854610286e-34	67.6770264889472
ATP2B4	-1.02590721861792	18.424880887384	-12.6822859312242	1.07574768815412e-34	8.55929188615046e-34	67.6157699096264
PARM1	-1.53177838746996	16.8944698230329	-12.6812499001923	1.088373042743e-34	8.6559519512457e-34	67.6041839709543
BAIAP2L1	1.01201154249157	17.3846137864471	12.680605186361	1.09630398714253e-34	8.71520852503277e-34	67.59697449936
KLF8	-1.41501681638421	14.7128224962206	-12.6800880949639	1.1027065077327e-34	8.76226812996533e-34	67.591192360171
DOC2B	-1.91578899594906	14.8771107517519	-12.6774178551648	1.13636557666648e-34	9.02577630237194e-34	67.5613364897035
LYPD1	1.72278762486476	12.9654495740572	12.6766906782277	1.14570757679016e-34	9.09599598038696e-34	67.5532067797154
BOP1	1.27529727136031	18.1681590021858	12.675374851378	1.16280653317293e-34	9.22771131200501e-34	67.5384969743449
ZNF658	-1.0402303134442	13.5116429309103	-12.6749260058705	1.16869707906009e-34	9.27040353490451e-34	67.5334795372543
SLC10A6	-2.44071678016882	12.6705567119839	-12.6738832891599	1.18249627977114e-34	9.37576451794078e-34	67.5218240123883
SPRR2F	-5.97307848718929	3.32327521453511	-12.6728116234457	1.19684747932055e-34	9.48540825423085e-34	67.5098456590578
HOXA10	-1.77435699096858	14.0307296065431	-12.6699287635931	1.23631893295142e-34	9.78968251053021e-34	67.4776268516459
BCL3	1.00585255558994	18.6041795757818	12.6656260968173	1.29765097168037e-34	1.02708536785988e-33	67.4295507334146
TUBB2B	-2.34302666076224	14.5294433234829	-12.6638692459471	1.32355556429204e-34	1.04713208092137e-33	67.4099240431269
MAP3K5	-1.12167693612173	16.4584416610964	-12.662233890295	1.34813072400352e-34	1.06611000043311e-33	67.3916565117023
IRAK3	-1.71381810243108	14.3930567248918	-12.6540122979032	1.47872803980707e-34	1.1688778394799e-33	67.2998456307606
GSTM2	-1.86079271567055	14.9050346799539	-12.6534679946494	1.48780538547195e-34	1.1755411380466e-33	67.2937689841647
FILIP1L	-1.35944650913867	17.0612389665336	-12.6494084565137	1.55727755282015e-34	1.22936190979264e-33	67.2484542785953
TMCC3	-1.28740836582809	15.2318080453113	-12.6479236867971	1.58348488374198e-34	1.24896423967985e-33	67.2318832775607
ZDBF2	-1.82517301768111	13.4378108311318	-12.6388387809805	1.75367002853246e-34	1.38199554267632e-33	67.1305222434263
CFH	-1.41652058052751	16.8791283609631	-12.6316885912355	1.90030626115725e-34	1.49625415764612e-33	67.0507862443639
PPP1R17	-4.65260188605402	2.66743822714307	-12.6276706112432	1.98799430151158e-34	1.56394055388529e-33	67.005994549524
PHLDB2	-1.43352364861601	15.699595045082	-12.6251475521347	2.0451025107536e-34	1.60817008092145e-33	66.9778735390911
MEIS1	-1.17441811678972	14.1552645771907	-12.6250220402345	2.04798563287069e-34	1.60973976833998e-33	66.9764747460085
FGD5	-1.25399504915922	16.1582726043361	-12.6198540382771	2.17027616661975e-34	1.70364801678122e-33	66.9188881485704
SPRR2B	-4.15871927076311	1.24016067409389	-12.6165854715296	2.2513421545738e-34	1.76499389906522e-33	66.8824761275228
RASGRF2	-1.33549710824495	14.6143461227754	-12.6163190533145	2.25808102919747e-34	1.76951263380418e-33	66.8795085321864
SGCE	-1.56274557231835	17.7637349505427	-12.6162166085835	2.26067763918659e-34	1.77078284305556e-33	66.8783674274125
ASXL3	-2.84092209044892	9.48019898169548	-12.6084905447995	2.46531055461696e-34	1.92940583250294e-33	66.7923293285185
C1orf115	-1.64617941746666	17.9710401619663	-12.6052393419973	2.55683533419555e-34	2.00017260691013e-33	66.7561357485138
POSTN	1.87580654831288	21.5149729198164	12.6025953265202	2.63375288303763e-34	2.05945631513356e-33	66.7267068813829
LRRC56	1.60967977493617	15.7974637509962	12.5952697051899	2.85909644429646e-34	2.2347003172927e-33	66.6451947671447
ACKR1	-3.86997796237779	16.4975465849565	-12.5944531998308	2.88537167712565e-34	2.25426649023476e-33	66.6361117739227
NR0B1	-6.03995844694897	4.85797009419987	-12.5930376645516	2.93149411841545e-34	2.28833061312353e-33	66.6203661054816
JPH4	-1.46757649105563	11.3092809532226	-12.5853267735229	3.19592042742787e-34	2.49045770018842e-33	66.5346180824604
GREM2	-2.89726412074353	12.2228676247232	-12.5845741394242	3.22296769349866e-34	2.51045668108615e-33	66.526250667405
GPR50	-4.52938385511328	2.18329488816386	-12.5694206303335	3.81865945651229e-34	2.96554773111859e-33	66.3578632157365
MAS1	-3.91413996237217	3.588107740472	-12.5668347881769	3.9307275193359e-34	3.05127347084804e-33	66.3291446270256
C8orf34	-2.50098263256676	9.78372402433809	-12.5667160093788	3.93595313905466e-34	3.05402366484408e-33	66.3278255684237
PLCZ1	-5.48118338340422	5.75585651624554	-12.5649053641352	4.01647250185468e-34	3.1138385064571e-33	66.3077192338847
PPP1R35	1.08497908734395	17.8857014142924	12.556184574822	4.42783066718176e-34	3.42982069051139e-33	66.2109103108815
ARRB1	-1.11493753465193	17.1958037112283	-12.5559373452602	4.44008384216586e-34	3.43784478035274e-33	66.2081665847183
FAM228A	-2.76664307696534	9.968562306447	-12.5443703008651	5.05269369110121e-34	3.90384579820331e-33	66.0798432659633
FSTL1	-1.29858879413926	19.6908689653256	-12.5417795263642	5.20103697729621e-34	4.01674979152974e-33	66.0511140152221
EPHA4	-1.5041293564813	14.7232746328352	-12.5407804711804	5.25939143530706e-34	4.06008911779616e-33	66.0400366534022
MITF	-1.21241870453133	15.3501718020742	-12.5380989953739	5.41925479948929e-34	4.18172004064333e-33	66.010308241848
DKK3	-1.39804258948772	17.7605310231338	-12.5363553996777	5.52578745782486e-34	4.26211290149016e-33	65.9909803434714
LRRC73	1.78441059130043	14.201989893871	12.5318123999779	5.81324680958087e-34	4.48002617185067e-33	65.940630544885
SLC7A5	1.99586000334462	18.1758934518615	12.5309585145904	5.86891400521044e-34	4.52100680307998e-33	65.93116855163
DZIP1L	-1.20534818451	13.7689511245343	-12.5280869733191	6.06003617210167e-34	4.66625356332088e-33	65.899352343811
RAX2	-4.63485883693608	2.94294779100226	-12.5270224348188	6.13245105040705e-34	4.72001077666826e-33	65.8875588576131
KIF17	-1.14445323930875	12.7450607203824	-12.5244061560069	6.3141000782294e-34	4.85776186179675e-33	65.8585777001666
PC	-1.18725382390833	17.079046370707	-12.5232342784995	6.39718968963532e-34	4.91751781775483e-33	65.8455980391775
CREB3L1	1.7973847951278	17.9561528203572	12.5107766567359	7.35058195008006e-34	5.64321961979708e-33	65.7076758280926
PDE9A	-1.6425797068757	14.7264653748645	-12.5091537179304	7.4847671470826e-34	5.74380714386479e-33	65.6897155527363
DSEL	-1.57446424195619	14.0711092381252	-12.5089405615246	7.50257104324711e-34	5.7550364270453e-33	65.6873567877228
FAM166B	-1.91695160395789	13.1285961022603	-12.5071746927096	7.65169437825277e-34	5.86694555432655e-33	65.6678170714489
PLCXD3	-3.90276090454803	10.2602677996194	-12.5046975072373	7.86586743894303e-34	6.02861605360545e-33	65.6404100668488
TMEM190	4.14095145086571	11.0462105398771	12.5014391449365	8.15668336012247e-34	6.24886645432092e-33	65.6043666743492
FAM3D	-3.37216728401166	12.6617038679097	-12.4982927665637	8.44764670533258e-34	6.46904388418063e-33	65.5695688981737
ST14	1.24604550465781	19.428899025208	12.4913595211472	9.12574718025478e-34	6.98242772236273e-33	65.4929136138776
L3MBTL4	-1.93761129840541	13.0593292692319	-12.4906982049261	9.19318829940102e-34	7.03106508410574e-33	65.4856036888647
NKAIN1	3.49868870043539	16.2784894933933	12.4872274559828	9.55534732522719e-34	7.3049704551621e-33	65.447244311606
GPR19	1.75573073614314	13.0662324792161	12.4807990572146	1.02640095151599e-33	7.84013083714799e-33	65.3762181438964
EHHADH	-1.11740605182389	15.6254558515379	-12.4763549287345	1.07842483095235e-33	8.23058547390842e-33	65.3271323002172
FAM124B	-1.33916540063128	13.4882223105831	-12.4758570891834	1.08441357111861e-33	8.27281290551979e-33	65.3216344526644
TCF21	-4.60603877379105	5.09120959696851	-12.47581907501	1.08487221789368e-33	8.27283440443376e-33	65.3212146534207
S100A14	2.65546218609309	20.8235898689024	12.4700347593731	1.15695703697292e-33	8.8151189185649e-33	65.2573486303029
ARPC1B	1.04302525815963	19.3537332123237	12.469527967389	1.16349521961833e-33	8.86121474647633e-33	65.2517541069128
DNAH9	-2.72473468875792	8.91076815524024	-12.456499672728	1.34478904317729e-33	1.02290764227262e-32	65.1079938197163
STS	-1.20197924386598	16.3404467242792	-12.4561831580331	1.34952646210531e-33	1.02608109596771e-32	65.1045026925108
CDKN2D	1.0617077601188	17.0366014126529	12.4552874476459	1.36302309869508e-33	1.0359089706121e-32	65.0946234627372
HYAL3	1.07585628756867	15.5013148621034	12.4525861376902	1.40454491123128e-33	1.06657261899316e-32	65.064832710989
GAL3ST2	5.12004312465312	10.5840305111415	12.4479975413814	1.47797910364906e-33	1.12139810836651e-32	65.0142399121083
NLGN3	-1.13627756346587	12.878161441352	-12.4476053085127	1.48443062114801e-33	1.12582245479378e-32	65.0099159116807
THSD7B	-2.77068708423025	11.7551255830712	-12.4439085890352	1.54662756004036e-33	1.17201434601973e-32	64.9691682089875
DNAH1	-1.05251194341387	13.7072561835117	-12.4342003025966	1.72258477838579e-33	1.30426329340525e-32	64.8622015472183
RBPMS	-1.1563385829898	17.2371941829101	-12.4322361767788	1.76053433135696e-33	1.33244110007495e-32	64.8405685024941
RASL10A	-1.63323564196647	12.9196823037286	-12.4257534887425	1.89178789011111e-33	1.43058576740111e-32	64.7691863892297
TCN2	-1.09722296395069	17.2980976513692	-12.4210240284347	1.99364137861566e-33	1.50698031572244e-32	64.7171275633889
MIF	1.50483870180914	19.1171450047974	12.4164333183535	2.09771834409298e-33	1.5823562022836e-32	64.6666106695515
HOXA6	-3.84151237547718	11.8028747574295	-12.4073896799354	2.31881422761447e-33	1.74623068120228e-32	64.5671353165544
MPPED2	-2.03542921708999	12.7148660172895	-12.4067500221086	2.33530243137737e-33	1.75791803513347e-32	64.5601015343537
NT5E	-1.35680849140676	16.32607486146	-12.4050302063846	2.38021384821673e-33	1.79098263396705e-32	64.5411915506056
LOXL1	1.31244434162878	18.063155027413	12.4044903502356	2.39448804291365e-33	1.8009765226208e-32	64.5352560591703
DRD2	-3.29736058557312	10.8917497030614	-12.4032566990823	2.427427020623e-33	1.82499473890998e-32	64.5216933336794
ZNF423	-1.53278053058073	14.329657231558	-12.388383154868	2.86185933295562e-33	2.14627624106659e-32	64.3582562076364
NAP1L5	-1.13129142835864	15.5924727020914	-12.3879503174421	2.87559750785389e-33	2.15568852416523e-32	64.3535022710451
SLCO1A2	-4.98192046620207	6.55176563942046	-12.3855256495261	2.95377750900702e-33	2.2124683454795e-32	64.3268740562841
SULT1C3	-6.05928634355069	2.58374993952076	-12.3777161391059	3.22023766907156e-33	2.41006570952494e-32	64.2411358101671
OR4D6	-2.88458592836964	0.723508827556909	-12.3767865261021	3.25350727963392e-33	2.43396140222902e-32	64.2309326613312
SDSL	1.14604479788025	17.0568868272343	12.3715474134658	3.44750103115019e-33	2.57696442398455e-32	64.173440862375
VSTM4	-1.40616762374497	15.3945273519536	-12.3679572185584	3.58703814444188e-33	2.67905988820888e-32	64.134054479726
CORO2A	1.27465020361335	17.3724845941493	12.3625673471798	3.80713427355256e-33	2.84227395848233e-32	64.0749413085413
ARHGEF4	-1.9244677998922	13.0403309621273	-12.3623349545261	3.81692028140579e-33	2.84840814914612e-32	64.072393001789
XAGE3	-5.77757812538662	3.25243087958924	-12.3594425895627	3.94083061048855e-33	2.93966850594972e-32	64.0406798179302
PI15	-3.1781963717977	14.8154669452378	-12.3569224852805	4.05204902873331e-33	3.02014939722714e-32	64.0130529574572
CAMP	4.10419349410384	13.0316797657269	12.3547781925827	4.14913596403852e-33	3.09124255383149e-32	63.9895494039454
GRIN2D	1.58554868211083	13.4811204695438	12.3501539618027	4.36645079888232e-33	3.25048053933204e-32	63.9388740610904
NR4A3	-1.96896243942133	13.8046895394917	-12.3487837376345	4.43299154201788e-33	3.29866188995828e-32	63.9238610752522
WDR90	1.08145707693929	16.1326930485885	12.3449550827944	4.62431131392971e-33	3.43679877299387e-32	63.8819189197687
SULT1C4	-1.9597822056873	13.3901720289964	-12.3426035744946	4.74586447209605e-33	3.52569358592187e-32	63.8561636139747
HCAR3	-2.67041332123059	11.230424113363	-12.3327896722182	5.28841084583026e-33	3.9223280932151e-32	63.7487162384751
FAM47E-STBD1	-2.30054764636388	11.2683053076457	-12.3317343138635	5.35030806182904e-33	3.96661523750552e-32	63.7371656122925
TMEM145	2.7275267647057	13.3290546055713	12.3302843166229	5.4365274646702e-33	4.02724640637957e-32	63.7212970162084
FGFBP1	-7.02269862557607	9.19472220368093	-12.3251849278481	5.75086598680825e-33	4.2572743445065e-32	63.6655014225889
BCL2L12	1.06784180312632	17.053563368809	12.3239761656826	5.82798829335903e-33	4.30977571168623e-32	63.6522782290832
RIC3	-3.0443961096548	12.2347476047282	-12.3097644263045	6.81564421026014e-33	5.02221383564804e-32	63.4968851585213
ITGA6	-1.35300018626911	18.4936391216423	-12.3049912257507	7.18336948923366e-33	5.2867385588038e-32	63.4447255914602
TMEM52B	1.53084296937233	12.5677111675695	12.3037875360953	7.27917456159153e-33	5.35507657552998e-32	63.4315746493021
WNT11	-2.37514863041449	14.4545444741755	-12.3029875793733	7.34354707831776e-33	5.40024456743878e-32	63.4228352546821
SMC4	1.2432254506283	17.0340057497183	12.3025691531478	7.37744298785402e-33	5.42297338139176e-32	63.4182641934184
AADAC	-6.25085809374837	7.82963950204537	-12.302310445079	7.39847821709611e-33	5.43623405514483e-32	63.4154380198502
PTPRQ	-4.69827019755202	7.87349728519257	-12.3008395057615	7.51921696095109e-33	5.52271423004052e-32	63.399370091598
NDNF	-2.41402716972556	13.5174427697207	-12.2994288679972	7.6368458311357e-33	5.60684122124927e-32	63.3839622751665
RAB6B	-1.41079231241687	14.6837141833942	-12.2915279591382	8.33031379310886e-33	6.1060930949569e-32	63.2976892897443
CEP85L	-1.14686551849145	13.5777623209306	-12.2875417862282	8.70359420836502e-33	6.37455735623958e-32	63.2541791335116
PRRG1	-1.30738734208147	14.8525567865709	-12.2872859191136	8.72811480872144e-33	6.38993770324669e-32	63.2513866495404
CMA1	-4.29936996064167	12.1963668120979	-12.284879463387	8.96212086611091e-33	6.55861014512286e-32	63.2251252721822
EPHB6	-1.91780771375705	14.2705537970899	-12.2748839979282	1.00027338354359e-32	7.31424723526699e-32	63.1160887222454
CPAMD8	-2.00773008089673	14.0858185817441	-12.2696425060697	1.05955678974078e-32	7.73838880362393e-32	63.0589389771689
ABLIM3	-1.92950470351051	16.3072165030189	-12.2622353054736	1.14933793193126e-32	8.39072169212405e-32	62.978208177027
CDK5R1	1.16503788573753	14.6174863483356	12.2521216119711	1.28425596122574e-32	9.36815170429497e-32	62.8680407083475
ACTL8	6.50380153105109	9.35572447561129	12.2512676055422	1.29634488162579e-32	9.45253646308814e-32	62.8587413414477
RNASE4	-1.40614045075026	14.3058581737734	-12.2468015550287	1.3614314949754e-32	9.91517664619126e-32	62.810118266272
SLC27A6	-3.55038757179354	12.6441876908848	-12.2467212666163	1.36263084114696e-32	9.91993066023915e-32	62.8092442714164
PCDHGA2	-1.97886156389507	12.6071497802531	-12.2463966671985	1.36749041717689e-32	9.95131659235903e-32	62.8057108279256
SLC11A1	1.42509817254361	13.7372568576019	12.2443543190803	1.39846415752824e-32	1.01685600941426e-31	62.7834804172096
CRTAC1	-3.06202211563739	12.6875159904481	-12.2424642995253	1.42774874871351e-32	1.03731833628509e-31	62.7629106354643
SLC47A2	-2.23179782419437	9.34351568284135	-12.2383230753791	1.4940631606809e-32	1.08506411777501e-31	62.717848811428
IQCD	1.12274097972756	14.6211808792174	12.2340407199295	1.56585917229559e-32	1.1358424507591e-31	62.6712637930203
MARVELD2	1.12035473480901	17.0648117672909	12.2275134246796	1.68194461658179e-32	1.21956104060499e-31	62.6002819511261
COL4A6	-2.7052361428151	12.6894849762461	-12.2260152777101	1.70977344252001e-32	1.239244337392e-31	62.5839943421569
C11orf87	-4.37537153666226	5.24597293840032	-12.2219994368883	1.7866485380208e-32	1.29341381398243e-31	62.5403424531882
E2F5	1.01577441159575	15.6092212171874	12.2201457979266	1.82328254989086e-32	1.31940809401791e-31	62.5201973085915
FBXO41	1.08040959598517	15.3754320571789	12.2169338463577	1.88853810430919e-32	1.36554095837082e-31	62.485295813815
TTYH1	-2.79847173888255	12.8882219537489	-12.2156836941649	1.91456000658422e-32	1.38325436144495e-31	62.4717134277046
RRAS2	-1.28440698887817	16.3308890059358	-12.2148671511769	1.93174848711275e-32	1.39511752059727e-31	62.4628426114387
CAPN6	-3.76643506486841	13.5201148957151	-12.2070492883846	2.10428350976603e-32	1.51791102618218e-31	62.3779337896223
PTPRZ1	-4.41006691223798	10.5663437429991	-12.2041810080867	2.17135538627737e-32	1.56567059616797e-31	62.3467923945958
DAB2	-1.03835919056053	17.7043324596768	-12.1865175066844	2.63385987907867e-32	1.89464617302413e-31	62.1551427404472
CCNE1	1.79859332003657	15.0778330550907	12.1858297314369	2.65372648804577e-32	1.90818074609915e-31	62.147684736992
TERT	3.28753765528702	9.33979688316294	12.1854993428681	2.66332277125524e-32	1.91356472587139e-31	62.1441022313565
FGL2	-1.49706851170063	17.1713394693769	-12.1852777634695	2.66977796421016e-32	1.91744361980412e-31	62.1416996197695
CPNE7	2.46276467712265	14.8580919413433	12.1831746117983	2.73182811491366e-32	1.96123213835317e-31	62.1188965967536
RAB3A	1.14739009902003	16.0113229878124	12.1759917203949	2.95475866159126e-32	2.12043949977144e-31	62.0410406410387
SYPL2	-1.31519696762017	12.0093356554955	-12.1743073862659	3.00959890834912e-32	2.15894112994578e-31	62.0227891955862
TTLL12	1.09871942589046	18.6464025818769	12.1736725429629	3.03053034123574e-32	2.17309739877864e-31	62.0159105451474
CNKSR1	1.18100641653502	17.1373117268718	12.1729676744337	3.05394017463515e-32	2.18815476626345e-31	62.0082734861366
SBF2	-1.02992305794373	15.6694300925803	-12.172232450532	3.07854973954909e-32	2.20404730663023e-31	62.0003079030774
TSPAN11	-1.504156922799	13.6996634208278	-12.1688591629759	3.19401271855617e-32	2.28490882258872e-31	61.9637657576828
NAP1L2	-2.51062058458829	13.6936779484877	-12.1578507253543	3.60160816466351e-32	2.57243552067997e-31	61.8445686409589
ADCY5	-2.4913241168333	14.420593105201	-12.1570384104597	3.63365681810404e-32	2.59430517670221e-31	61.8357764022005
COL5A2	1.61683594895813	20.0775644433565	12.1535985408612	3.7725439100228e-32	2.69240658368084e-31	61.7985494359304
ASTN1	-3.22865323973642	10.2048715968634	-12.1444938059617	4.16615113698033e-32	2.96748339815761e-31	61.7000559137425
PPM1J	1.71272754941271	15.6293045284241	12.1430933727617	4.23021360197804e-32	3.01193199930559e-31	61.6849113815269
RASA3	-1.00380852045126	17.0893686391983	-12.1313898278992	4.8053390343398e-32	3.42008227977385e-31	61.5584006106765
GRID1	-1.25462115444434	13.2987176307955	-12.1258313655231	5.10508585794354e-32	3.62915014633048e-31	61.4983492346905
ALB	-3.6393311062835	12.7745515376855	-12.1157504633451	5.69691003593973e-32	4.04195544340384e-31	61.389494229595
ZDHHC15	-1.70026877850331	12.8352381874883	-12.1155694702338	5.70813646750533e-32	4.04833797376922e-31	61.3875404883112
OSCAR	1.23026706253825	15.4265767163122	12.1145231460106	5.77346908151818e-32	4.093073842206e-31	61.3762463251136
FXYD3	1.67502784965228	19.9632575707322	12.0845353961971	7.9974108380833e-32	5.64766573153206e-31	61.0528794574399
LY6H	2.56654298738777	12.00022702422	12.0828025253558	8.14926761550487e-32	5.75042993599526e-31	61.0342125957596
REM1	-1.40606913218446	13.9142826576317	-12.0805103460798	8.35455033878924e-32	5.89070451043846e-31	61.0095239671469
NAV2	-1.52186643554714	15.8379030135241	-12.0782923978367	8.5580767462514e-32	6.02952386908838e-31	60.9856383641994
SNTG2	-3.57287638221723	9.73354715727371	-12.0774112920029	8.64029121851028e-32	6.08508518916349e-31	60.9761504843239
STAP2	1.12370253971902	17.989036088124	12.0765337954057	8.72294920308162e-32	6.14091563563725e-31	60.9667020088628
C11orf98	1.08966273788901	16.1409880432555	12.0720002644584	9.16268331062391e-32	6.44548602343075e-31	60.9178956340391
COL24A1	1.27609838990415	12.4111786606936	12.0607806645695	1.03479952474231e-31	7.27083878224864e-31	60.7971712603633
[truncated: 3,090 more rows]
